# Supplementary material for: Conversion between duplicated genes generated by polyploidization contributes to the divergence of poplar and willow
Source: BMC Plant Biol. 2022 Jun 17;22:298. doi: 10.1186/s12870-022-03684-9 (PMC9205023; doi:10.1186/s12870-022-03684-9)
Supplement: Supplementary file 2 — Additional file 2: Table S1. Number of homologous blocks and gene pairs within a genome or between genomes. Table S2. Kernel function analysis of Ks distribution related to duplication events within each genome and between selected genomes. Table S3. Identified quartets and gene conversion in P. trichocarpa and S. brachista. Table S4. Gene conversion and quartets in P. trichocarpa and S. brachista. Table S5. Gene conversion and quartets in S. brachista and P. trichocarpa. Table S6. Paralogous gene conversion physical location in P. trichocarpa and S. brachista. Table S7. The correction of conversion and density of duplicates in P. trichocarpa. Table S8. The correction of conversion and density of duplicates in S. brachista. Table S9. Expression level of converted and non-converted gene pairs in P. trichocarpa and S. brachista. Table S10. Comparison of expression differences between converted and non-converted gene pairs. Table S11. Comparison of mean TPM difference between converted and non-converted gene pairs. Table S12. Gene ontology analysis of duplicated genes. Table S13. GO analysis of converted genes and duplicates in P. trichocarpa and S. brachista. Table S14. The possible specific biological traits of converted genes in P. trichocarpa. Table S15. The possible specific biological traits of converted genes in S. brachista. Table S16. The possible biological traits of reported converted genes in P. trichocarpa and S. brachista. Table S17. Information of original data material. [file 12870_2022_3684_MOESM2_ESM.xlsx]

## Sheet: S1
Table S1. Number of homologous blocks and gene pairs within a genome or between genomes.
Homologous Blocks within and among genome	BLa ≥ 4	BL ≥ 10	BL ≥ 20	BL ≥ 50	ACGPb	LDBc	LDB on chromosomes
V. vinifera	6,199/605	3,853/157	2,952/91	395/5	5.24,13.65,29.73,79.0	97	Vvi16-Vvi16
P. trichocarpa	24,073/1,381	18,679/395	15,791/181	11,994/52	5.47,13.5,29.43,230.65	926	Ptr10-Ptr08
S. brachista	19,512/1,305	14,386/375	11,260/144	8,965/67	5.51,13.53,29.81,133.81	507	Sbr10-Sbr8g
V. vinifera vs P. trichocarpa	25,042/1,801	18,326/551	14,790/295	8,889/96	5.37,13.81,29.65,92.59	297	Vvi18-Ptr02
V. vinifera vs S. brachista	23,175/1,877	15,922/522	12,435/265	6,984/79	5.35,13.57,29.31,88.41	254	Vvi18-Sbr2g
P. trichocarpa vs V. vinifera	24,955/1,790	18,275/547	14,798/295	8,896/96	5.37,13.8,29.66,92.67	298	Ptr02-Vvi18
P. trichocarpa vs S. brachista	46,684/2,423	36,334/458	33,369/234	29,605/102	5.27,13.24,28.52,290.25	1475	Ptr06-Sbr6g
S. brachista vs V. vinifera	23,053/1,867	15,862/524	12,341/262	6,882/77	5.35,13.44,29.51,89.38	256	Sbr2g-Vvi18
S. brachista vs P. trichocarpa	47,013/2,479	36,413/460	33,496/239	29,594/102	5.25,13.2,28.48,290.14	1472	Sbr6g-Ptr06
Note: a BL: block length; b ACGP: average colinear gene pairs respectively per block; c LDB: number of colinear gene pairs reside in longest blocks

## Sheet: S2
Table S2. Kernel function analysis of Ks distribution related to duplication events within each genome and between selected genomes.
Intragenomic/Intergenomic colinear gene pairs	Weight coefficient related to duplication event or speciation	Peak of Ks distribution (μ)	Deviation (σ)
P. trichocarpa-ECH	0.429583	1.299	0.384171
P. trichocarpa-SCT	0.558417	0.2456	0.082449
S. brachista-ECH	0.505804	1.125	0.513713
S. brachista-SCT	0.696381	0.3094	0.154
V. Vinifera-ECH	0.732345	0.9998	0.32739
P. trichocarpa vs S. brachista	0.185502	0.1199	0.053012
V. Vinifera vs P. trichocarpa	0.360824	0.8471	0.179464
V. Vinifera vs S. brachista	0.399998	0.8336	0.20202

## Sheet: S3
Table S3. Identified quartets and gene conversion in P. trichocarpa and S. brachista.
Chromosomes of paralogues	Quartets1a	Quartets2b	Conversion in P. trichocarpa			Conversion in S. brachista
			WCVc	PCVd	Total	WCVc	PCVd	Total
Populus trichocarpa vs. Salix brachista
Ptr01_Ptr03_Sbr01_Sbr03	496	546	3 (0.50%)	45 (7.43%)	48 (7.92%)	2 (0.33%)	23 (3.80%)	25 (4.13%)
Ptr01_Ptr03_Sbr03_Sbr16	50	0	0 (0.00%)	5 (10.00%)	5 (10.00%)	0 (0.00%)	0 (0.00%)	0 (0.00%)
Ptr01_Ptr09_Sbr09_Sbr16	207	231	1 (0.40%)	15 (5.93%)	16 (6.32%)	0 (0.00%)	6 (2.37%)	6 (2.37%)
Ptr01_Ptr11_Sbr11_Sbr16	143	162	1 (0.52%)	12 (6.25%)	13 (6.77%)	3 (1.56%)	9 (4.69%)	12 (6.25%)
Ptr01_Ptr17_Sbr16_Sbr17	51	41	1 (1.75%)	6 (10.53%)	7 (12.28%)	2 (3.51%)	5 (8.77%)	7 (12.28%)
Ptr02_Ptr05_Sbr02_Sbr05	309	373	5 (1.25%)	23 (5.75%)	28 (7.00%)	0 (0.00%)	0 (0.00%)	0 (0.00%)
Ptr02_Ptr14_Sbr02_Sbr14	213	324	3 (0.82%)	21 (5.77%)	24 (6.59%)	1 (0.27%)	6 (1.65%)	7 (1.92%)
Ptr04_Ptr09_Sbr04_Sbr09	123	195	1 (0.43%)	13 (5.60%)	14 (6.03%)	0 (0.00%)	4 (1.72%)	4 (1.72%)
Ptr04_Ptr11_Sbr04_Sbr11	114	118	1 (0.65%)	6 (3.90%)	7 (4.55%)	1 (0.65%)	3 (1.95%)	4 (2.60%)
Ptr04_Ptr17_Sbr04_Sbr17	299	104	2 (1.55%)	9 (6.98%)	11 (8.53%)	0 (0.00%)	5 (3.88%)	5 (3.88%)
Ptr05_Ptr07_Sbr05_Sbr07	220	225	1 (0.41%)	8 (3.27%)	9 (3.67%)	0 (0.00%)	6 (2.45%)	6 (2.45%)
Ptr05_Ptr13_Sbr05_Sbr13	109	122	0 (0.00%)	3 (2.14%)	3 (2.14%)	0 (0.00%)	1 (0.71%)	1 (0.71%)
Ptr06_Ptr16_Sbr06_Sbr16	242	255	2 (0.61%)	13 (3.99%)	15 (4.60%)	0 (0.00%)	9 (2.76%)	9 (2.76%)
Ptr06_Ptr18_Sbr06_Sbr18	283	314	0 (0.00%)	26 (7.41%)	26 (7.41%)	0 (0.00%)	15 (4.27%)	15 (4.27%)
Ptr07_Ptr17_Sbr07_Sbr17	69	80	0 (0.00%)	8 (9.30%)	8 (9.30%)	0 (0.00%)	2 (2.33%)	2 (2.33%)
Ptr08_Ptr10_Sbr08_Sbr10	617	656	5 (0.69%)	35 (4.81%)	40 (5.49%)	2 (0.27%)	11 (1.51%)	13 (1.79%)
Ptr12_Ptr15_Sbr12_Sbr15	262	243	2 (0.61%)	22 (6.67%)	24 (7.27%)	1 (0.30%)	12 (3.64%)	13 (3.94%)
Ptr13_Ptr19_Sbr13_Sbr19	128	146	0 (0.00%)	6 (3.53%)	6 (3.53%)	0 (0.00%)	11 (6.47%)	11 (6.47%)
Total	3935	4135	28 (0.58%)	276 (5.73%)	304 (6.32%)	12 (0.25%)	128 (2.66%)	140 (2.91%)
Note: a Quartets constructed with P. trichocarpa as paralogous gene; b Quartets constructed with S. brachista as paralogous gene. c Whole-converted paralogues; d Partial-converted paralogues.

## Sheet: S4
Table S4. Gene conversion and quartets in P. trichocarpa and S. brachista.
WCV																				PCV
P. trichocarpa vs. S. brachista																				P. trichocarpa vs. S. brachista
quartet	Pa(para1)	Ps(para1)	Pa(para2)	Ps(para2)	Pa(ortho1)	Ps(ortho1)	Pa(ortho2)	Ps(ortho2)	Ka(para1)	Ks(para1)	Ka(para2)	Ks(para2)	Ka(ortho1)	Ks(ortho1)	Ka(ortho2)	Ks(ortho2)	cv1	cv2	pv(Ps1Pa1Ps2Pa2)	Ptr01g0113_Ptr03g1879_Sbr01g0085_Sbr03g1543	species=A local conversion from=1420 to=1439 D=5 B=8.5 boot-value2=1 donor=NOKNOWN
Ptr01g0113_Ptr03g1879_Sbr01g0085_Sbr03g1543	0.372019	0.724512	0.38098	0.713602	0.0296207	0.131478	0.0403285	0.114527	0.513923	2.53641	0.531917	2.26917	0.0302215	0.144555	0.0414533	0.124278	N	N		Ptr01g0309_Ptr03g1677_Sbr01g0236_Sbr03g1356	species=A local conversion from=21 to=32 D=1 B=7 boot-value2=0.88 donor=A_1
Ptr01g0164_Ptr03g1825_Sbr01g0116_Sbr03g1475	0.204738	0.335197	0.221485	0.363458	0.0399158	0.0815534	0.0688788	0.0998308	0.239106	0.444202	0.262501	0.497125	0.0410172	0.0863375	0.0722497	0.10713	N	N		Ptr01g0462_Ptr03g1536_Sbr01g0354_Sbr03g1244	species=A local conversion from=71 to=656 D=48 B=64 boot-value2=0.81 donor=A_2
Ptr01g0204_Ptr03g1786_Sbr01g0159_Sbr03g1448	0.484689	0.594979	0.500992	0.552107	0.430199	0.604608	0.120472	0.105714	0.779378	1.18238	0.826941	0.999262	0.63928	1.23048	0.131328	0.113948	N	N		Ptr02g2117_Ptr14g1230_Sbr02g1739_Sbr14g1055	species=A local conversion from=2 to=71 D=20 B=30 boot-value2=0.97 donor=A_2
Ptr01g0206_Ptr03g1783_Sbr01g0162_Sbr03g1444	0.372368	0.580733	0.43946	0.596553	0.182054	0.327265	0.0421702	0.159316	0.514615	1.11645	0.66132	1.19004	0.208536	0.429995	0.0434021	0.179094	N	N		Ptr03g0140_Ptr01g1886_Sbr03g0107_Sbr01g1585	species=B local conversion from=156 to=188 D=2 B=5 boot-value2=0.83 donor=NOKNOWN
Ptr01g0261_Ptr03g1726_Sbr01g0199_Sbr03g1407	0.177838	0.578292	0.155483	0.46114	0.0196292	0.16609	0.277447	0.687389	0.202988	1.10571	0.174243	0.715598	0.0198907	0.187745	0.346443	1.86235	N	N		Ptr03g0154_Ptr01g1874_Sbr03g0119_Sbr01g1575	species=A local conversion from=957 to=1059 D=12 B=35.5 boot-value2=0.89 donor=NOKNOWN
Ptr01g0309_Ptr03g1677_Sbr01g0236_Sbr03g1356	0.266572	0.582613	0.283532	0.649038	0.0589471	0.170536	0.063524	0.150581	0.329379	1.12482	0.356162	1.504	0.0613926	0.193477	0.0663765	0.168084	N	N		Ptr03g0173_Ptr01g1856_Sbr03g0142_Sbr01g1558	species=A local conversion from=1133 to=1534 D=20 B=37.5 boot-value2=0.91 donor=A_2
Ptr01g0456_Ptr03g1540_Sbr01g0348_Sbr03g1248	0.350175	0.399884	0.339268	0.461366	0.0980753	0.205099	0.0760507	0.116972	0.471784	0.571356	0.451599	0.716186	0.105108	0.239602	0.0801887	0.127169	N	N		Ptr03g0252_Ptr01g1796_Sbr03g0188_Sbr01g1518	species=B local conversion from=97 to=122 D=0 B=5.5 boot-value2=0.91 donor=B_2
Ptr01g0461_Ptr03g1537_Sbr01g0353_Sbr03g1245	0.0164448	0.394541	0.0400366	0.475174	0.0305125	0.375778	0.0235726	0.373159	0.0166278	0.559997	0.0411449	0.752952	0.0311505	0.521417	0.0239509	0.516187	N	N		Ptr03g0438_Ptr01g1592_Sbr03g0322_Sbr01g1334	species=A local conversion from=764 to=863 D=4 B=9 boot-value2=0.83 donor=A_2
Ptr01g0462_Ptr03g1536_Sbr01g0354_Sbr03g1244	0.0265992	0.379423	0.0436085	0.465713	0.0271155	0.340209	0.0258718	0.373665	0.0270824	0.528759	0.0449276	0.727566	0.0276178	0.45332	0.0263285	0.517196	N	N		Ptr03g0446_Ptr01g1581_Sbr03g0329_Sbr01g1341	species=A local conversion from=221 to=389 D=6 B=13 boot-value2=0.81 donor=A_1
Ptr01g0690_Ptr03g1324_Sbr01g0533_Sbr03g1077	0.288596	0.568447	0.32793	0.630367	0.140755	0.20434	0.165833	0.223209	0.364349	1.06389	0.431176	1.37673	0.15589	0.238558	0.187415	0.264951	N	N		Ptr03g0553_Ptr01g1490_Sbr03g0412_Sbr01g1259	species=A local conversion from=1466 to=1637 D=4 B=10.5 boot-value2=0.92 donor=A_1
Ptr01g0692_Ptr03g1321_Sbr01g0535_Sbr03g1075	0.450473	0.552204	0.522978	0.662631	0.121124	0.120676	0.201933	0.28782	0.688402	0.999628	0.896269	1.61245	0.132104	0.13157	0.235257	0.363089	N	N		Ptr03g0563_Ptr01g1478_Sbr03g0420_Sbr01g1269	species=B local conversion from=660 to=697 D=0 B=3 boot-value2=0.92 donor=B_2
Ptr01g0694_Ptr03g1319_Sbr01g0537_Sbr03g1074	0.361338	0.564356	0.414488	0.642264	0.10241	0.199115	0.153146	0.145086	0.493022	1.04718	0.603312	1.45529	0.110111	0.23141	0.171301	0.16124	N	N		Ptr03g0575_Ptr01g1466_Sbr03g0430_Sbr01g1280	species=A local conversion from=149 to=264 D=1 B=5 boot-value2=0.93 donor=A_2	species=A local conversion from=624 to=680 D=2 B=6 boot-value2=0.95 donor=A_1	species=B local conversion from=926 to=1082 D=3 B=21.5 boot-value2=0.99 donor=B_1
Ptr01g0698_Ptr03g1312_Sbr01g0540_Sbr03g1066	0.154189	0.486395	0.251569	0.530522	0.227477	0.511577	0.123369	0.278539	0.172612	0.784215	0.306455	0.921615	0.271053	0.859519	0.134786	0.348177	N	N		Ptr03g0580_Ptr01g1459_Sbr03g0434_Sbr01g1286	species=A local conversion from=24 to=122 D=1 B=8 boot-value2=0.91 donor=A_2
Ptr01g0717_Ptr03g1297_Sbr01g0560_Sbr03g1053	0.0736725	0.274592	0.0822049	0.354617	0.0363927	0.195071	0.0487028	0.0984648	0.0775468	0.341925	0.0870688	0.480165	0.0373053	0.225924	0.0503561	0.105556	N	N		Ptr03g0678_Ptr01g1372_Sbr03g0529_Sbr01g1161	species=B local conversion from=777 to=825 D=6 B=18.5 boot-value2=1 donor=NOKNOWN
Ptr01g0783_Ptr03g1237_Sbr01g0621_Sbr03g1004	0.0464673	0.194679	0.0580179	0.27557	0.0251189	0.0884841	0.0363602	0.125406	0.0479692	0.225395	0.0603848	0.343469	0.0255492	0.0941543	0.0372711	0.137229	N	N		Ptr03g0707_Ptr01g1337_Sbr03g0554_Sbr01g1115	species=B local conversion from=1532 to=1553 D=0 B=3.5 boot-value2=0.88 donor=B_2	species=B local conversion from=1589 to=1601 D=0 B=3.5 boot-value2=0.86 donor=B_1
Ptr01g0874_Ptr03g1143_Sbr01g0704_Sbr03g0930	0.27735	0.68773	0.227597	0.820169	0.282546	0.789964	0.228097	0.807081	0.346288	1.86644	0.271225	-1	0.354579	-1	0.271944	-1	N	N		Ptr03g0804_Ptr01g1236_Sbr03g0636_Sbr01g1016	species=A local conversion from=935 to=1286 D=13 B=50 boot-value2=0.89 donor=A_2
Ptr01g0945_Ptr03g1077_Sbr01g0764_Sbr03g0870	0.0139265	0.191027	0.180908	0.474926	0.171737	0.544919	0.0139211	0.0869565	0.0140574	0.22048	0.207024	0.752275	0.195033	0.972501	0.0140519	0.0924245	N	N		Ptr03g0806_Ptr01g1235_Sbr03g0637_Sbr01g1015	species=A local conversion from=63 to=353 D=10 B=24.5 boot-value2=0.9 donor=A_1
Ptr01g1017_Ptr03g1012_Sbr01g0827_Sbr03g0813	0.0332103	0.185891	0.0256228	0.147239	0.0119573	0.101935	0.0281011	0.105815	0.0339681	0.21362	0.0260707	0.163915	0.0120536	0.109562	0.028641	0.114066	N	N		Ptr03g0815_Ptr01g1220_Sbr03g0645_Sbr01g1005	species=B local conversion from=254 to=290 D=0 B=5 boot-value2=0.81 donor=B_1
Ptr01g1195_Ptr03g0838_Sbr01g0988_Sbr03g0665	0.25527	0.424737	0.324751	0.512195	0.119138	0.255919	0.199536	0.256881	0.312046	0.62658	0.425549	0.861467	0.129739	0.31303	0.231984	0.314492	N	N		Ptr03g0848_Ptr01g1188_Sbr03g0675_Sbr01g0982	species=B local conversion from=618 to=632 D=1 B=5.5 boot-value2=0.94 donor=NOKNOWN
Ptr01g1393_Ptr03g0656_Sbr01g1182_Sbr03g0512	0.367424	0.728438	0.419736	0.660344	0.111111	0.156269	0.0599586	0.111628	0.50486	2.66186	0.615136	1.59307	0.120257	0.175235	0.0624913	0.120864	N	N		Ptr03g0896_Ptr01g1145_Sbr03g0719_Sbr01g0939	species=B local conversion from=244 to=289 D=10 B=18 boot-value2=1 donor=NOKNOWN
Ptr01g1613_Ptr03g0419_Sbr01g1448_Sbr03g0308	0.344335	0.81438	0.0758693	0.209455	0.357473	0.806047	0.0303926	0.0520984	0.460909	-1	0.0799869	0.245621	0.4856	-1	0.0310255	0.0539963	N	N		Ptr03g0950_Ptr01g1083_Sbr03g0761_Sbr01g0891	species=A local conversion from=807 to=989 D=33 B=40 boot-value2=0.82 donor=A_2
Ptr02g1319_Ptr14g0485_Sbr02g1084_Sbr14g0434	0.111001	0.219595	0.174235	0.22774	0.0475954	0.0910624	0.0562407	0.144082	0.120128	0.259824	0.19828	0.27143	0.0491728	0.0970833	0.0584612	0.159997	N	N		Ptr03g0966_Ptr01g1065_Sbr03g0773_Sbr01g0870	species=A local conversion from=149 to=493 D=8 B=21 boot-value2=0.82 donor=A_1
Ptr02g1883_Ptr14g1481_Sbr02g1462_Sbr14g1268	0.603311	0.683751	0.610053	0.709928	0.380672	0.722282	0.00410046	0.107926	1.22382	1.81999	1.25911	2.19704	0.531291	2.47349	0.00411171	0.116527	N	N		Ptr03g1030_Ptr01g0997_Sbr03g0830_Sbr01g0803	species=B local conversion from=194 to=243 D=0 B=3.5 boot-value2=0.97 donor=B_1
Ptr02g1991_Ptr14g1406_Sbr02g1635_Sbr14g1204	0.064257	0.28524	0.0901896	0.331335	0.042077	0.186885	0.0339387	0.15215	0.0671777	0.358915	0.0960906	0.437252	0.0433034	0.214942	0.0347305	0.17005	N	N		Ptr03g1034_Ptr01g0990_Sbr03g0834_Sbr01g0797	species=B local conversion from=38 to=74 D=3 B=6.5 boot-value2=0.95 donor=B_1
Ptr02g2002_Ptr14g1362_Sbr02g1649_Sbr14g1163	0.0264766	0.181102	0.0265306	0.289062	0.00814111	0.0947368	0.00816882	0.109091	0.0269552	0.20728	0.0270112	0.365108	0.00818562	0.101277	0.00821363	0.117889	N	N		Ptr03g1048_Ptr01g0973_Sbr03g0847_Sbr01g0786	species=A local conversion from=497 to=548 D=5 B=16 boot-value2=0.82 donor=A_2
Ptr02g2117_Ptr14g1230_Sbr02g1739_Sbr14g1055	0.141085	0.604235	0.118406	0.243745	0.0804147	0.173387	0.162876	0.585982	0.156295	1.22856	0.12887	0.294774	0.085061	0.197177	0.183628	1.14007	N	N		Ptr03g1083_Ptr01g0940_Sbr03g0876_Sbr01g0759	species=A local conversion from=1303 to=1387 D=0 B=5 boot-value2=0.85 donor=NOKNOWN
Ptr02g2123_Ptr14g1369_Sbr02g1744_Sbr14g1169	0.687688	0.678744	0.640181	0.722056	0.554021	0.816615	0.075	0.169014	1.86594	1.76535	1.44093	2.46741	1.00655	-1	0.0790204	0.19151	N	N		Ptr03g1095_Ptr01g0929_Sbr03g0885_Sbr01g0749	species=B local conversion from=642 to=716 D=0 B=3.5 boot-value2=0.97 donor=B_2
Ptr02g2173_Ptr14g1367_Sbr02g1782_Sbr14g1167	0.416343	0.771545	0.57025	0.733175	0.174426	0.283063	0.155955	0.343333	0.60747	-1	1.07138	2.8479	0.198529	0.355409	0.174839	0.45906	N	N		Ptr03g1099_Ptr01g0924_Sbr03g0888_Sbr01g0745	species=A local conversion from=161 to=213 D=3 B=9 boot-value2=0.87 donor=A_1
Ptr02g2213_Ptr14g1280_Sbr02g1817_Sbr14g1090	0.141139	0.678588	0.141107	0.662308	0.0325019	0.13388	0.0178098	0.155616	0.156362	1.7637	0.156323	1.60969	0.0332272	0.147473	0.0180246	0.17441	N	N		Ptr03g1127_Ptr01g0891_Sbr03g0917_Sbr01g0716	species=A local conversion from=550 to=669 D=11 B=25.5 boot-value2=0.95 donor=A_2
Ptr02g2230_Ptr14g1269_Sbr02g1831_Sbr14g1082	0.132966	0.64346	0.139578	0.759109	0.0410448	0.240964	0.0458435	0.121277	0.146361	1.46366	0.154442	-1	0.0422106	0.290666	0.0473045	0.132286	N	N		Ptr03g1139_Ptr01g0878_Sbr03g0927_Sbr01g0705	species=B local conversion from=1205 to=1258 D=0 B=3.5 boot-value2=0.97 donor=B_2
Ptr03g0134_Ptr01g1896_Sbr03g0100_Sbr01g1594	0.123429	0.35282	0.127494	0.427012	0.0685532	0.28703	0.0632319	0.204659	0.134859	0.476763	0.13974	0.631843	0.0718912	0.361808	0.0660573	0.238996	N	N		Ptr03g1157_Ptr01g0861_Sbr03g0942_Sbr01g0690	species=B local conversion from=65 to=89 D=0 B=4 boot-value2=0.83 donor=B_1
Ptr03g0139_Ptr01g1887_Sbr03g0106_Sbr01g1586	0.0599188	0.276136	0.0760007	0.291929	0.0405748	0.157444	0.0304363	0.102623	0.0624479	0.344365	0.0801331	0.369787	0.0417136	0.176721	0.0310711	0.110358	N	N		Ptr03g1193_Ptr01g0827_Sbr03g0971_Sbr01g0664	species=A local conversion from=227 to=322 D=2 B=8 boot-value2=0.95 donor=NOKNOWN
Ptr03g0140_Ptr01g1886_Sbr03g0107_Sbr01g1585	0.0452696	0.290146	0.0565365	0.277845	0.016256	0.16132	0.0285593	0.0940042	0.0466934	0.366873	0.058781	0.347074	0.0164348	0.181643	0.0291173	0.100439	N	N		Ptr03g1208_Ptr01g0816_Sbr03g0978_Sbr01g0652	species=A local conversion from=311 to=397 D=2 B=7 boot-value2=0.88 donor=A_1
Ptr03g0142_Ptr01g1884_Sbr03g0109_Sbr01g1583	0.0591326	0.197267	0.0744631	0.214535	0.0188147	0.0955224	0.0230534	0.0939597	0.061594	0.228899	0.078424	0.252703	0.0190547	0.102177	0.0234151	0.100388	N	N		Ptr03g1212_Ptr01g0810_Sbr03g0981_Sbr01g0646	species=A local conversion from=438 to=665 D=11 B=18.5 boot-value2=0.84 donor=A_1
Ptr03g0147_Ptr01g1880_Sbr03g0114_Sbr01g1580	0.118915	0.285425	0.144587	0.353764	0.0447344	0.103723	0.100069	0.243408	0.129475	0.359213	0.160621	0.478548	0.046124	0.111634	0.107406	0.294275	N	N		Ptr03g1342_Ptr01g0673_Sbr03g1091_Sbr01g0520	species=A local conversion from=2275 to=2402 D=8 B=41 boot-value2=0.94 donor=A_1
Ptr03g0150_Ptr01g1877_Sbr03g0116_Sbr01g1577	0.0628352	0.310887	0.0716404	0.377289	0.0430704	0.160292	0.0275677	0.121451	0.0656243	0.401487	0.0752967	0.524453	0.0443566	0.180335	0.0280871	0.132494	N	N		Ptr03g1347_Ptr01g0667_Sbr03g1096_Sbr01g0515	species=A local conversion from=830 to=1058 D=11 B=18 boot-value2=0.88 donor=A_2
Ptr03g0152_Ptr01g1875_Sbr03g0118_Sbr01g1576	0.278526	0.690928	0.291046	0.701004	0.0449617	0.138412	0.0289808	0.174545	0.348156	1.90599	0.368342	2.04625	0.0463658	0.153011	0.0295556	0.198685	N	N		Ptr03g1358_Ptr01g0655_Sbr03g1102_Sbr01g0507	species=B local conversion from=1419 to=1517 D=3 B=7.5 boot-value2=0.98 donor=B_1
Ptr03g0154_Ptr01g1874_Sbr03g0119_Sbr01g1575	0.08338	0.257628	0.151507	0.28502	0.0320765	0.103918	0.0927893	0.146087	0.0883898	0.315629	0.169243	0.358559	0.0327827	0.11186	0.0990514	0.162482	N	N		Ptr03g1364_Ptr01g0647_Sbr03g1108_Sbr01g0499	species=B local conversion from=719 to=767 D=4 B=9.5 boot-value2=0.89 donor=B_2
Ptr03g0160_Ptr01g1870_Sbr03g0132_Sbr01g1570	0.087549	0.251594	0.0861163	0.245138	0.0478696	0.102053	0.0224528	0.111823	0.0930949	0.306494	0.0914747	0.296842	0.0494656	0.109698	0.0227957	0.121093	N	N		Ptr03g1382_Ptr01g0628_Sbr03g1125_Sbr01g0482	species=B local conversion from=777 to=820 D=1 B=4.5 boot-value2=1 donor=B_1
Ptr03g0163_Ptr01g1867_Sbr03g0135_Sbr01g1568	0.0781196	0.242068	0.081473	0.245476	0.0242831	0.127709	0.0460956	0.112306	0.0824946	0.292294	0.0862473	0.297343	0.0246849	0.139999	0.047573	0.121661	N	N		Ptr03g1406_Ptr01g0599_Sbr03g1144_Sbr01g0455	species=B local conversion from=2106 to=2169 D=2 B=6.5 boot-value2=0.83 donor=B_1
Ptr03g0173_Ptr01g1856_Sbr03g0142_Sbr01g1558	0.0530357	0.252353	0.0749085	0.386791	0.0401423	0.231353	0.0328538	0.216377	0.0550043	0.307637	0.0789187	0.543821	0.0412566	0.276638	0.0335951	0.255288	N	N		Ptr03g1473_Ptr01g0524_Sbr03g1200_Sbr01g0409	species=A local conversion from=728 to=841 D=6 B=11.5 boot-value2=0.88 donor=A_2
Ptr03g0252_Ptr01g1796_Sbr03g0188_Sbr01g1518	0.0477055	0.268991	0.0438462	0.358096	0.0307961	0.158734	0.0276981	0.140657	0.0492903	0.33314	0.0451801	0.486792	0.0314462	0.178355	0.0282225	0.155769	N	N		Ptr03g1481_Ptr01g0516_Sbr03g1207_Sbr01g0404	species=A local conversion from=905 to=961 D=2 B=7 boot-value2=0.81 donor=NOKNOWN
Ptr03g0390_Ptr01g1659_Sbr03g0284_Sbr01g1412	0.097074	0.218794	0.130316	0.236467	0.053682	0.126404	0.0607204	0.14936	0.103957	0.258692	0.143147	0.28407	0.0557001	0.138428	0.0633197	0.166558	N	N		Ptr03g1567_Ptr01g0426_Sbr03g1268_Sbr01g0322	species=B local conversion from=293 to=353 D=1 B=4.5 boot-value2=0.9 donor=B_1
Ptr03g0402_Ptr01g1643_Sbr03g0297_Sbr01g1423	0.0858917	0.219361	0.157153	0.317452	0.0585281	0.0966921	0.123418	0.223237	0.091221	0.259494	0.176352	0.412786	0.0609381	0.103519	0.134845	0.264992	N	N		Ptr03g1646_Ptr01g0338_Sbr03g1320_Sbr01g0253	species=A local conversion from=1 to=161 D=30 B=60.5 boot-value2=1 donor=NOKNOWN
Ptr03g0409_Ptr01g1637_Sbr03g0300_Sbr01g1431	0.0689433	0.228365	0.0699978	0.265662	0.0321612	0.106452	0.0245955	0.108747	0.0723207	0.272329	0.0734829	0.327968	0.0328712	0.114807	0.0250078	0.117487	N	N		Ptr03g1687_Ptr01g0301_Sbr03g1378_Sbr01g0227	species=A local conversion from=1493 to=1574 D=19 B=26 boot-value2=0.87 donor=NOKNOWN
Ptr03g0410_Ptr01g1634_Sbr03g0301_Sbr01g1434	0.0650246	0.130814	0.0711462	0.190202	0.0310804	0.0390738	0.0695609	0.0911722	0.0680177	0.143751	0.0747506	0.219373	0.0317428	0.0401284	0.0730012	0.0972083	N	N		Ptr03g1924_Ptr01g0053_Sbr03g1576_Sbr01g0040	species=B local conversion from=337 to=413 D=3 B=7 boot-value2=0.99 donor=NOKNOWN
Ptr03g0411_Ptr01g1633_Sbr03g0302_Sbr01g1435	0.0482805	0.204006	0.0728649	0.26861	0.0402152	0.118712	0.013515	0.0957107	0.0499046	0.238099	0.0766518	0.332546	0.0413336	0.129233	0.0136383	0.102393	N	N		Ptr05g1042_Ptr02g0293_Sbr05g0918_Sbr02g0237	species=A local conversion from=1289 to=1384 D=28 B=37.5 boot-value2=1 donor=NOKNOWN
Ptr03g0412_Ptr01g1631_Sbr03g0303_Sbr01g1437	0.0190939	0.178166	0.0226454	0.215372	0.0090272	0.104966	0.0171555	0.0987821	0.0193412	0.203418	0.0229943	0.253877	0.00908197	0.113077	0.0173548	0.105922	N	N		Ptr05g1337_Ptr02g0969_Sbr05g1137_Sbr02g0789	species=A local conversion from=2364 to=3005 D=65 B=105 boot-value2=1 donor=NOKNOWN
Ptr03g0413_Ptr01g1630_Sbr03g0304_Sbr01g1439	0.0728275	0.200357	0.0786299	0.192759	0.0366017	0.104348	0.02549	0.10216	0.0766103	0.233103	0.0830645	0.222806	0.037525	0.112359	0.0259333	0.109822	N	N		Ptr05g1344_Ptr02g0958_Sbr05g1140_Sbr02g0779	species=B local conversion from=472 to=508 D=1 B=3.5 boot-value2=0.95 donor=B_1
Ptr03g0417_Ptr01g1619_Sbr03g0307_Sbr01g1446	0.0377298	0.188617	0.0751129	0.228463	0.0229546	0.0903243	0.0517814	0.117034	0.0387119	0.217253	0.0791458	0.27247	0.0233132	0.0962437	0.0536557	0.127243	N	N		Ptr05g1422_Ptr02g0870_Sbr05g1193_Sbr02g0710	species=A local conversion from=1508 to=1535 D=3 B=9.5 boot-value2=0.91 donor=NOKNOWN
Ptr03g0437_Ptr01g1593_Sbr03g0321_Sbr01g1333	0.0277448	0.196684	0.0423965	0.248547	0.0224146	0.096009	0.0167409	0.0956669	0.028271	0.228108	0.043642	0.301923	0.0227564	0.102735	0.0169305	0.102342	N	N		Ptr05g1530_Ptr02g0741_Sbr05g1296_Sbr02g0605	species=A local conversion from=1125 to=1272 D=3 B=8.5 boot-value2=0.89 donor=A_2
Ptr03g0438_Ptr01g1592_Sbr03g0322_Sbr01g1334	0.038055	0.338653	0.055884	0.316094	0.0295071	0.280567	0.0396446	0.128185	0.0390544	0.450477	0.0580756	0.410434	0.0301032	0.351411	0.0407309	0.140573	N	N		Ptr05g1630_Ptr02g0631_Sbr05g1393_Sbr02g0514	species=A local conversion from=1173 to=1694 D=43 B=58.5 boot-value2=0.97 donor=NOKNOWN
Ptr03g0440_Ptr01g1591_Sbr03g0324_Sbr01g1335	0.0477585	0.20499	0.0632284	0.241775	0.0222572	0.0915875	0.0214951	0.0850243	0.0493469	0.239452	0.0660536	0.291862	0.0225941	0.0976812	0.0218091	0.090242	N	N		Ptr05g1676_Ptr02g0589_Sbr05g1428_Sbr02g0488	species=A local conversion from=230 to=393 D=4 B=8.5 boot-value2=0.94 donor=A_1
Ptr03g0441_Ptr01g1589_Sbr03g0325_Sbr01g1336	0.0246914	0.158333	0.0388449	0.181945	0.0247499	0.0785394	0.00861185	0.0632467	0.0251069	0.177847	0.039887	0.208391	0.0251675	0.0829634	0.00866168	0.0660735	N	N		Ptr05g1799_Ptr02g0476_Sbr05g1537_Sbr02g0397	species=A local conversion from=2094 to=2324 D=10 B=17.5 boot-value2=0.93 donor=A_1
Ptr03g0444_Ptr01g1585_Sbr03g0327_Sbr01g1338	0.0824803	0.202949	0.0894569	0.226749	0.0401046	0.111406	0.0298158	0.172024	0.0873782	0.236648	0.0952581	0.270009	0.0412167	0.120603	0.0304247	0.195406	N	N		Ptr05g1824_Ptr02g0454_Sbr05g1559_Sbr02g0377	species=A local conversion from=37 to=129 D=2 B=6.5 boot-value2=0.83 donor=A_1
Ptr03g0446_Ptr01g1581_Sbr03g0329_Sbr01g1341	0.0515604	0.187234	0.0998632	0.278008	0.0340136	0.0970464	0.0777626	0.121339	0.0534184	0.215407	0.107168	0.347334	0.034809	0.103925	0.0820963	0.132361	N	N		Ptr05g1829_Ptr02g0450_Sbr05g1563_Sbr02g0373	species=A local conversion from=420 to=494 D=4 B=9.5 boot-value2=0.83 donor=A_1
Ptr03g0447_Ptr01g1580_Sbr03g0330_Sbr01g1342	0.0291451	0.177165	0.0446891	0.224409	0.0233463	0.147059	0.0329884	0.0711462	0.0297265	0.202107	0.0460759	0.266663	0.0237174	0.16369	0.0337358	0.0747506	N	N		Ptr05g1858_Ptr02g0422_Sbr05g1591_Sbr02g0345	species=B local conversion from=776 to=881 D=4 B=7.5 boot-value2=0.86 donor=B_1
Ptr03g0452_Ptr01g1577_Sbr03g0335_Sbr01g1345	0.103136	0.105012	0.126984	0.19244	0.0587618	0.0989399	0.075896	0.12529	0.110953	0.113131	0.139126	0.222377	0.0611915	0.106103	0.0800166	0.137089	N	N		Ptr05g1863_Ptr02g0417_Sbr05g1596_Sbr02g0340	species=A local conversion from=1348 to=1460 D=4 B=8.5 boot-value2=0.82 donor=A_1
Ptr03g0459_Ptr01g1567_Sbr03g0342_Sbr01g1354	0.0413437	0.162871	0.0469216	0.273041	0.0222384	0.119141	0.0195051	0.125029	0.0425269	0.183621	0.0484536	0.339482	0.0225748	0.129743	0.0197632	0.136776	N	N		Ptr05g1876_Ptr02g0407_Sbr05g1606_Sbr02g0333	species=B local conversion from=227 to=245 D=0 B=3 boot-value2=0.86 donor=B_2
Ptr03g0465_Ptr01g1560_Sbr03g0347_Sbr01g1360	0.0590576	0.315789	0.0517459	0.366306	0.00249896	0.250401	0.041887	0.258895	0.0615125	0.409908	0.0536176	0.502671	0.00250313	0.304701	0.0431022	0.317561	N	N		Ptr05g1972_Ptr02g0312_Sbr05g1694_Sbr02g0252	species=A local conversion from=46 to=131 D=7 B=10.5 boot-value2=0.84 donor=A_2
Ptr03g0468_Ptr01g1557_Sbr03g0350_Sbr01g1362	0.00495663	0.148148	0.0123052	0.210674	0.0416152	0.109267	0.0439967	0.135097	0.00497308	0.165046	0.0124072	0.247315	0.0428143	0.118095	0.04534	0.148957	N	N		Ptr05g2008_Ptr02g0275_Sbr05g1719_Sbr02g0216	species=A local conversion from=117 to=257 D=6 B=12 boot-value2=0.93 donor=NOKNOWN
Ptr03g0470_Ptr01g1556_Sbr03g0351_Sbr01g1363	0.0739051	0.147239	0.10247	0.218947	0.0490084	0.0930054	0.0478447	0.108077	0.0778048	0.163915	0.110182	0.258909	0.050683	0.099298	0.049439	0.116704	N	N		Ptr05g2057_Ptr02g0218_Sbr05g1757_Sbr02g0175	species=A local conversion from=941 to=1096 D=26 B=56.5 boot-value2=0.91 donor=A_2
Ptr03g0471_Ptr01g1555_Sbr03g0352_Sbr01g1364	0.0417543	0.172055	0.0469053	0.205344	0.0155172	0.0748349	0.0191093	0.0995079	0.0429616	0.195446	0.0484362	0.239939	0.01568	0.078837	0.019357	0.106758	N	N		Ptr05g2068_Ptr02g0207_Sbr05g1767_Sbr02g0170	species=A local conversion from=626 to=768 D=3 B=8 boot-value2=0.94 donor=A_1
Ptr03g0473_Ptr01g1554_Sbr03g0353_Sbr01g1365	0.051735	0.179541	0.0763552	0.230186	0.0391826	0.12872	0.0322173	0.0893971	0.0536059	0.205224	0.0805277	0.274952	0.0402433	0.141218	0.0329298	0.0951902	N	N		Ptr05g2085_Ptr02g0183_Sbr05g1783_Sbr02g0152	species=A local conversion from=458 to=548 D=6 B=11.5 boot-value2=0.97 donor=A_2
Ptr03g0475_Ptr01g1552_Sbr03g0354_Sbr01g1369	0.0657363	0.236138	0.100516	0.308233	0.0477892	0.154191	0.0399398	0.142172	0.0687973	0.28359	0.107921	0.396967	0.0493796	0.172615	0.0410426	0.157636	N	N		Ptr05g2101_Ptr02g0170_Sbr05g1798_Sbr02g0137	species=B local conversion from=590 to=627 D=1 B=4 boot-value2=0.91 donor=NOKNOWN
Ptr03g0476_Ptr01g1550_Sbr03g0355_Sbr01g1371	0.0211554	0.165304	0.0398662	0.197153	0.00977641	0.07959	0.0241062	0.123175	0.0214595	0.186736	0.0409649	0.228744	0.00984069	0.0841378	0.0245021	0.134555	N	N		Ptr05g2114_Ptr02g0155_Sbr05g1808_Sbr02g0124	species=A local conversion from=181 to=288 D=8 B=14 boot-value2=0.88 donor=NOKNOWN
Ptr03g0477_Ptr01g1549_Sbr03g0356_Sbr01g1372	0.0732109	0.170028	0.0916186	0.212434	0.0384009	0.100526	0.0524896	0.0822275	0.0770351	0.19282	0.0977166	0.249766	0.0394189	0.107932	0.0544169	0.0870943	N	N		Ptr05g2229_Ptr02g0029_Sbr05g1903_Sbr02g0020	species=B local conversion from=1751 to=1834 D=1 B=6 boot-value2=1 donor=B_2
Ptr03g0479_Ptr01g1548_Sbr03g0359_Sbr01g1374	0.00744417	0.272727	0.0111663	0.245455	0.00372671	0.0950226	0.00743494	0.0821918	0.00748136	0.338989	0.0112502	0.297311	0.003736	0.101604	0.00747204	0.0870541	N	N		Ptr05g2239_Ptr02g0020_Sbr05g1912_Sbr02g0014	species=A local conversion from=538 to=617 D=5 B=28 boot-value2=0.9 donor=NOKNOWN
Ptr03g0481_Ptr01g1546_Sbr03g0362_Sbr01g1376	0.0604096	0.232979	0.672206	0.713145	0.672276	0.732903	0.034753	0.144806	0.0629815	0.278992	1.69951	2.25982	1.70018	2.83586	0.0355839	0.160893	N	N		Ptr06g0408_Ptr16g0504_Sbr06g0335_Sbr16g0585	species=A local conversion from=578 to=674 D=2 B=8.5 boot-value2=0.83 donor=A_2
Ptr03g0486_Ptr01g1541_Sbr03g0366_Sbr01g1380	0.161955	0.29868	0.172709	0.288066	0.0564706	0.198675	0.053113	0.11813	0.182453	0.380922	0.196294	0.363488	0.0587097	0.230812	0.0550875	0.128542	N	N		Ptr06g0412_Ptr16g0503_Sbr06g0338_Sbr16g0583	species=A local conversion from=308 to=402 D=3 B=7.5 boot-value2=0.93 donor=A_1
Ptr03g0494_Ptr01g1532_Sbr03g0370_Sbr01g1385	0.0443088	0.192715	0.0571962	0.263956	0.0212619	0.107391	0.0253625	0.11986	0.0456716	0.222748	0.0594948	0.325331	0.0215691	0.115903	0.0258013	0.130599	N	N		Ptr06g0490_Ptr16g0447_Sbr06g0401_Sbr16g0534	species=B local conversion from=620 to=687 D=0 B=3.5 boot-value2=0.89 donor=B_1
Ptr03g0510_Ptr01g1522_Sbr03g0379_Sbr01g1227	0.0196112	0.174821	0.0520663	0.253241	0.044967	0.104126	0.0155012	0.134721	0.0198722	0.199044	0.0539619	0.308977	0.0463714	0.112102	0.0156636	0.148498	N	N		Ptr06g0733_Ptr16g0848_Sbr06g0607_Sbr16g0962	species=A local conversion from=88 to=109 D=3 B=6.5 boot-value2=1 donor=NOKNOWN
Ptr03g0511_Ptr01g1521_Sbr03g0380_Sbr01g1228	0.0377698	0.225434	0.0866442	0.347131	0.0135318	0.223176	0.0586261	0.230374	0.038754	0.268126	0.0920713	0.466097	0.0136554	0.264905	0.0610443	0.275223	N	N		Ptr06g2003_Ptr18g0429_Sbr06g1691_Sbr18g0462	species=B local conversion from=225 to=250 D=0 B=3.5 boot-value2=0.89 donor=B_1
Ptr03g0515_Ptr01g1519_Sbr03g0383_Sbr01g1230	0.0579595	0.342065	0.100491	0.353901	0.0425391	0.24668	0.0479216	0.202051	0.0603216	0.456723	0.107892	0.478807	0.0437931	0.299136	0.0495211	0.235419	N	N		Ptr06g2224_Ptr18g0255_Sbr06g1884_Sbr18g0297	species=A local conversion from=1161 to=1424 D=32 B=56.5 boot-value2=0.93 donor=NOKNOWN	species=B local conversion from=1484 to=1553 D=9 B=16.5 boot-value2=1 donor=B_1
Ptr03g0521_Ptr01g1514_Sbr03g0387_Sbr01g1235	0.121348	0.267961	0.181844	0.33412	0.067359	0.163583	0.101205	0.223059	0.132372	0.331536	0.208258	0.442257	0.070578	0.184532	0.108717	0.264738	N	N		Ptr06g2353_Ptr18g0940_Sbr06g1981_Sbr18g0920	species=A local conversion from=1854 to=1864 D=1 B=5 boot-value2=1 donor=A_1
Ptr03g0522_Ptr01g1513_Sbr03g0388_Sbr01g1236	0.0274754	0.170897	0.034727	0.231941	0.0176639	0.0940913	0.0175847	0.0954817	0.0279913	0.193944	0.0355567	0.277489	0.0178752	0.100539	0.0177941	0.10213	N	N		Ptr07g1142_Ptr17g0279_Sbr07g0949_Sbr17g0250	species=A local conversion from=380 to=586 D=52 B=77 boot-value2=1 donor=NOKNOWN
Ptr03g0523_Ptr01g1510_Sbr03g0389_Sbr01g1239	0.081892	0.206908	0.108099	0.232024	0.0549238	0.123079	0.0436164	0.126726	0.0867176	0.242095	0.116729	0.277608	0.0570388	0.134439	0.0449361	0.138816	N	N		Ptr10g0309_Ptr08g1749_Sbr10g0003_Sbr08g1406	species=A local conversion from=14 to=196 D=24 B=41.5 boot-value2=0.94 donor=NOKNOWN
Ptr03g0529_Ptr01g1509_Sbr03g0394_Sbr01g1240	0.0159363	0.184211	0.0159363	0.177632	0.00995025	0.0990099	0.00997009	0.0852459	0.016108	0.211388	0.016108	0.202718	0.0100168	0.106184	0.010037	0.090492	N	N		Ptr10g0315_Ptr08g1744_Sbr10g0269_Sbr08g1400	species=B local conversion from=1 to=209 D=21 B=42.5 boot-value2=0.98 donor=NOKNOWN
Ptr03g0533_Ptr01g1503_Sbr03g0397_Sbr01g1245	0.0747744	0.189954	0.109499	0.232848	0.0602174	0.117734	0.042355	0.103877	0.0787698	0.219041	0.118367	0.278802	0.0627726	0.128073	0.043598	0.111812	N	N		Ptr10g0410_Ptr08g1669_Sbr10g0193_Sbr08g1341	species=A local conversion from=589 to=915 D=13 B=23 boot-value2=1 donor=A_2
Ptr03g0535_Ptr01g1501_Sbr03g0398_Sbr01g1247	0.0909659	0.219688	0.134863	0.320799	0.0470219	0.15677	0.0912226	0.195962	0.0969735	0.259956	0.148671	0.418611	0.0485606	0.175868	0.0972656	0.22713	N	N		Ptr10g0437_Ptr08g1646_Sbr10g0172_Sbr08g1327	species=A local conversion from=1 to=128 D=5 B=11.5 boot-value2=0.9 donor=A_1
Ptr03g0538_Ptr01g1500_Sbr03g0400_Sbr01g1249	0.0670983	0.193159	0.075	0.453488	0.0320665	0.246094	0.0530973	0.239521	0.0702917	0.223345	0.0790204	0.69599	0.0327722	0.298262	0.0550706	0.288543	N	N		Ptr10g0453_Ptr08g1635_Sbr10g0485_Sbr08g1318	species=A local conversion from=513 to=682 D=9 B=13 boot-value2=0.93 donor=A_1
Ptr03g0541_Ptr01g1497_Sbr03g0401_Sbr01g1252	0.0459226	0.252017	0.0512456	0.302059	0.0227273	0.119816	0.0128099	0.151087	0.0473887	0.30713	0.0530804	0.38656	0.0230787	0.130546	0.0129205	0.168718	N	N		Ptr10g0547_Ptr08g1570_Sbr10g0409_Sbr08g1267	species=B local conversion from=1159 to=1243 D=3 B=8 boot-value2=0.97 donor=NOKNOWN
Ptr03g0542_Ptr01g1496_Sbr03g0402_Sbr01g1253	0.0425902	0.170462	0.085867	0.255962	0.0136501	0.0786796	0.0650706	0.165572	0.0438473	0.193382	0.0911931	0.313095	0.0137758	0.08312	0.068068	0.18708	N	N		Ptr10g0568_Ptr08g1552_Sbr10g0390_Sbr08g1253	species=A local conversion from=439 to=546 D=4 B=8.5 boot-value2=0.84 donor=A_2
Ptr03g0547_Ptr01g1492_Sbr03g0409_Sbr01g1257	0.0827586	0.239816	0.12447	0.324448	0.0532505	0.20481	0.0670991	0.153962	0.087691	0.288976	0.136106	0.425014	0.0552354	0.239204	0.0702926	0.172327	N	N		Ptr10g0573_Ptr08g1550_Sbr10g0385_Sbr08g1250	species=A local conversion from=899 to=965 D=6 B=20.5 boot-value2=1 donor=A_1
Ptr03g0550_Ptr01g1491_Sbr03g0410_Sbr01g1258	0.0292818	0.231449	0.0442152	0.3	0.0253957	0.109799	0.0237832	0.135563	0.0298687	0.276776	0.0455721	0.383119	0.0258356	0.118719	0.0241684	0.149526	N	N		Ptr10g0602_Ptr08g1526_Sbr10g0355_Sbr08g1228	species=A local conversion from=359 to=455 D=3 B=11.5 boot-value2=0.96 donor=A_2
Ptr03g0553_Ptr01g1490_Sbr03g0412_Sbr01g1259	0.0557929	0.170505	0.0717792	0.213882	0.0273588	0.0852951	0.0338208	0.111993	0.0579771	0.193437	0.0754502	0.251788	0.0278703	0.0905475	0.0346071	0.121294	N	N		Ptr10g0632_Ptr08g1500_Sbr10g0335_Sbr08g1204	species=A local conversion from=534 to=682 D=2 B=6.5 boot-value2=0.82 donor=A_2
Ptr03g0554_Ptr01g1489_Sbr03g0413_Sbr01g1260	0.108978	0.258528	0.130266	0.327571	0.0955807	0.156134	0.0563821	0.17942	0.117757	0.317001	0.143087	0.430538	0.102244	0.175064	0.058614	0.205064	N	N		Ptr10g0642_Ptr08g1490_Sbr10g0328_Sbr08g1198	species=B local conversion from=2293 to=2372 D=1 B=5 boot-value2=0.95 donor=B_1
Ptr03g0555_Ptr01g1487_Sbr03g0414_Sbr01g1262	0.0166718	0.186952	0.0287347	0.212725	0.0120519	0.0902913	0.00555641	0.0876766	0.0168599	0.215032	0.0292997	0.250172	0.0121498	0.0962061	0.0055771	0.0932394	N	N		Ptr10g0706_Ptr08g1446_Sbr10g0593_Sbr08g1163	species=A local conversion from=1585 to=1645 D=0 B=4.5 boot-value2=0.83 donor=A_2
Ptr03g0556_Ptr01g1486_Sbr03g0415_Sbr01g1391	0.0367611	0.191388	0.658482	0.722657	0.0129182	0.11796	0.656809	0.721697	0.0376925	0.220963	1.57766	2.48372	0.0130307	0.12834	1.56406	2.45782	N	N		Ptr10g0722_Ptr08g1427_Sbr10g0577_Sbr08g1144	species=A local conversion from=1 to=110 D=1 B=6 boot-value2=0.86 donor=A_2
Ptr03g0563_Ptr01g1478_Sbr03g0420_Sbr01g1269	0.0706922	0.165303	0.0954545	0.225779	0.0345104	0.106218	0.0453633	0.107374	0.0742491	0.186735	0.102099	0.268619	0.0353296	0.114534	0.0467932	0.115883	N	N		Ptr10g0757_Ptr08g1401_Sbr10g0546_Sbr08g1127	species=A local conversion from=128 to=198 D=11 B=28 boot-value2=0.96 donor=A_2
Ptr03g0564_Ptr01g1477_Sbr03g0421_Sbr01g1270	0.0834643	0.190558	0.109995	0.267581	0.0461211	0.113077	0.0374032	0.0929739	0.0884846	0.219849	0.118948	0.330946	0.0476001	0.122569	0.0383681	0.0992621	N	N		Ptr10g0778_Ptr08g1378_Sbr10g0519_Sbr08g1106	species=A local conversion from=2 to=32 D=3 B=11 boot-value2=0.84 donor=NOKNOWN
Ptr03g0574_Ptr01g1468_Sbr03g0427_Sbr01g1278	0.0552764	0.201342	0.0837745	0.29184	0.0403497	0.179006	0.034324	0.113694	0.0574193	0.234449	0.0888337	0.36964	0.0414757	0.20452	0.0351342	0.123295	N	N		Ptr10g0788_Ptr08g1370_Sbr10g0510_Sbr08g1099	species=B local conversion from=320 to=498 D=17 B=21.5 boot-value2=0.83 donor=B_2
Ptr03g0575_Ptr01g1466_Sbr03g0430_Sbr01g1280	0.105258	0.185486	0.0785229	0.229835	0.0268293	0.070632	0.0650283	0.163836	0.113417	0.213082	0.0829449	0.274445	0.0273209	0.0741827	0.0680218	0.184856	N	N		Ptr10g0828_Ptr08g1338_Sbr10g0651_Sbr08g1069	species=A local conversion from=824 to=1190 D=10 B=15 boot-value2=0.85 donor=A_1
Ptr03g0580_Ptr01g1459_Sbr03g0434_Sbr01g1286	0.0219573	0.217063	0.0373839	0.219271	0.0244713	0.129699	0.00543232	0.0707214	0.0222851	0.256253	0.0383478	0.259367	0.0248794	0.142402	0.00545209	0.0742813	N	N		Ptr10g0874_Ptr08g1292_Sbr10g0698_Sbr08g1030	species=A local conversion from=423 to=485 D=3 B=7.5 boot-value2=0.87 donor=A_1
Ptr03g0588_Ptr01g1455_Sbr03g0441_Sbr01g1290	0.0341955	0.238897	0.194241	0.451589	0.174	0.235688	0.0131752	0.136986	0.0349996	0.287627	0.224804	0.691201	0.197974	0.282932	0.0132923	0.151264	N	N		Ptr10g0957_Ptr08g1207_Sbr10g0768_Sbr08g0967	species=A local conversion from=1546 to=1703 D=5 B=11.5 boot-value2=0.98 donor=A_2
Ptr03g0590_Ptr01g1452_Sbr03g0443_Sbr01g1293	0.0984344	0.26289	0.145363	0.285535	0.0958657	0.18691	0.0713642	0.159595	0.105521	0.323687	0.161583	0.359391	0.10257	0.214975	0.0749915	0.179448	N	N		Ptr10g0975_Ptr08g1186_Sbr10g0785_Sbr08g0953	species=B local conversion from=1751 to=1807 D=22 B=27.5 boot-value2=0.9 donor=B_1
Ptr03g0600_Ptr01g1446_Sbr03g0452_Sbr01g1298	0.0431666	0.22829	0.0648681	0.328155	0.0313708	0.208303	0.026717	0.172651	0.0444586	0.272221	0.0678464	0.431577	0.0320457	0.244025	0.0272045	0.19622	N	N		Ptr10g1074_Ptr08g1115_Sbr10g0890_Sbr08g0896	species=A local conversion from=378 to=447 D=3 B=13 boot-value2=0.98 donor=A_1
Ptr03g0602_Ptr01g1445_Sbr03g0454_Sbr01g1299	0.0365145	0.239203	0.0592078	0.224878	0.0249827	0.111415	0.0182825	0.112335	0.0374333	0.288075	0.0616756	0.267332	0.0254082	0.120613	0.0185091	0.121695	N	N		Ptr10g1085_Ptr08g1107_Sbr10g0899_Sbr08g0888	species=A local conversion from=899 to=968 D=2 B=6 boot-value2=0.82 donor=A_2
Ptr03g0603_Ptr01g1444_Sbr03g0455_Sbr01g1300	0.0732491	0.210091	0.09199	0.258796	0.040495	0.116913	0.0381165	0.11454	0.0770774	0.246505	0.0981398	0.31741	0.0416292	0.127099	0.0391192	0.124293	N	N		Ptr10g1141_Ptr08g1057_Sbr10g0950_Sbr08g0848	species=A local conversion from=702 to=781 D=1 B=5.5 boot-value2=0.83 donor=A_2
Ptr03g0604_Ptr01g1442_Sbr03g0456_Sbr01g1301	0.0605275	0.190691	0.0838752	0.332589	0.0298475	0.184339	0.0350915	0.169959	0.0631097	0.220028	0.0889471	0.439502	0.0304577	0.211558	0.035939	0.192731	N	N		Ptr10g1142_Ptr08g1056_Sbr10g0951_Sbr08g0846	species=A local conversion from=706 to=971 D=20 B=29.5 boot-value2=0.94 donor=A_1
Ptr03g0606_Ptr01g1440_Sbr03g0457_Sbr01g1303	0.0730022	0.232226	0.105604	0.324116	0.0702795	0.246885	0.0507757	0.164169	0.0768039	0.277901	0.11382	0.424429	0.0737937	0.299441	0.0525763	0.185282	N	N		Ptr10g1190_Ptr08g1033_Sbr10g0995_Sbr08g0827	species=A local conversion from=100 to=326 D=15 B=24.5 boot-value2=0.81 donor=NOKNOWN
Ptr03g0608_Ptr01g1438_Sbr03g0459_Sbr01g1304	0.0914139	0.204576	0.121962	0.233626	0.0460722	0.123115	0.0572763	0.109818	0.0974834	0.238882	0.133104	0.279932	0.0475481	0.134482	0.0595815	0.11874	N	N		Ptr10g1213_Ptr08g1018_Sbr10g1017_Sbr08g0816	species=B local conversion from=560 to=653 D=6 B=10 boot-value2=0.95 donor=NOKNOWN
Ptr03g0609_Ptr01g1436_Sbr03g0460_Sbr01g1306	0.0709391	0.226833	0.118519	0.321902	0.0485502	0.16386	0.0660137	0.150069	0.0745218	0.270129	0.129003	0.420541	0.0501929	0.184886	0.0691015	0.167445	N	N		Ptr10g1251_Ptr08g0977_Sbr10g1051_Sbr08g0784	species=B local conversion from=929 to=989 D=3 B=7.5 boot-value2=0.93 donor=B_1
Ptr03g0611_Ptr01g1433_Sbr03g0463_Sbr01g1308	0.0627946	0.218148	0.0939096	0.311077	0.0402913	0.123654	0.0486471	0.156668	0.06558	0.257781	0.100331	0.401812	0.041414	0.135128	0.0502965	0.175739	N	N		Ptr10g1316_Ptr08g0924_Sbr10g1100_Sbr08g0740	species=B local conversion from=755 to=818 D=15 B=29 boot-value2=0.84 donor=NOKNOWN
Ptr03g0612_Ptr01g1432_Sbr03g0464_Sbr01g1309	0.0360076	0.264706	0.0342043	0.302521	0.011405	0.147734	0.0265235	0.0747452	0.0369006	0.326489	0.0350088	0.387333	0.0114926	0.16453	0.0270039	0.0787373	N	N		Ptr10g1415_Ptr08g0850_Sbr10g1166_Sbr08g0678	species=A local conversion from=963 to=1146 D=5 B=10 boot-value2=0.92 donor=A_1
Ptr03g0617_Ptr01g1428_Sbr03g0468_Sbr01g1311	0.00217273	0.243822	0.00870511	0.281967	0.00652647	0.0656455	0	0.125069	0.00217589	0.294889	0.00875603	0.353651	0.00655503	0.0686979	0	0.136823	N	N		Ptr10g1636_Ptr08g0663_Sbr10g1360_Sbr08g0518	species=A local conversion from=158 to=251 D=3 B=8 boot-value2=1 donor=A_1
Ptr03g0618_Ptr01g1427_Sbr03g0469_Sbr01g1312	0.0523924	0.199823	0.0827881	0.228825	0.0352705	0.104471	0.0392733	0.0965456	0.0543123	0.232375	0.0877241	0.27299	0.0361268	0.112502	0.0403389	0.10335	N	N		Ptr10g1794_Ptr08g0524_Sbr10g1494_Sbr08g0407	species=A local conversion from=1191 to=1322 D=3 B=8 boot-value2=0.93 donor=A_1
Ptr03g0619_Ptr01g1426_Sbr03g0470_Sbr01g1220	0.0387256	0.178034	0.0396476	0.168717	0.0165266	0.0684511	0.0197666	0.0904656	0.0397612	0.203245	0.040734	0.191127	0.0167115	0.0717789	0.0200318	0.0964043	N	N		Ptr10g1923_Ptr08g0412_Sbr10g1599_Sbr08g0314	species=A local conversion from=756 to=860 D=1 B=7.5 boot-value2=0.96 donor=A_2
Ptr03g0625_Ptr01g1421_Sbr03g0475_Sbr01g1213	0.0634387	0.24236	0.0659808	0.312813	0.0308932	0.107066	0.0302352	0.134711	0.0662833	0.292725	0.0690654	0.404784	0.0315475	0.115524	0.0308615	0.148486	N	N		Ptr10g1960_Ptr08g0372_Sbr10g1629_Sbr08g0283	species=A local conversion from=605 to=713 D=6 B=11 boot-value2=0.82 donor=NOKNOWN
Ptr03g0628_Ptr01g1420_Sbr03g0476_Sbr01g1212	0.0688504	0.220966	0.0927784	0.269256	0.0413899	0.0766273	0.0468036	0.116797	0.0722185	0.261765	0.0990389	0.333554	0.0425758	0.0808307	0.0483277	0.126962	N	N		Ptr10g1970_Ptr08g0362_Sbr10g1637_Sbr08g0274	species=B local conversion from=1359 to=1421 D=2 B=7.5 boot-value2=0.96 donor=B_1
Ptr03g0629_Ptr01g1419_Sbr03g0477_Sbr01g1211	0.0373787	0.323168	0.0611291	0.377224	0.0193989	0.207061	0.0259024	0.156336	0.0383423	0.422763	0.0637645	0.524322	0.0196542	0.242307	0.0263602	0.17532	N	N		Ptr10g2075_Ptr08g0263_Sbr10g1713_Sbr08g0199	species=A local conversion from=372 to=494 D=6 B=24.5 boot-value2=0.85 donor=NOKNOWN
Ptr03g0630_Ptr01g1418_Sbr03g0478_Sbr01g1210	0.0747168	0.168516	0.107843	0.248188	0.0406892	0.108096	0.062769	0.14425	0.0787058	0.190868	0.11643	0.301386	0.0418346	0.116726	0.065552	0.160205	N	N		Ptr10g2077_Ptr08g0261_Sbr10g1715_Sbr08g0198	species=A local conversion from=2217 to=2467 D=10 B=15.5 boot-value2=0.86 donor=A_2
Ptr03g0631_Ptr01g1416_Sbr03g0480_Sbr01g1206	0.0625892	0.174837	0.0814807	0.232285	0.0277197	0.0777361	0.0446048	0.0875912	0.0653559	0.199065	0.0862559	0.277986	0.028245	0.0820667	0.0459862	0.0931428	N	N		Ptr10g2088_Ptr08g0252_Sbr10g1722_Sbr08g0191	species=A local conversion from=2 to=114 D=17 B=39 boot-value2=0.85 donor=NOKNOWN
Ptr03g0633_Ptr01g1415_Sbr03g0482_Sbr01g1205	0.0485666	0.162225	0.646716	0.698673	0.63821	0.671984	0.0350444	0.102286	0.0502104	0.182796	1.48694	2.01139	1.42759	1.69737	0.0358895	0.109968	N	N		Ptr10g2106_Ptr08g0220_Sbr10g1740_Sbr08g0173	species=A local conversion from=4844 to=4949 D=6 B=18 boot-value2=0.96 donor=NOKNOWN
Ptr03g0635_Ptr01g1413_Sbr03g0494_Sbr01g1204	0.0211335	0.190476	0.046252	0.288317	0.0376336	0.150134	0.0211369	0.126917	0.021437	0.21974	0.0477396	0.363896	0.0386106	0.167525	0.0214405	0.139045	N	N		Ptr10g2146_Ptr08g0172_Sbr10g1788_Sbr08g0138	species=A local conversion from=488 to=649 D=5 B=22.5 boot-value2=0.89 donor=A_1
Ptr03g0636_Ptr01g1412_Sbr03g0495_Sbr01g1203	0.0620527	0.275988	0.0762795	0.359436	0.032581	0.172071	0.0324452	0.163762	0.0647708	0.34413	0.0804434	0.489362	0.0333098	0.195467	0.0331679	0.18476	N	N		Ptr10g2156_Ptr08g0163_Sbr10g1797_Sbr08g0131	species=A local conversion from=16 to=75 D=13 B=25.5 boot-value2=0.94 donor=NOKNOWN
Ptr03g0641_Ptr01g1407_Sbr03g0501_Sbr01g1197	0.0249089	0.188072	0.0570555	0.261157	0.0424196	0.127037	0.0203493	0.106253	0.025332	0.216525	0.0593425	0.321024	0.0436665	0.139189	0.0206305	0.114576	N	N		Ptr10g2217_Ptr08g0096_Sbr10g1844_Sbr08g0074	species=B local conversion from=1 to=206 D=25 B=64.5 boot-value2=0.99 donor=NOKNOWN
Ptr03g0647_Ptr01g1404_Sbr03g0505_Sbr01g1194	0.0650071	0.298719	0.0762348	0.374496	0.0359949	0.260045	0.0278015	0.23297	0.0679986	0.380987	0.0803936	0.518853	0.0368873	0.31932	0.0283299	0.278979	N	N		Ptr11g0240_Ptr04g0274_Sbr11g0243_Sbr04g0172	species=A local conversion from=35 to=125 D=4 B=9.5 boot-value2=0.85 donor=A_1
Ptr03g0652_Ptr01g1398_Sbr03g0509_Sbr01g1190	0.12659	0.285812	0.168109	0.3228	0.0885061	0.213472	0.0964457	0.167114	0.138651	0.359837	0.190343	0.422115	0.0941793	0.251215	0.103236	0.189061	N	N		Ptr11g0331_Ptr04g0312_Sbr11g0294_Sbr04g0204	species=A local conversion from=36 to=212 D=17 B=58.5 boot-value2=0.88 donor=NOKNOWN
Ptr03g0656_Ptr01g1394_Sbr03g0512_Sbr01g1184	0.064433	0.209091	0.158778	0.347892	0.0722581	0.126697	0.152342	0.226172	0.0673702	0.245116	0.178411	0.467514	0.07598	0.13878	0.170291	0.269183	N	N		Ptr11g0454_Ptr04g0431_Sbr11g0386_Sbr04g0295	species=B local conversion from=152 to=254 D=3 B=6.5 boot-value2=0.9 donor=NOKNOWN
Ptr03g0657_Ptr01g1392_Sbr03g0513_Sbr01g1181	0.0840451	0.202288	0.0977652	0.231335	0.0436401	0.0879318	0.0337797	0.10886	0.0891384	0.235742	0.104751	0.276612	0.0449612	0.0935285	0.0345641	0.117619	N	N		Ptr11g0461_Ptr04g0437_Sbr11g0393_Sbr04g0300	species=A local conversion from=2319 to=2502 D=5 B=10 boot-value2=0.93 donor=NOKNOWN
Ptr03g0658_Ptr01g1391_Sbr03g0514_Sbr01g1180	0.0343943	0.177818	0.0369869	0.27483	0.0244307	0.094382	0.0171454	0.154961	0.0352079	0.202962	0.0379301	0.3423	0.0248375	0.100871	0.0173445	0.173585	N	N		Ptr11g0463_Ptr04g0440_Sbr11g0394_Sbr04g0303	species=B local conversion from=165 to=215 D=1 B=6 boot-value2=0.97 donor=B_1
Ptr03g0659_Ptr01g1390_Sbr03g0515_Sbr01g1179	0.0371043	0.146308	0.0624622	0.200692	0.0437907	0.0848904	0.0405996	0.117782	0.0380535	0.162757	0.0652173	0.23356	0.0451212	0.0900911	0.0417398	0.12813	N	N		Ptr11g0872_Ptr04g0556_Sbr11g0526_Sbr04g0391	species=A local conversion from=1218 to=1307 D=28 B=34.5 boot-value2=0.98 donor=NOKNOWN
Ptr03g0660_Ptr01g1389_Sbr03g0516_Sbr01g1178	0.120735	0.23345	0.478907	0.526203	0.0627928	0.113131	0.452791	0.473768	0.131641	0.279676	0.76321	0.907001	0.065578	0.122632	0.694229	0.749125	N	N		Ptr11g1013_Ptr04g0344_Sbr11g0318_Sbr04g0226	species=A local conversion from=1 to=227 D=62 B=111 boot-value2=1 donor=A_1
Ptr03g0666_Ptr01g1387_Sbr03g0521_Sbr01g1177	0.0681238	0.171592	0.105832	0.261116	0.028969	0.154139	0.071652	0.113744	0.0714188	0.194845	0.114085	0.320962	0.0295434	0.172549	0.0753096	0.123354	N	N		Ptr13g0204_Ptr05g0265_Sbr13g0233_Sbr05g0339	species=A local conversion from=133 to=339 D=27 B=36.5 boot-value2=0.9 donor=A_1	species=B local conversion from=1488 to=1616 D=7 B=13 boot-value2=0.9 donor=NOKNOWN
Ptr03g0668_Ptr01g1382_Sbr03g0522_Sbr01g1170	0.0464846	0.172796	0.0652174	0.24826	0.031066	0.143713	0.0321415	0.132061	0.0479876	0.196408	0.0682288	0.301493	0.0317277	0.159539	0.0328505	0.145262	N	N		Ptr13g0270_Ptr05g0340_Sbr13g0285_Sbr05g0388	species=A local conversion from=1297 to=1397 D=4 B=10.5 boot-value2=0.86 donor=A_1
Ptr03g0669_Ptr01g1381_Sbr03g0523_Sbr01g1169	0.108563	0.240067	0.131968	0.274542	0.0294281	0.0775499	0.0667516	0.125617	0.117271	0.289345	0.145149	0.341847	0.030021	0.0818589	0.0699111	0.137482	N	N		Ptr13g0591_Ptr19g0434_Sbr13g0541_Sbr19g0487	species=B local conversion from=52 to=71 D=3 B=7 boot-value2=0.81 donor=NOKNOWN
Ptr03g0673_Ptr01g1377_Sbr03g0527_Sbr01g1313	0.0292683	0.173826	0.645362	0.802292	0.0107969	0.101392	0.66684	0.850288	0.0298547	0.197748	1.47718	-1	0.0108754	0.108933	1.64948	-1	N	N		Ptr13g1072_Ptr19g0890_Sbr13g0930_Sbr19g0963	species=A local conversion from=195 to=284 D=6 B=10 boot-value2=0.88 donor=A_1
Ptr03g0678_Ptr01g1372_Sbr03g0529_Sbr01g1161	0.077411	0.277702	0.168845	0.392841	0.0613275	0.13865	0.140971	0.213026	0.0817041	0.346848	0.191291	0.556419	0.0639805	0.153302	0.156155	0.250592	N	N		Ptr15g0074_Ptr12g0169_Sbr15g0061_Sbr12g0115	species=B local conversion from=5774 to=5828 D=1 B=4.5 boot-value2=0.89 donor=B_2
Ptr03g0679_Ptr01g1370_Sbr03g0530_Sbr01g1160	0.0561538	0.168394	0.0629982	0.226689	0.0400925	0.102828	0.0277065	0.0827586	0.0583672	0.19071	0.0658022	0.269924	0.0412039	0.110596	0.0282312	0.087691	N	N		Ptr15g0118_Ptr12g0115_Sbr15g0101_Sbr12g0149	species=A local conversion from=950 to=1092 D=2 B=7.5 boot-value2=0.89 donor=A_2
Ptr03g0681_Ptr01g1368_Sbr03g0532_Sbr01g1157	0.0337621	0.164634	0.110635	0.26418	0.0128928	0.108761	0.0902175	0.146467	0.0345456	0.185877	0.119699	0.325676	0.0130049	0.117504	0.0961223	0.162955	N	N		Ptr15g0129_Ptr12g0107_Sbr15g0107_Sbr12g0156	species=A local conversion from=2939 to=3093 D=5 B=20.5 boot-value2=0.97 donor=A_1	species=A local conversion from=177 to=317 D=6 B=14 boot-value2=0.92 donor=A_2
Ptr03g0684_Ptr01g1364_Sbr03g0534_Sbr01g1154	0.0542431	0.181137	0.0603934	0.303202	0.0476948	0.182768	0.0332476	0.137657	0.0563047	0.207325	0.0629639	0.388475	0.0492788	0.209478	0.034007	0.152086	N	N		Ptr15g0187_Ptr12g0259_Sbr15g0153_Sbr12g0189	species=A local conversion from=221 to=752 D=29 B=39 boot-value2=0.82 donor=A_1
Ptr03g0686_Ptr01g1362_Sbr03g0535_Sbr01g1151	0.0543971	0.309677	0.0769755	0.401442	0.0189831	0.234719	0.0355272	0.199841	0.0564707	0.399424	0.0812186	0.574702	0.0192274	0.28152	0.0363962	0.2324	N	N		Ptr15g0191_Ptr12g0262_Sbr15g0158_Sbr12g0191	species=B local conversion from=117 to=144 D=2 B=5 boot-value2=0.83 donor=B_1
Ptr03g0687_Ptr01g1361_Sbr03g0536_Sbr01g1150	0.0579262	0.25286	0.113396	0.262676	0.0208052	0.0873257	0.0824504	0.0897514	0.0602855	0.308401	0.122944	0.323357	0.0210993	0.0928421	0.0873446	0.0955925	N	N		Ptr15g0223_Ptr12g0287_Sbr15g0203_Sbr12g0213	species=A local conversion from=1616 to=1849 D=6 B=13.5 boot-value2=0.84 donor=A_1
Ptr03g0688_Ptr01g1359_Sbr03g0537_Sbr01g1149	0.052687	0.280566	0.0962832	0.365457	0.0239044	0.128315	0.0608347	0.180753	0.0546292	0.35141	0.103049	0.501013	0.0242936	0.14073	0.063444	0.206819	N	N		Ptr15g0244_Ptr12g0309_Sbr15g0224_Sbr12g0230	species=A local conversion from=93 to=169 D=4 B=8.5 boot-value2=0.84 donor=A_1
Ptr03g0691_Ptr01g1357_Sbr03g0540_Sbr01g1146	0.0275576	0.171571	0.0890827	0.239285	0.0697695	0.146931	0.011893	0.0781813	0.0280767	0.194819	0.0948333	0.288196	0.0732312	0.163532	0.0119883	0.0825635	N	N		Ptr15g0333_Ptr12g0402_Sbr15g0361_Sbr12g0307	species=A local conversion from=267 to=623 D=20 B=31.5 boot-value2=0.82 donor=A_1
Ptr03g0697_Ptr01g1348_Sbr03g0545_Sbr01g1136	0.139712	0.5	0.0751801	0.257952	0.0323741	0.113772	0.155622	0.499501	0.154607	0.823959	0.0792205	0.316123	0.0330936	0.123388	0.174419	0.822465	N	N		Ptr15g0529_Ptr12g0575_Sbr15g0849_Sbr12g0454	species=A local conversion from=1724 to=1829 D=10 B=34 boot-value2=0.86 donor=NOKNOWN
Ptr03g0698_Ptr01g1346_Sbr03g0546_Sbr01g1122	0.0596459	0.237389	0.243918	0.477329	0.0317856	0.117532	0.232195	0.330649	0.0621514	0.285417	0.29503	0.758856	0.0324788	0.127832	0.277856	0.436024	N	N		Ptr15g0580_Ptr12g0615_Sbr15g0896_Sbr12g0489	species=B local conversion from=1579 to=1625 D=1 B=4.5 boot-value2=0.88 donor=B_1
Ptr03g0704_Ptr01g1340_Sbr03g0552_Sbr01g1118	0.0460561	0.277311	0.077167	0.341216	0.0460805	0.15604	0.0586371	0.0862944	0.0475309	0.346227	0.0814321	0.455165	0.0475569	0.174946	0.0610562	0.0916759	N	N		Ptr15g0581_Ptr12g0616_Sbr15g0897_Sbr12g0490	species=A local conversion from=1877 to=2120 D=1 B=8 boot-value2=0.81 donor=NOKNOWN
Ptr03g0707_Ptr01g1337_Sbr03g0554_Sbr01g1115	0.0811152	0.215018	0.0960373	0.293522	0.0435101	0.106408	0.0406672	0.168131	0.085846	0.25338	0.102767	0.372399	0.0448232	0.114756	0.0418112	0.190371	N	N		Ptr15g0612_Ptr12g0642_Sbr15g0931_Sbr12g0514	species=A local conversion from=737 to=879 D=1 B=6.5 boot-value2=0.88 donor=A_1
Ptr03g0708_Ptr01g1336_Sbr03g0555_Sbr01g1113	0.0577079	0.213003	0.157767	0.299479	0.12637	0.191498	0.165114	0.223519	0.060049	0.25056	0.17713	0.382252	0.138387	0.221112	0.186492	0.265394	N	N		Ptr15g0644_Ptr12g0668_Sbr15g0973_Sbr12g0537	species=A local conversion from=956 to=1131 D=22 B=39.5 boot-value2=0.83 donor=NOKNOWN
Ptr03g0715_Ptr01g1329_Sbr03g0559_Sbr01g1108	0.0873082	0.21969	0.0922992	0.269472	0.0441542	0.0870937	0.0430701	0.10586	0.0928223	0.259958	0.0984923	0.333891	0.0455073	0.0925797	0.0443563	0.114118	N	N		Ptr15g0697_Ptr12g0700_Sbr15g1024_Sbr12g0564	species=A local conversion from=666 to=871 D=13 B=47 boot-value2=0.88 donor=NOKNOWN
Ptr03g0717_Ptr01g1328_Sbr03g0561_Sbr01g1103	0.0411638	0.23306	0.0564383	0.248169	0.024029	0.104629	0.020959	0.125675	0.0423365	0.27911	0.0586747	0.301357	0.0244223	0.112685	0.0212575	0.137551	N	N		Ptr15g0701_Ptr12g0705_Sbr15g1027_Sbr12g0568	species=A local conversion from=302 to=368 D=0 B=3.5 boot-value2=0.92 donor=A_2
Ptr03g0723_Ptr01g1324_Sbr03g0565_Sbr01g1099	0.0322436	0.239658	0.0308104	0.306695	0.0187458	0.138428	0.0215054	0.102564	0.0329572	0.288744	0.0314612	0.394362	0.0189841	0.153031	0.0218197	0.11029	N	N		Ptr15g0704_Ptr12g0708_Sbr15g1029_Sbr12g0570	species=B local conversion from=1493 to=1539 D=3 B=6 boot-value2=0.87 donor=B_1
Ptr03g0730_Ptr01g1319_Sbr03g0573_Sbr01g1094	0.050777	0.206257	0.0571004	0.236571	0.0290787	0.111618	0.0294643	0.109307	0.0525776	0.241197	0.059391	0.284221	0.0296574	0.120852	0.0300587	0.118143	N	N		Ptr15g0715_Ptr12g0742_Sbr15g1038_Sbr12g0598	species=B local conversion from=403 to=441 D=2 B=9.5 boot-value2=0.97 donor=NOKNOWN
Ptr03g0735_Ptr01g1313_Sbr03g0576_Sbr01g1088	0.0525394	0.227848	0.0842475	0.22606	0.039517	0.0845732	0.0262525	0.142744	0.0544704	0.271586	0.0893664	0.269022	0.0405962	0.0897334	0.0267229	0.158342	N	N		Ptr15g0743_Ptr12g0764_Sbr15g1070_Sbr12g0619	species=B local conversion from=1034 to=1164 D=4 B=7.5 boot-value2=0.97 donor=B_1
Ptr03g0737_Ptr01g1312_Sbr03g0578_Sbr01g1087	0.0528693	0.19584	0.0715076	0.276972	0.0278515	0.148289	0.050524	0.0987576	0.0548252	0.226965	0.07515	0.345688	0.0283818	0.165222	0.0523063	0.105893	N	N		Ptr15g0804_Ptr12g0811_Sbr15g1117_Sbr12g0659	species=B local conversion from=463 to=491 D=10 B=16.5 boot-value2=0.84 donor=B_1
Ptr03g0739_Ptr01g1310_Sbr03g0581_Sbr01g1085	0.0330496	0.212072	0.0828605	0.301143	0.0698024	0.147997	0.0150313	0.10095	0.0337999	0.249261	0.0878055	0.385026	0.0732673	0.164858	0.015184	0.108422	N	N		Ptr15g0882_Ptr12g0877_Sbr15g1179_Sbr12g0711	species=B local conversion from=719 to=773 D=1 B=4 boot-value2=0.81 donor=B_1
Ptr03g0741_Ptr01g1308_Sbr03g0583_Sbr01g1084	0.0515252	0.186238	0.0614518	0.252158	0.0306318	0.1031	0.0168669	0.116158	0.0533806	0.214081	0.0641159	0.307342	0.0312749	0.110912	0.0170594	0.126205	N	N		Ptr15g0900_Ptr12g0893_Sbr15g1204_Sbr12g0729	species=A local conversion from=1673 to=1793 D=0 B=4.5 boot-value2=0.89 donor=A_2
Ptr03g0742_Ptr01g1307_Sbr03g0584_Sbr01g1083	0.0441801	0.185759	0.0617849	0.250996	0.0238433	0.184237	0.0445205	0.13253	0.0455348	0.213443	0.0644788	0.305594	0.0242305	0.211424	0.0458967	0.145832	N	N		Ptr15g0935_Ptr12g0935_Sbr15g1248_Sbr12g0747	species=B local conversion from=73 to=509 D=57 B=71.5 boot-value2=0.84 donor=NOKNOWN
Ptr03g0745_Ptr01g1305_Sbr03g0586_Sbr01g1081	0.0652786	0.241563	0.0748261	0.281011	0.0360902	0.0847059	0.0427767	0.113609	0.0682958	0.291549	0.0788272	0.352121	0.0369875	0.089883	0.0440451	0.123196	N	N		Ptr15g0940_Ptr12g0942_Sbr15g1253_Sbr12g0751	species=A local conversion from=221 to=392 D=9 B=17.5 boot-value2=0.93 donor=A_1
Ptr03g0746_Ptr01g1304_Sbr03g0587_Sbr01g1080	0.0459635	0.278822	0.0911634	0.338225	0.0338425	0.0901933	0.0626681	0.16285	0.0474322	0.348628	0.0971983	0.449696	0.0346299	0.0960947	0.0654419	0.183594	N	N		Ptr15g0946_Ptr12g0948_Sbr15g1259_Sbr12g0757	species=A local conversion from=1334 to=1467 D=5 B=10 boot-value2=0.93 donor=A_2
Ptr03g0748_Ptr01g1301_Sbr03g0588_Sbr01g1077	0.0620882	0.220695	0.0682148	0.323653	0.025092	0.153049	0.0365567	0.119817	0.0648095	0.261381	0.0715189	0.423615	0.0255213	0.171179	0.0374777	0.130548	N	N		Ptr15g1142_Ptr12g1124_Sbr15g1392_Sbr12g0916	species=A local conversion from=191 to=246 D=2 B=6 boot-value2=0.81 donor=A_2
Ptr03g0749_Ptr01g1299_Sbr03g0589_Sbr01g1074	0.0412958	0.168077	0.0520175	0.221887	0.0240685	0.0956103	0.0277457	0.0872992	0.0424763	0.190302	0.0539093	0.263073	0.0244631	0.102278	0.0282719	0.0928122	N	N		Ptr15g1147_Ptr12g1129_Sbr15g1396_Sbr12g0921	species=B local conversion from=269 to=374 D=2 B=5 boot-value2=0.83 donor=B_2
Ptr03g0750_Ptr01g1298_Sbr03g0590_Sbr01g1073	0.0963937	0.193527	0.120319	0.27505	0.0549371	0.115971	0.0408712	0.103827	0.103176	0.223841	0.131145	0.342647	0.0570532	0.125983	0.042027	0.111754	N	N		Ptr15g1194_Ptr12g1180_Sbr15g1436_Sbr12g0960	species=A local conversion from=1969 to=2120 D=8 B=12.5 boot-value2=0.88 donor=A_2
Ptr03g0754_Ptr01g1293_Sbr03g0593_Sbr01g1070	0.0339152	0.264348	0.0380317	0.275072	0.03597	0.159078	0.00799334	0.131412	0.034706	0.325935	0.0390299	0.342682	0.0368612	0.178792	0.00803624	0.144475	N	N		Ptr15g1231_Ptr12g1212_Sbr15g1468_Sbr12g0986	species=B local conversion from=143 to=261 D=1 B=6.5 boot-value2=0.91 donor=B_1
Ptr03g0756_Ptr01g1292_Sbr03g0595_Sbr01g1069	0.03375	0.2881	0.0689007	0.393782	0.0402999	0.210031	0.018797	0.242236	0.034533	0.363544	0.0722738	0.558399	0.041423	0.246422	0.0190366	0.292542	N	N		Ptr15g1251_Ptr12g1231_Sbr15g1486_Sbr12g1002	species=A local conversion from=654 to=793 D=26 B=50.5 boot-value2=1 donor=NOKNOWN
Ptr03g0757_Ptr01g1290_Sbr03g0597_Sbr01g1067	0.0758668	0.233479	0.096401	0.26388	0.0551983	0.130217	0.0465047	0.0957661	0.0799842	0.279718	0.103184	0.325213	0.0573351	0.143028	0.0480091	0.102456	N	N		Ptr16g0327_Ptr06g0314_Sbr16g0383_Sbr06g0255	species=A local conversion from=1254 to=1466 D=9 B=21.5 boot-value2=0.98 donor=A_2	species=B local conversion from=467 to=527 D=0 B=3 boot-value2=0.81 donor=NOKNOWN
Ptr03g0758_Ptr01g1289_Sbr03g0598_Sbr01g1066	0.0679245	0.233033	0.0998179	0.26809	0.053877	0.142687	0.0467779	0.131507	0.0711997	0.27907	0.107115	0.331737	0.0559101	0.158272	0.0483004	0.14459	N	N		Ptr16g0512_Ptr06g1681_Sbr16g0600_Sbr06g1420	species=B local conversion from=56 to=78 D=0 B=2.5 boot-value2=0.84 donor=B_1	species=B local conversion from=484 to=498 D=0 B=2.5 boot-value2=0.87 donor=B_1
Ptr03g0762_Ptr01g1287_Sbr03g0600_Sbr01g1065	0.04752	0.23692	0.0474637	0.281467	0.0344282	0.10686	0.0166238	0.0949242	0.0490923	0.284731	0.0490321	0.35285	0.0352434	0.115283	0.0168108	0.101492	N	N		Ptr16g0544_Ptr06g1701_Sbr16g0623_Sbr06g1439	species=A local conversion from=1124 to=1397 D=4 B=9.5 boot-value2=0.95 donor=A_1
Ptr03g0765_Ptr01g1282_Sbr03g0602_Sbr01g1061	0.0891668	0.203818	0.114272	0.296645	0.0566452	0.153803	0.040013	0.147486	0.0949288	0.237841	0.123977	0.377549	0.0588986	0.172127	0.0411199	0.164222	N	N		Ptr16g0646_Ptr06g1786_Sbr16g0731_Sbr06g1513	species=A local conversion from=314 to=359 D=0 B=3 boot-value2=0.81 donor=A_2
Ptr03g0766_Ptr01g1281_Sbr03g0603_Sbr01g1060	0.0216574	0.215884	0.12515	0.314035	0.113599	0.184778	0.0144535	0.0944882	0.0219762	0.254595	0.136922	0.406884	0.123183	0.212141	0.0145946	0.100993	N	N		Ptr16g0652_Ptr06g1791_Sbr16g0738_Sbr06g1518	species=B local conversion from=405 to=467 D=1 B=4.5 boot-value2=0.95 donor=B_2
Ptr03g0767_Ptr01g1280_Sbr03g0604_Sbr01g1059	0.0409494	0.23371	0.0544842	0.275787	0.0208333	0.134199	0.0207612	0.0876552	0.0421097	0.280053	0.0565646	0.343813	0.0211282	0.147862	0.021054	0.0932152	N	N		Ptr16g0655_Ptr06g1793_Sbr16g0740_Sbr06g1520	species=B local conversion from=744 to=805 D=1 B=4.5 boot-value2=0.96 donor=B_2
Ptr03g0769_Ptr01g1278_Sbr03g0606_Sbr01g1058	0.0482633	0.183465	0.179249	0.370434	0.114625	0.249717	0.0654632	0.144406	0.0498862	0.210401	0.20484	0.510783	0.124394	0.303674	0.0684981	0.160398	N	N		Ptr16g0658_Ptr06g1797_Sbr16g0744_Sbr06g1524	species=B local conversion from=235 to=299 D=2 B=5 boot-value2=0.98 donor=B_2
Ptr03g0771_Ptr01g1275_Sbr03g0608_Sbr01g1055	0.0314768	0.176584	0.0339126	0.225041	0.0156929	0.11082	0.0264523	0.0921869	0.0321564	0.201346	0.0347032	0.267565	0.0158594	0.119915	0.0269301	0.0983642	N	N		Ptr16g0664_Ptr06g1806_Sbr16g0748_Sbr06g1530	species=A local conversion from=240 to=333 D=25 B=34.5 boot-value2=1 donor=NOKNOWN
Ptr03g0778_Ptr01g1266_Sbr03g0615_Sbr01g1041	0.0448898	0.227213	0.0497127	0.327321	0.0224239	0.137809	0.0192616	0.152632	0.0462893	0.270674	0.0514369	0.430095	0.022766	0.152272	0.0195133	0.170654	N	N		Ptr16g0683_Ptr06g1825_Sbr16g0766_Sbr06g1546	species=B local conversion from=1 to=12 D=2 B=5 boot-value2=0.91 donor=NOKNOWN
Ptr03g0779_Ptr01g1265_Sbr03g0616_Sbr01g1039	0.113603	0.270925	0.107888	0.309648	0.0375361	0.204142	0.0519106	0.13363	0.123189	0.336162	0.116483	0.399375	0.038508	0.238286	0.0537945	0.14717	N	N		Ptr16g0699_Ptr06g1840_Sbr16g0798_Sbr06g1559	species=A local conversion from=240 to=268 D=1 B=10 boot-value2=0.85 donor=A_2
Ptr03g0780_Ptr01g1264_Sbr03g0617_Sbr01g1038	0.0686025	0.212051	0.102517	0.336374	0.0306178	0.116638	0.0690282	0.154824	0.0719456	0.249232	0.110236	0.446333	0.0312603	0.126773	0.0724142	0.173412	N	N		Ptr16g0718_Ptr06g1865_Sbr16g0845_Sbr06g1578	species=A local conversion from=127 to=360 D=13 B=23 boot-value2=0.92 donor=A_2
Ptr03g0781_Ptr01g1262_Sbr03g0618_Sbr01g1037	0.0130833	0.227618	0.0261837	0.263437	0.00261723	0.118271	0.0287958	0.154545	0.0131988	0.271255	0.0266517	0.32453	0.00262181	0.12871	0.0293632	0.173061	N	N		Ptr16g0722_Ptr06g1873_Sbr16g0849_Sbr06g1585	species=A local conversion from=874 to=1067 D=11 B=17.5 boot-value2=0.99 donor=A_2
Ptr03g0784_Ptr01g1260_Sbr03g0620_Sbr01g1034	0.0476239	0.203183	0.0734769	0.28581	0.0196399	0.155792	0.0566497	0.141297	0.0492031	0.23697	0.0773299	0.359835	0.0199017	0.174633	0.0589034	0.156557	N	N		Ptr16g0728_Ptr06g1878_Sbr16g0854_Sbr06g1589	species=A local conversion from=56 to=272 D=5 B=11.5 boot-value2=0.82 donor=NOKNOWN
Ptr03g0785_Ptr01g1259_Sbr03g0621_Sbr01g1032	0.0645327	0.205098	0.0798815	0.247403	0.0298623	0.133626	0.04108	0.104008	0.0674794	0.239601	0.084464	0.300214	0.030473	0.147165	0.0422479	0.111965	N	N		Ptr16g0793_Ptr06g1143_Sbr16g0914_Sbr06g0963	species=B local conversion from=78 to=149 D=4 B=10 boot-value2=0.89 donor=B_2
Ptr03g0786_Ptr01g1258_Sbr03g0622_Sbr01g1031	0.0533798	0.199796	0.0812615	0.248388	0.0492468	0.129098	0.0418524	0.101283	0.0553746	0.232338	0.0860101	0.301685	0.0509381	0.141675	0.0430654	0.108807	N	N		Ptr16g0804_Ptr06g1131_Sbr16g0925_Sbr06g0954	species=A local conversion from=242 to=361 D=12 B=27 boot-value2=0.88 donor=NOKNOWN
Ptr03g0792_Ptr01g1252_Sbr03g0625_Sbr01g1028	0.0384369	0.165029	0.0577849	0.163902	0.0269403	0.0704501	0.0269317	0.105779	0.0394568	0.186384	0.0601324	0.18494	0.0274361	0.0739819	0.0274272	0.114023	N	N		Ptr18g0055_Ptr06g2443_Sbr18g0128_Sbr06g2044	species=B local conversion from=1428 to=1452 D=3 B=10 boot-value2=0.87 donor=NOKNOWN
Ptr03g0798_Ptr01g1245_Sbr03g0631_Sbr01g1021	0.0371449	0.213018	0.0557123	0.255697	0.0186131	0.12691	0.0207103	0.128763	0.0380963	0.250581	0.0578901	0.312693	0.018848	0.139036	0.0210016	0.14127	N	N		Ptr18g0065_Ptr06g2429_Sbr18g0134_Sbr06g2031	species=B local conversion from=1370 to=1418 D=0 B=4 boot-value2=0.91 donor=B_2
Ptr03g0803_Ptr01g1238_Sbr03g0635_Sbr01g1018	0.0538233	0.226437	0.378499	0.566647	0.0289747	0.123853	0.357659	0.486408	0.0558523	0.269562	0.52689	1.0565	0.0295493	0.135366	0.485956	0.784254	N	N		Ptr18g0130_Ptr06g2377_Sbr18g0180_Sbr06g2008	species=A local conversion from=612 to=755 D=26 B=50.5 boot-value2=1 donor=NOKNOWN
Ptr03g0804_Ptr01g1236_Sbr03g0636_Sbr01g1016	0.0338442	0.205399	0.0736944	0.26315	0.0522755	0.127084	0.0199001	0.0848935	0.0346316	0.240015	0.0775711	0.324088	0.0541867	0.139246	0.0201689	0.0900946	N	N		Ptr18g0143_Ptr06g2362_Sbr18g0191_Sbr06g1996	species=A local conversion from=661 to=812 D=6 B=13.5 boot-value2=0.9 donor=A_1
Ptr03g0806_Ptr01g1235_Sbr03g0637_Sbr01g1015	0.0203449	0.181413	0.0447154	0.281609	0.0116065	0.11136	0.037809	0.108606	0.0206259	0.207689	0.0461039	0.353078	0.0116973	0.120549	0.0387953	0.117322	N	N		Ptr18g0160_Ptr06g2347_Sbr18g0202_Sbr06g1978	species=A local conversion from=785 to=908 D=15 B=44 boot-value2=0.94 donor=NOKNOWN
Ptr03g0814_Ptr01g1221_Sbr03g0644_Sbr01g1006	0.0329308	0.227704	0.200717	0.36788	0.19989	0.26454	0.0280297	0.135977	0.0336757	0.271379	0.233594	0.505755	0.232466	0.326233	0.0285669	0.150031	N	N		Ptr18g0186_Ptr06g2310_Sbr18g0232_Sbr06g1948	species=A local conversion from=16 to=55 D=3 B=7 boot-value2=0.87 donor=A_2
Ptr03g0815_Ptr01g1220_Sbr03g0645_Sbr01g1005	0.0175937	0.261575	0.0245945	0.328767	0.0133547	0.191756	0.018143	0.154676	0.0178034	0.321666	0.0250068	0.432666	0.013475	0.221458	0.0183661	0.173226	N	N		Ptr18g0209_Ptr06g2281_Sbr18g0256_Sbr06g1928	species=B local conversion from=723 to=748 D=5 B=9 boot-value2=0.94 donor=NOKNOWN
Ptr03g0818_Ptr01g1218_Sbr03g0648_Sbr01g1004	0.0331913	0.231325	0.0440785	0.277594	0.0173112	0.114516	0.0228856	0.0925307	0.0339482	0.276597	0.0454269	0.346676	0.0175141	0.124265	0.023242	0.0987563	N	N		Ptr18g0211_Ptr06g0555_Sbr18g0258_Sbr06g0460	species=A local conversion from=184 to=266 D=12 B=30.5 boot-value2=1 donor=NOKNOWN
Ptr03g0819_Ptr01g1216_Sbr03g0649_Sbr01g1003	0.0630308	0.151432	0.0923901	0.259082	0.0350404	0.0967742	0.023984	0.0751566	0.0658379	0.16915	0.098596	0.317846	0.0358854	0.103613	0.0243759	0.0791944	N	N		Ptr18g0223_Ptr06g2267_Sbr18g0273_Sbr06g1915	species=A local conversion from=346 to=836 D=22 B=49 boot-value2=0.9 donor=A_2
Ptr03g0822_Ptr01g1212_Sbr03g0652_Sbr01g0999	0.182786	0.717062	0.197845	0.752609	0.0294255	0.1875	0.0394181	0.198462	0.209502	2.34408	0.229683	-1	0.0300183	0.215762	0.0404918	0.230521	N	N		Ptr18g0286_Ptr06g2181_Sbr18g0326_Sbr06g1855	species=A local conversion from=1310 to=1439 D=12 B=26 boot-value2=0.83 donor=A_2
Ptr03g0825_Ptr01g1209_Sbr03g0656_Sbr01g0997	0.0491196	0.20526	0.0625718	0.235657	0.0234129	0.110599	0.0134919	0.0997258	0.050802	0.239823	0.0653369	0.282887	0.0237861	0.119656	0.0136147	0.107009	N	N		Ptr18g0288_Ptr06g2179_Sbr18g0328_Sbr06g1853	species=A local conversion from=519 to=654 D=10 B=16.5 boot-value2=0.85 donor=A_2
Ptr03g0827_Ptr01g1205_Sbr03g0657_Sbr01g0995	0.0482347	0.148526	0.0659126	0.189268	0.020246	0.115009	0.0403821	0.10073	0.0498556	0.165517	0.0689906	0.218122	0.0205243	0.124847	0.0415099	0.108168	N	N		Ptr18g0303_Ptr06g2158_Sbr18g0341_Sbr06g1836	species=B local conversion from=17 to=146 D=33 B=51.5 boot-value2=0.92 donor=NOKNOWN
Ptr03g0832_Ptr01g1199_Sbr03g0660_Sbr01g0991	0.126888	0.204082	0.149925	0.393654	0.0749373	0.259931	0.080222	0.157095	0.13901	0.238203	0.167263	0.558127	0.0789508	0.319145	0.0848452	0.176279	N	N		Ptr18g0450_Ptr06g2038_Sbr18g0474_Sbr06g1723	species=B local conversion from=218 to=262 D=0 B=3.5 boot-value2=0.99 donor=B_1
Ptr03g0833_Ptr01g1197_Sbr03g0661_Sbr01g0989	0.0351625	0.195447	0.0515924	0.287234	0.0306318	0.139535	0.0153143	0.109975	0.0360135	0.226433	0.0534527	0.362139	0.0312749	0.154389	0.0154728	0.118925	N	N		Ptr18g0451_Ptr06g2039_Sbr18g0475_Sbr06g1724	species=A local conversion from=3 to=90 D=6 B=13 boot-value2=0.99 donor=A_2
Ptr03g0839_Ptr01g1195_Sbr03g0666_Sbr01g0988	0.238911	0.403002	0.267746	0.628035	0.226708	0.556433	0.130435	0.250564	0.287647	0.578066	0.331201	1.36226	0.26995	1.01584	0.143291	0.304946	N	N		Ptr18g0668_Ptr06g2099_Sbr18g0703_Sbr06g1788	species=A local conversion from=1258 to=1271 D=1 B=4 boot-value2=0.94 donor=A_2
Ptr03g0843_Ptr01g1192_Sbr03g0670_Sbr01g0985	0.035493	0.260177	0.0881033	0.234767	0.0611672	0.191756	0.0270423	0.116814	0.0363603	0.319522	0.0937227	0.281591	0.063806	0.221458	0.0275418	0.126982	N	N		Ptr18g0677_Ptr06g2083_Sbr18g0711_Sbr06g1773	species=A local conversion from=1361 to=1372 D=0 B=2.5 boot-value2=0.86 donor=A_2
Ptr03g0845_Ptr01g1191_Sbr03g0672_Sbr01g0984	0.0331644	0.14975	0.0680556	0.20098	0.0332564	0.0494234	0.0470914	0.0990099	0.0339201	0.167046	0.0713438	0.233954	0.0340162	0.0511271	0.0486348	0.106184	N	N		Ptr18g0708_Ptr06g1446_Sbr18g0732_Sbr06g1221	species=A local conversion from=35 to=263 D=6 B=11.5 boot-value2=0.97 donor=A_2
Ptr03g0847_Ptr01g1189_Sbr03g0674_Sbr01g0983	0.107762	0.239659	0.15093	0.263051	0.0873786	0.116505	0.100127	0.105882	0.116335	0.288746	0.168521	0.323936	0.0929021	0.126616	0.107472	0.114144	N	N		Ptr18g0749_Ptr06g1481_Sbr18g0766_Sbr06g1249	species=A local conversion from=7 to=134 D=3 B=8.5 boot-value2=0.9 donor=A_2
Ptr03g0848_Ptr01g1188_Sbr03g0675_Sbr01g0982	0.0808362	0.170124	0.0961672	0.267635	0.0314795	0.116923	0.0937175	0.132214	0.0855333	0.192945	0.102916	0.331029	0.0321593	0.127111	0.100111	0.145448	N	N		Ptr18g0810_Ptr06g1541_Sbr18g0818_Sbr06g1298	species=B local conversion from=1766 to=1832 D=6 B=10.5 boot-value2=0.92 donor=B_2
Ptr03g0849_Ptr01g1187_Sbr03g0676_Sbr01g0981	0.0640512	0.237197	0.211533	0.455789	0.044586	0.186813	0.154463	0.223614	0.0669527	0.285136	0.248511	0.701831	0.0459662	0.214846	0.172957	0.265528	N	N		Ptr18g0843_Ptr06g1569_Sbr18g0845_Sbr06g1323	species=B local conversion from=904 to=1039 D=8 B=13.5 boot-value2=1 donor=B_1
Ptr03g0853_Ptr01g1185_Sbr03g0678_Sbr01g0979	0.0235664	0.0864553	0.0282797	0.224784	0.0188383	0.138728	0.0330189	0.0689655	0.0239446	0.0918578	0.0288266	0.267198	0.0190789	0.153399	0.0337678	0.0723452	N	N		Ptr18g0867_Ptr06g1590_Sbr18g0858_Sbr06g1337	species=B local conversion from=593 to=609 D=0 B=6 boot-value2=0.87 donor=B_2
Ptr03g0867_Ptr01g1173_Sbr03g0692_Sbr01g0964	0.0627968	0.211545	0.0777433	0.286602	0.0517492	0.176288	0.0279178	0.116022	0.0655824	0.248527	0.0820747	0.361116	0.0536211	0.200959	0.0284507	0.126044	N	N		Ptr18g0913_Ptr06g1631_Sbr18g0893_Sbr06g1372	species=A local conversion from=248 to=488 D=8 B=12.5 boot-value2=0.84 donor=A_2
Ptr03g0871_Ptr01g1168_Sbr03g0696_Sbr01g0960	0.0501109	0.233284	0.154712	0.422271	0.0222008	0.180518	0.130933	0.307026	0.0518634	0.279435	0.173271	0.620916	0.0225361	0.206509	0.143895	0.394922	N	N		Ptr18g0915_Ptr06g2330_Sbr18g0895_Sbr06g1961	species=A local conversion from=1914 to=1932 D=5 B=8 boot-value2=0.98 donor=NOKNOWN
Ptr03g0879_Ptr01g1159_Sbr03g0702_Sbr01g0954	0.0701074	0.206978	0.075721	0.263271	0.0574369	0.136295	0.0316472	0.117672	0.0736038	0.242193	0.0798219	0.324275	0.0597554	0.150419	0.0323343	0.127999	N	N		Ptr18g0916_Ptr06g1634_Sbr18g0896_Sbr06g1375	species=B local conversion from=740 to=776 D=0 B=2.5 boot-value2=0.89 donor=B_1
Ptr03g0881_Ptr01g1158_Sbr03g0704_Sbr01g0953	0.0685284	0.197114	0.0828336	0.201681	0.04218	0.113409	0.029301	0.0794702	0.071864	0.228691	0.0877753	0.234912	0.0434125	0.122959	0.0298887	0.0840038	N	N		Ptr18g0994_Ptr06g0530_Sbr18g0972_Sbr06g0439	species=A local conversion from=1548 to=1722 D=8 B=12.5 boot-value2=0.84 donor=A_2
Ptr03g0883_Ptr01g1157_Sbr03g0706_Sbr01g0952	0.103303	0.250495	0.132757	0.26527	0.0468644	0.106919	0.056745	0.111508	0.111147	0.304842	0.146108	0.327361	0.0483926	0.115352	0.0590064	0.120723	N	N		Ptr18g1007_Ptr06g0549_Sbr18g1003_Sbr06g0457	species=B local conversion from=863 to=947 D=1 B=3.5 boot-value2=0.86 donor=B_2
Ptr03g0885_Ptr01g1155_Sbr03g0708_Sbr01g0949	0.0124266	0.174512	0.0344828	0.207373	0.0110535	0.0824742	0.0234321	0.0692841	0.0125307	0.198641	0.0353006	0.242739	0.0111358	0.0873714	0.023806	0.0726961	N	N		Ptr18g1022_Ptr06g0564_Sbr18g1014_Sbr06g0466	species=A local conversion from=407 to=529 D=9 B=33.5 boot-value2=0.84 donor=NOKNOWN
Ptr03g0887_Ptr01g1154_Sbr03g0710_Sbr01g0948	0.0399019	0.269973	0.0483574	0.309868	0.0333868	0.139079	0.0189506	0.122267	0.0410026	0.334674	0.0499868	0.399748	0.0341527	0.153829	0.0191942	0.133469	N	N		Ptr18g1148_Ptr06g0644_Sbr18g1093_Sbr06g0531	species=A local conversion from=71 to=776 D=30 B=39 boot-value2=0.97 donor=A_1
Ptr03g0889_Ptr01g1153_Sbr03g0712_Sbr01g0947	0.104365	0.249156	0.125774	0.265986	0.0697597	0.13189	0.0437908	0.101868	0.112379	0.302834	0.13767	0.32847	0.0732203	0.145056	0.0451212	0.109484	N	N		Ptr19g0229_Ptr13g0432_Sbr19g0308_Sbr13g0409	species=B local conversion from=159 to=194 D=4 B=23.5 boot-value2=0.85 donor=B_1
Ptr03g0890_Ptr01g1152_Sbr03g0713_Sbr01g0946	0.157531	0.169391	0.0835655	0.226087	0.141274	0.150442	0.0222325	0.0175182	0.176831	0.191996	0.0885985	0.269061	0.156529	0.167911	0.0225687	0.0177261	N	N		Ptr19g0245_Ptr13g0445_Sbr19g0316_Sbr13g0420	species=A local conversion from=33 to=182 D=10 B=18 boot-value2=1 donor=A_2	species=B local conversion from=176 to=227 D=4 B=8 boot-value2=0.92 donor=B_2	species=B local conversion from=31 to=54 D=1 B=4.5 boot-value2=0.83 donor=B_2
Ptr03g0896_Ptr01g1145_Sbr03g0719_Sbr01g0939	0.189342	0.369263	0.177244	0.368575	0.0701531	0.162935	0.0839426	0.133701	0.218221	0.508474	0.20221	0.507119	0.0736541	0.183704	0.0890231	0.147256	N	N		Ptr19g0415_Ptr13g0555_Sbr19g0476_Sbr13g0510	species=A local conversion from=1865 to=2150 D=10 B=20 boot-value2=0.92 donor=A_2
Ptr03g0904_Ptr01g1136_Sbr03g0724_Sbr01g0932	0.0510774	0.197168	0.0784439	0.328421	0.0517241	0.220126	0.0229555	0.151659	0.0528999	0.228765	0.0828567	0.43205	0.0535942	0.260575	0.0233142	0.169434	N	N		Ptr19g0712_Ptr13g0861_Sbr19g0746_Sbr13g0765	species=A local conversion from=2582 to=2730 D=15 B=41 boot-value2=0.82 donor=NOKNOWN
Ptr03g0905_Ptr01g1135_Sbr03g0725_Sbr01g0931	0.0269275	0.177026	0.0640037	0.220039	0.0634152	0.132083	0.0170037	0.0743671	0.0274228	0.201925	0.0669007	0.260453	0.0662576	0.145289	0.0171994	0.0783175	N	N		Ptr19g0713_Ptr13g0862_Sbr19g0747_Sbr13g0766	species=B local conversion from=1841 to=1880 D=2 B=5.5 boot-value2=0.9 donor=B_1
Ptr03g0908_Ptr01g1134_Sbr03g0728_Sbr01g0930	0.0477777	0.183991	0.0634628	0.263974	0.0434443	0.142827	0.0263699	0.128068	0.0493674	0.211098	0.0663096	0.325359	0.0447534	0.158444	0.0268446	0.140432	N	N		Ptr19g0742_Ptr13g0885_Sbr19g0775_Sbr13g0791	species=B local conversion from=254 to=296 D=0 B=5.5 boot-value2=0.92 donor=B_1
Ptr03g0909_Ptr01g1131_Sbr03g0729_Sbr01g0929	0.067648	0.173851	0.0834828	0.242875	0.0548859	0.113729	0.0253246	0.0983002	0.0708957	0.19778	0.0885055	0.293486	0.0569979	0.123336	0.025762	0.105367	N	N		Ptr19g0779_Ptr13g0939_Sbr19g0820_Sbr13g0839	species=A local conversion from=2559 to=3008 D=23 B=40.5 boot-value2=0.89 donor=A_1
Ptr03g0914_Ptr01g1127_Sbr03g0731_Sbr01g0925	0.0279321	0.193461	0.0563666	0.287236	0.0218284	0.117508	0.0334735	0.104326	0.0284655	0.223752	0.0585972	0.362142	0.0221523	0.127804	0.0342434	0.112334	N	N		Ptr19g0923_Ptr13g1115_Sbr19g0991_Sbr13g0975	species=B local conversion from=1244 to=1328 D=0 B=3.5 boot-value2=0.99 donor=B_2
Ptr03g0917_Ptr01g1124_Sbr03g0734_Sbr01g0923	0.0657534	0.208696	0.114476	0.312377	0.0563978	0.111546	0.0328367	0.128031	0.0688161	0.244569	0.124218	0.404037	0.058631	0.120768	0.0335773	0.140387	N	N		Ptr19g0960_Ptr13g1160_Sbr19g1031_Sbr13g1040	species=B local conversion from=1443 to=1774 D=51 B=75.5 boot-value2=0.99 donor=NOKNOWN
Ptr03g0921_Ptr01g1121_Sbr03g0738_Sbr01g0921	0.0732653	0.166748	0.0958038	0.244156	0.0465584	0.0974184	0.0594771	0.112122	0.0770955	0.18859	0.102499	0.295383	0.0480663	0.104353	0.061968	0.121445	N	N		Ptr19g1043_Ptr13g1260_Sbr19g1244_Sbr13g1093	species=A local conversion from=365 to=654 D=13 B=36.5 boot-value2=0.96 donor=NOKNOWN
Ptr03g0925_Ptr01g1115_Sbr03g0741_Sbr01g0915	0.0342298	0.215539	0.056434	0.339669	0.0147219	0.193388	0.0236349	0.152882	0.0350356	0.254111	0.0586701	0.452333	0.0148683	0.223654	0.0240153	0.170969	N	N		Ptr19g1078_Ptr13g1288_Sbr19g1112_Sbr13g1113	species=B local conversion from=260 to=428 D=10 B=15.5 boot-value2=0.98 donor=B_1
Ptr03g0929_Ptr01g1110_Sbr03g0743_Sbr01g0911	0.0350028	0.179808	0.0926505	0.258261	0.0312796	0.115681	0.0614976	0.1344	0.035846	0.205575	0.0988931	0.316594	0.0319506	0.125641	0.0641658	0.148107	N	N		Ptr19g1107_Ptr13g1308_Sbr19g1195_Sbr13g1133	species=B local conversion from=126 to=203 D=5 B=8.5 boot-value2=0.87 donor=B_2
Ptr03g0931_Ptr01g1108_Sbr03g0745_Sbr01g0910	0.0682477	0.29639	0.0766706	0.3431	0.0433754	0.109137	0.0300039	0.151707	0.0715551	0.377126	0.0808789	0.458629	0.0446802	0.117943	0.0306206	0.169494	N	N		Ptr03g1879_Ptr01g2057_Sbr03g1543_Sbr16g1316	species=A local conversion from=1374 to=1474 D=16 B=36.5 boot-value2=1 donor=NOKNOWN	species=A local conversion from=1849 to=1874 D=3 B=9.5 boot-value2=0.91 donor=NOKNOWN	species=A local conversion from=1768 to=1789 D=4 B=9 boot-value2=0.87 donor=A_1	species=A local conversion from=1623 to=1643 D=5 B=9.5 boot-value2=0.83 donor=NOKNOWN
Ptr03g0932_Ptr01g1105_Sbr03g0746_Sbr01g0908	0.0816663	0.201027	0.126353	0.254281	0.05218	0.108294	0.0624337	0.116745	0.0864642	0.234017	0.138366	0.310548	0.0540841	0.116957	0.0651863	0.1269	N	N		Ptr03g1942_Ptr01g2080_Sbr03g1590_Sbr16g1331	species=A local conversion from=839 to=851 D=0 B=2.5 boot-value2=0.89 donor=A_2
Ptr03g0933_Ptr01g1104_Sbr03g0747_Sbr01g0907	0.100291	0.169177	0.126357	0.277197	0.0531277	0.128776	0.0462486	0.116752	0.107662	0.19172	0.138371	0.346045	0.0551032	0.141286	0.047736	0.126909	N	N		Ptr07g0125_Ptr05g1012_Sbr07g0101_Sbr05g0888	species=A local conversion from=455 to=728 D=6 B=14.5 boot-value2=0.84 donor=A_2
Ptr03g0937_Ptr01g1096_Sbr03g0749_Sbr01g0902	0.0549715	0.262536	0.0863483	0.307815	0.0260467	0.1321	0.0543981	0.126437	0.0570903	0.323142	0.0917368	0.396259	0.0265097	0.145309	0.0564718	0.138467	N	N		Ptr07g0130_Ptr05g1015_Sbr07g0105_Sbr05g0891	species=B local conversion from=599 to=649 D=10 B=19.5 boot-value2=0.91 donor=NOKNOWN
Ptr03g0940_Ptr01g1093_Sbr03g0751_Sbr01g0899	0.047619	0.175799	0.0571818	0.232346	0.0132495	0.0928367	0.0327143	0.122518	0.049198	0.20032	0.0594791	0.278075	0.013368	0.0991055	0.0334492	0.133769	N	N		Ptr07g0190_Ptr05g1046_Sbr07g0168_Sbr05g0922	species=A local conversion from=218 to=338 D=10 B=14.5 boot-value2=0.81 donor=A_2
Ptr03g0945_Ptr01g1088_Sbr03g0756_Sbr01g0896	0.0376024	0.264628	0.0559072	0.318927	0.0313896	0.140639	0.0234608	0.136847	0.0385777	0.326368	0.0581006	0.415347	0.0320654	0.155747	0.0238355	0.151094	N	N		Ptr07g0370_Ptr05g1166_Sbr07g0347_Sbr05g1016	species=B local conversion from=619 to=668 D=0 B=2.5 boot-value2=0.88 donor=B_1
Ptr03g0947_Ptr01g1087_Sbr03g0758_Sbr01g0895	0.108672	0.20678	0.123421	0.32338	0.102273	0.259551	0.0939499	0.157507	0.117399	0.241919	0.134848	0.423135	0.109953	0.318563	0.100377	0.176801	N	N		Ptr07g0387_Ptr05g1184_Sbr07g0360_Sbr05g1025	species=B local conversion from=315 to=342 D=0 B=2.5 boot-value2=0.85 donor=B_1
Ptr03g0949_Ptr01g1084_Sbr03g0760_Sbr01g0892	0.149215	0.329721	0.252862	0.40694	0.261188	0.230829	0.0999219	0.170213	0.166377	0.434366	0.308404	0.586626	0.321072	0.27588	0.107236	0.193059	N	N		Ptr07g0687_Ptr05g0801_Sbr07g0580_Sbr05g0723	species=B local conversion from=603 to=689 D=19 B=36 boot-value2=1 donor=NOKNOWN
Ptr03g0950_Ptr01g1083_Sbr03g0761_Sbr01g0891	0.0420344	0.297569	0.0624204	0.337654	0.0283791	0.233615	0.0453263	0.18841	0.0432583	0.379078	0.0651717	0.448658	0.02893	0.279915	0.0467538	0.216977	N	N		Ptr07g0769_Ptr05g0736_Sbr07g0641_Sbr05g0665	species=A local conversion from=1133 to=1311 D=3 B=8 boot-value2=0.92 donor=NOKNOWN
Ptr03g0952_Ptr01g1081_Sbr03g0763_Sbr01g0889	0.0640823	0.143258	0.0715706	0.182069	0.0238237	0.0914761	0.0308972	0.0754717	0.0669866	0.158978	0.0752196	0.208555	0.0242103	0.0975543	0.0315517	0.0795447	N	N		Ptr07g0854_Ptr05g0675_Sbr07g0705_Sbr05g0614	species=A local conversion from=1424 to=1583 D=7 B=13 boot-value2=0.92 donor=A_2
Ptr03g0956_Ptr01g1076_Sbr03g0765_Sbr01g0881	0	0.294618	0.0166113	0.303371	0.013245	0.136364	0	0.134454	0	0.374202	0.016798	0.388758	0.0133634	0.150503	0	0.148172	N	N		Ptr07g0859_Ptr05g0670_Sbr07g0709_Sbr05g0610	species=A local conversion from=201 to=424 D=22 B=71 boot-value2=0.9 donor=NOKNOWN
Ptr03g0957_Ptr01g1075_Sbr03g0766_Sbr01g0880	0.0220957	0.36999	0.0461307	0.359319	0.0240521	0.0931195	0.0160804	0.104615	0.0224278	0.509906	0.0476104	0.489135	0.0244462	0.0994283	0.0162553	0.11267	N	N		Ptr07g0880_Ptr05g1404_Sbr07g0736_Sbr05g1181	species=A local conversion from=152 to=220 D=14 B=26 boot-value2=1 donor=NOKNOWN
Ptr03g0960_Ptr01g1071_Sbr03g0768_Sbr01g0876	0.0529412	0.238636	0.079146	0.320317	0.0330336	0.171331	0.0505162	0.163288	0.0549026	0.287244	0.0836412	0.417769	0.0337832	0.194506	0.052298	0.184155	N	N		Ptr07g0921_Ptr05g0602_Sbr07g0776_Sbr05g0554	species=B local conversion from=3 to=83 D=8 B=24 boot-value2=0.87 donor=NOKNOWN
Ptr03g0961_Ptr01g1070_Sbr03g0769_Sbr01g0875	0.0566581	0.230022	0.163384	0.281217	0.182997	0.328479	0.189316	0.310399	0.0589125	0.274714	0.184277	0.35245	0.209782	0.432153	0.218186	0.400655	R	S	0.79 1 0.61 0.64	Ptr07g0924_Ptr05g0598_Sbr07g0780_Sbr05g0550	species=A local conversion from=26 to=116 D=4 B=8 boot-value2=0.86 donor=A_1
Ptr03g0963_Ptr01g1068_Sbr03g0770_Sbr01g0874	0.0306158	0.204882	0.0483405	0.253124	0.0247147	0.108591	0.0167564	0.100427	0.0312582	0.239303	0.0499687	0.308799	0.0251311	0.117304	0.0169465	0.107819	N	N		Ptr07g0932_Ptr05g0591_Sbr07g0786_Sbr05g0544	species=B local conversion from=3 to=126 D=7 B=45.5 boot-value2=0.93 donor=B_1
Ptr03g0964_Ptr01g1067_Sbr03g0771_Sbr01g0872	0.0358043	0.175498	0.0635677	0.194125	0.0207089	0.106464	0.0396878	0.0922683	0.0366871	0.199927	0.0664242	0.224648	0.0210002	0.114821	0.0407764	0.098457	N	N		Ptr09g0043_Ptr04g1894_Sbr09g0036_Sbr04g1402	species=A local conversion from=959 to=1073 D=4 B=11 boot-value2=0.91 donor=NOKNOWN
Ptr03g0965_Ptr01g1066_Sbr03g0772_Sbr01g0871	0.0789396	0.206933	0.0750222	0.277376	0.0408284	0.142709	0.0596641	0.16212	0.0834106	0.24213	0.079045	0.34633	0.0419818	0.158299	0.0621712	0.182662	N	N		Ptr09g0077_Ptr04g1866_Sbr09g0067_Sbr04g1376	species=B local conversion from=431 to=513 D=3 B=6.5 boot-value2=0.83 donor=B_1
Ptr03g0966_Ptr01g1065_Sbr03g0773_Sbr01g0870	0.0336915	0.160443	0.0674609	0.211213	0.0241265	0.0809249	0.0429393	0.137298	0.0344717	0.180527	0.07069	0.248065	0.024523	0.0856326	0.0442175	0.151645	N	N		Ptr09g0078_Ptr04g1864_Sbr09g0068_Sbr04g1375	species=A local conversion from=1925 to=2405 D=23 B=33.5 boot-value2=0.91 donor=A_2	species=B local conversion from=1016 to=1100 D=1 B=5 boot-value2=0.9 donor=B_2
Ptr03g0968_Ptr01g1062_Sbr03g0775_Sbr01g0867	0.0392203	0.192095	0.0457997	0.232909	0.0156919	0.109005	0.0234875	0.0930788	0.0402831	0.221913	0.0472578	0.278891	0.0158584	0.117788	0.0238632	0.0993818	N	N		Ptr09g0197_Ptr01g2075_Sbr09g0163_Sbr16g1329	species=A local conversion from=1061 to=1361 D=19 B=27.5 boot-value2=0.96 donor=A_2
Ptr03g0970_Ptr01g1060_Sbr03g0777_Sbr01g0866	0.134186	0.240858	0.45262	0.51235	0.0489766	0.126263	0.47379	0.522454	0.147847	0.290509	0.693797	0.861954	0.050649	0.138258	0.749184	0.894541	N	N		Ptr09g0206_Ptr01g2088_Sbr09g0170_Sbr16g1338	species=B local conversion from=1215 to=1279 D=3 B=8 boot-value2=0.95 donor=NOKNOWN
Ptr03g0976_Ptr01g1055_Sbr03g0781_Sbr01g0861	0.0306223	0.261424	0.0445251	0.332981	0.0187639	0.175485	0.0188041	0.209137	0.031265	0.321434	0.0459015	0.440206	0.0190026	0.199911	0.0190439	0.24518	N	N		Ptr09g0236_Ptr01g2127_Sbr09g0199_Sbr16g1372	species=A local conversion from=473 to=629 D=7 B=13 boot-value2=0.94 donor=NOKNOWN
Ptr03g0978_Ptr01g1052_Sbr03g0783_Sbr01g0857	0.0166379	0.259503	0.0280477	0.313695	0.0117893	0.127109	0.0166667	0.119213	0.0168252	0.318491	0.0285856	0.406299	0.0118829	0.139276	0.0168546	0.129829	N	N		Ptr09g0251_Ptr01g2146_Sbr09g0215_Sbr16g1386	species=A local conversion from=105 to=293 D=9 B=15.5 boot-value2=0.9 donor=A_2
Ptr03g0980_Ptr01g1049_Sbr03g0785_Sbr01g0855	0.0698577	0.28821	0.0867501	0.361393	0.0311823	0.1033	0.0464117	0.159057	0.0733284	0.363722	0.092191	0.493129	0.0318491	0.111143	0.0479099	0.178766	N	N		Ptr09g0517_Ptr01g2373_Sbr09g0430_Sbr16g1558	species=A local conversion from=1550 to=1633 D=3 B=21.5 boot-value2=0.85 donor=A_1
Ptr03g0981_Ptr01g1048_Sbr03g0786_Sbr01g0853	0.0638723	0.124031	0.089701	0.303896	0.047619	0.174603	0.0441176	0.121827	0.066757	0.135579	0.0955353	0.389641	0.049198	0.19876	0.0454685	0.132944	N	N		Ptr09g0521_Ptr01g2380_Sbr09g0433_Sbr16g1563	species=A local conversion from=1 to=208 D=16 B=37.5 boot-value2=0.86 donor=NOKNOWN
Ptr03g0983_Ptr01g1046_Sbr03g0788_Sbr01g0851	0.0610404	0.253174	0.0705184	0.315063	0.0281586	0.120231	0.0297066	0.142365	0.0636679	0.308875	0.0740573	0.408654	0.0287008	0.13104	0.030311	0.157874	N	N		Ptr09g0603_Ptr01g2460_Sbr09g0510_Sbr16g1625	species=A local conversion from=7 to=176 D=4 B=11 boot-value2=0.94 donor=A_1
Ptr03g0986_Ptr01g1044_Sbr03g0790_Sbr01g0849	0.0750908	0.197651	0.0952804	0.249286	0.0358527	0.116838	0.0402424	0.107969	0.0791213	0.22942	0.1019	0.303029	0.036738	0.127011	0.0413623	0.116578	N	N		Ptr09g0619_Ptr01g2483_Sbr09g0522_Sbr16g1641	species=A local conversion from=125 to=188 D=1 B=4.5 boot-value2=0.92 donor=A_1
Ptr03g0988_Ptr01g1042_Sbr03g0791_Sbr01g0847	0.0305064	0.140417	0.0433676	0.213678	0.0122088	0.0871487	0.0225885	0.0738636	0.0311442	0.155474	0.044672	0.251504	0.0123092	0.0926419	0.0229357	0.0777588	N	N		Ptr09g0623_Ptr01g2488_Sbr09g0527_Sbr16g1646	species=A local conversion from=1365 to=1600 D=12 B=19 boot-value2=0.93 donor=NOKNOWN
Ptr03g0989_Ptr01g1041_Sbr03g0792_Sbr01g0846	0.0869242	0.18578	0.13925	0.306544	0.0524651	0.160867	0.0800741	0.242354	0.0923879	0.213471	0.154039	0.394106	0.0543905	0.181066	0.0846796	0.292717	N	N		Ptr09g0648_Ptr01g2509_Sbr09g0549_Sbr16g1664	species=B local conversion from=1429 to=1682 D=9 B=16 boot-value2=1 donor=NOKNOWN	species=B local conversion from=2702 to=2759 D=0 B=4 boot-value2=0.99 donor=B_2
Ptr03g0992_Ptr01g1039_Sbr03g0794_Sbr01g0844	0.0745427	0.206378	0.0913074	0.269039	0.0358415	0.086362	0.0401755	0.11056	0.0785125	0.241364	0.0973621	0.333215	0.0367262	0.0917523	0.0412916	0.11961	N	N		Ptr09g0653_Ptr01g2514_Sbr09g0553_Sbr16g1666	species=A local conversion from=287 to=407 D=4 B=7.5 boot-value2=0.87 donor=A_1
Ptr03g1002_Ptr01g1028_Sbr03g0804_Sbr01g0836	0.067699	0.259218	0.0781476	0.286344	0.0374505	0.134078	0.0231548	0.118943	0.0709517	0.318055	0.0825259	0.360697	0.0384179	0.147715	0.0235198	0.129507	N	N		Ptr09g0717_Ptr01g2578_Sbr09g0609_Sbr16g1714	species=A local conversion from=190 to=476 D=74 B=89.5 boot-value2=0.93 donor=NOKNOWN
Ptr03g1003_Ptr01g1027_Sbr03g0805_Sbr01g0835	0.0385075	0.18522	0.0632591	0.262985	0.0351493	0.128391	0.021906	0.0831962	0.0395312	0.212727	0.0660871	0.323833	0.0359996	0.140821	0.0222323	0.0881831	N	N		Ptr09g0728_Ptr01g2584_Sbr09g0617_Sbr16g1718	species=A local conversion from=2289 to=2365 D=4 B=9 boot-value2=0.93 donor=A_2
Ptr03g1004_Ptr01g1026_Sbr03g0807_Sbr01g0834	0.0395301	0.23499	0.295365	0.643083	0.283139	0.494325	0.0424898	0.147477	0.04061	0.281916	0.375434	1.46101	0.355532	0.807126	0.0437408	0.164211	N	N		Ptr09g0752_Ptr01g2615_Sbr09g0631_Sbr16g1732	species=A local conversion from=350 to=554 D=6 B=10.5 boot-value2=0.81 donor=A_1
Ptr03g1006_Ptr01g1023_Sbr03g0809_Sbr01g0832	0.08074	0.192649	0.119871	0.281343	0.0627319	0.134446	0.044205	0.0870017	0.0854255	0.222659	0.130612	0.352651	0.0655116	0.148163	0.0455613	0.0924756	N	N		Ptr09g0753_Ptr01g2616_Sbr09g0632_Sbr16g1733	species=B local conversion from=608 to=641 D=0 B=3 boot-value2=0.88 donor=B_1
Ptr03g1007_Ptr01g1019_Sbr03g0810_Sbr01g0829	0.0173098	0.249119	0.0324402	0.23774	0.0158711	0.108023	0.012973	0.0848057	0.0175127	0.302778	0.0331627	0.285931	0.0160414	0.116641	0.0130865	0.0899955	N	N		Ptr09g0775_Ptr01g2644_Sbr09g0653_Sbr16g1753	species=B local conversion from=1353 to=1437 D=29 B=61 boot-value2=0.86 donor=B_1
Ptr03g1013_Ptr01g1016_Sbr03g0814_Sbr01g0826	0.0715735	0.162357	0.10157	0.238023	0.0438178	0.108399	0.0384245	0.124277	0.0752228	0.182966	0.10914	0.286346	0.0451499	0.11708	0.0394437	0.135874	N	N		Ptr09g0801_Ptr01g2667_Sbr09g0670_Sbr16g1771	species=B local conversion from=241 to=320 D=0 B=3 boot-value2=0.96 donor=NOKNOWN
Ptr03g1015_Ptr01g1014_Sbr03g0815_Sbr01g0824	0.0245275	0.199669	0.0401338	0.196721	0.0238866	0.0964055	0.0216629	0.0695134	0.0249375	0.232165	0.0412475	0.228159	0.0242753	0.10319	0.021982	0.0729488	N	N		Ptr09g0810_Ptr01g2679_Sbr09g0678_Sbr16g1779	species=A local conversion from=1 to=127 D=23 B=40.5 boot-value2=1 donor=NOKNOWN
Ptr03g1018_Ptr01g1011_Sbr03g0818_Sbr01g0821	0.0242688	0.2	0.0448179	0.237389	0.0218341	0.115914	0.0161441	0.0997009	0.0246702	0.232616	0.0462129	0.285417	0.0221582	0.125916	0.0163203	0.106981	N	N		Ptr09g0837_Ptr01g2694_Sbr09g0697_Sbr16g1791	species=A local conversion from=216 to=298 D=2 B=6 boot-value2=0.84 donor=A_2
Ptr03g1019_Ptr01g1010_Sbr03g0819_Sbr01g0820	0.0978252	0.252933	0.128741	0.317478	0.066197	0.136286	0.0913895	0.172492	0.10482	0.308511	0.141244	0.41283	0.0693025	0.150408	0.0974557	0.196013	N	N		Ptr09g0896_Ptr04g1257_Sbr09g0740_Sbr04g0897	species=A local conversion from=5079 to=5447 D=21 B=42.5 boot-value2=0.99 donor=NOKNOWN
Ptr03g1024_Ptr01g1004_Sbr03g0826_Sbr01g0809	0.0186124	0.174059	0.0275403	0.229202	0.01773	0.0558473	0.0120882	0.108863	0.0188472	0.198051	0.0280587	0.273533	0.0179429	0.0580359	0.0121867	0.117623	N	N		Ptr09g0918_Ptr04g1271_Sbr09g0756_Sbr04g0909	species=A local conversion from=776 to=1286 D=25 B=32 boot-value2=0.9 donor=A_1
Ptr03g1025_Ptr01g1003_Sbr03g0827_Sbr01g0808	0.048523	0.188875	0.0888836	0.240466	0.0189349	0.0826568	0.054787	0.137133	0.0501639	0.217597	0.0946075	0.289932	0.019178	0.0875766	0.0568912	0.151444	N	N		Ptr09g1151_Ptr04g1512_Sbr09g0968_Sbr04g1097	species=A local conversion from=416 to=545 D=13 B=20.5 boot-value2=0.98 donor=A_1
Ptr03g1027_Ptr01g1000_Sbr03g0828_Sbr01g0806	0.0518391	0.204149	0.0753973	0.265553	0.0206897	0.0953177	0.0355599	0.149192	0.0537177	0.238296	0.079462	0.327799	0.0209804	0.101942	0.0364306	0.166348	N	N		Ptr09g1205_Ptr04g1562_Sbr09g1015_Sbr04g1146	species=A local conversion from=672 to=849 D=9 B=35.5 boot-value2=0.84 donor=NOKNOWN
Ptr03g1028_Ptr01g0999_Sbr03g0829_Sbr01g0805	0.12272	0.265233	0.158482	0.276945	0.0671269	0.182332	0.0495868	0.256336	0.13401	0.327304	0.178035	0.345646	0.0703231	0.208903	0.051302	0.313664	N	N		Ptr09g1249_Ptr04g1613_Sbr09g1047_Sbr04g1178	species=B local conversion from=66 to=505 D=69 B=95.5 boot-value2=0.84 donor=NOKNOWN
Ptr03g1030_Ptr01g0997_Sbr03g0830_Sbr01g0803	0.0728828	0.193088	0.0981775	0.238698	0.0481417	0.136439	0.0412552	0.104003	0.0766717	0.223249	0.105226	0.287334	0.0497562	0.150595	0.0424332	0.111959	N	N		Ptr09g1259_Ptr04g1627_Sbr09g1055_Sbr04g1185	species=A local conversion from=361 to=611 D=10 B=19 boot-value2=0.93 donor=A_1
Ptr03g1034_Ptr01g0990_Sbr03g0834_Sbr01g0797	0.0733074	0.263882	0.0950975	0.35268	0.0580971	0.126576	0.0572163	0.196613	0.0771421	0.325216	0.10169	0.476498	0.0604707	0.138635	0.0595165	0.228011	N	N		Ptr09g1360_Ptr04g1711_Sbr09g1156_Sbr04g1262	species=A local conversion from=687 to=817 D=12 B=45.5 boot-value2=0.87 donor=NOKNOWN
Ptr03g1039_Ptr01g0983_Sbr03g0839_Sbr01g0792	0.085906	0.176935	0.113157	0.26209	0.0565953	0.14026	0.0545699	0.136004	0.0912372	0.201806	0.122662	0.322457	0.0588445	0.15528	0.056657	0.150064	N	N		Ptr09g1388_Ptr04g1742_Sbr09g1180_Sbr04g1284	species=A local conversion from=218 to=333 D=6 B=13 boot-value2=0.97 donor=A_1
Ptr03g1048_Ptr01g0973_Sbr03g0847_Sbr01g0786	0.12589	0.155353	0.154558	0.260627	0.0732081	0.163585	0.0615563	0.0946502	0.13781	0.174079	0.173077	0.320211	0.0770321	0.184534	0.0642298	0.101178	N	N		Ptr09g1411_Ptr04g1759_Sbr09g1198_Sbr04g1298	species=B local conversion from=479 to=617 D=8 B=13 boot-value2=0.96 donor=B_1
Ptr03g1051_Ptr01g0969_Sbr03g0848_Sbr01g0783	0.0949638	0.199687	0.113743	0.248038	0.0372272	0.109584	0.0594271	0.115023	0.101537	0.23219	0.123353	0.301161	0.0381828	0.118467	0.0619138	0.124863	N	N		Ptr11g0880_Ptr01g3422_Sbr11g0888_Sbr16g2424	species=A local conversion from=5 to=269 D=18 B=32.5 boot-value2=0.91 donor=NOKNOWN
Ptr03g1061_Ptr01g0959_Sbr03g0860_Sbr01g0777	0.128241	0.359467	0.151313	0.375732	0.0520946	0.135896	0.0224684	0.0943891	0.14064	0.48942	0.169	0.521325	0.0539922	0.149932	0.0228118	0.100879	N	N		Ptr11g0912_Ptr01g3464_Sbr11g0918_Sbr16g2451	species=B local conversion from=1136 to=1274 D=13 B=49.5 boot-value2=0.93 donor=NOKNOWN
Ptr03g1064_Ptr01g0956_Sbr03g0861_Sbr01g0774	0.044757	0.163717	0.15842	0.688574	0.028121	0.0974889	0.147015	0.674124	0.0461481	0.184703	0.177957	1.87667	0.0286618	0.104434	0.163636	1.71823	N	N		Ptr11g1001_Ptr01g3545_Sbr11g0997_Sbr16g2515	species=A local conversion from=650 to=857 D=12 B=34.5 boot-value2=0.89 donor=NOKNOWN
Ptr03g1068_Ptr01g0952_Sbr03g0862_Sbr01g0772	0.0758673	0.187559	0.0905172	0.248408	0.0325168	0.105197	0.0464167	0.0848057	0.0799847	0.21584	0.096463	0.301714	0.0332428	0.113347	0.0479152	0.0899955	N	N		Ptr11g1160_Ptr01g3693_Sbr11g1143_Sbr16g2721	species=A local conversion from=584 to=752 D=4 B=10 boot-value2=0.95 donor=A_1
Ptr03g1073_Ptr01g0948_Sbr03g0866_Sbr01g0768	0.0318113	0.158161	0.0329331	0.200871	0.0205198	0.094532	0.0189808	0.0709898	0.0325057	0.177629	0.0336781	0.233805	0.0208058	0.101043	0.0192251	0.0745777	N	N		Ptr11g1165_Ptr01g3700_Sbr11g1147_Sbr16g2726	species=A local conversion from=2653 to=2762 D=0 B=6 boot-value2=1 donor=A_1
Ptr03g1076_Ptr01g0945_Sbr03g0868_Sbr01g0764	0.160093	0.478261	0.11977	0.321908	0.0185042	0.0703812	0.171737	0.544919	0.180081	0.761423	0.130491	0.420551	0.0187363	0.0739059	0.195033	0.972501	N	N		Ptr11g1256_Ptr01g3918_Sbr11g1229_Sbr16g2930	species=B local conversion from=368 to=530 D=10 B=15 boot-value2=0.87 donor=B_1
Ptr03g1078_Ptr01g0944_Sbr03g0871_Sbr01g0762	0.0726168	0.150976	0.102292	0.213162	0.0415277	0.0832619	0.0461999	0.112212	0.076377	0.168578	0.109975	0.250783	0.0427216	0.088257	0.0476841	0.12155	N	N		Ptr11g1259_Ptr01g3914_Sbr11g1232_Sbr16g2927	species=A local conversion from=1497 to=1604 D=5 B=38 boot-value2=0.94 donor=NOKNOWN
Ptr03g1083_Ptr01g0940_Sbr03g0876_Sbr01g0759	0.0822578	0.205405	0.101158	0.276553	0.0471141	0.0927525	0.0430441	0.106715	0.0871283	0.240024	0.108663	0.345025	0.048659	0.0990094	0.0443287	0.115114	N	N		Ptr11g1316_Ptr01g3829_Sbr11g1363_Sbr16g2867	species=A local conversion from=259 to=388 D=6 B=46 boot-value2=0.81 donor=NOKNOWN
Ptr03g1086_Ptr01g0937_Sbr03g0878_Sbr01g0755	0.0974415	0.146191	0.330472	0.438074	0.300074	0.357581	0.0690669	0.100264	0.104379	0.162612	0.435707	0.657981	0.383242	0.485807	0.0724568	0.10763	N	N		Ptr11g1318_Ptr01g3826_Sbr11g1358_Sbr16g2866	species=A local conversion from=617 to=681 D=0 B=4 boot-value2=0.97 donor=A_1
Ptr03g1090_Ptr01g0935_Sbr03g0881_Sbr01g0754	0.187683	0.423645	0.151696	0.376039	0.0183529	0.120178	0.175206	0.469679	0.216005	0.624066	0.169481	0.521942	0.0185812	0.130977	0.199546	0.738104	N	N		Ptr11g1320_Ptr01g3825_Sbr11g1356_Sbr16g2865	species=B local conversion from=174 to=218 D=1 B=6 boot-value2=0.96 donor=B_1	species=B local conversion from=6 to=32 D=1 B=5 boot-value2=0.97 donor=B_2
Ptr03g1095_Ptr01g0929_Sbr03g0885_Sbr01g0749	0.0616299	0.192471	0.0860489	0.253185	0.0605393	0.119745	0.0229397	0.0936013	0.0643099	0.222419	0.0913985	0.308891	0.0631226	0.130461	0.0232978	0.0999786	N	N		Ptr11g1336_Ptr01g3806_Sbr11g1345_Sbr16g2830	species=A local conversion from=647 to=809 D=7 B=21.5 boot-value2=0.87 donor=NOKNOWN
Ptr03g1098_Ptr01g0925_Sbr03g0887_Sbr01g0746	0.0169252	0.166026	0.0493328	0.242792	0.043039	0.0935361	0.00725806	0.110429	0.0171191	0.187663	0.0510301	0.293364	0.0443233	0.0999042	0.00729341	0.119457	N	N		Ptr11g1345_Ptr01g3959_Sbr11g1338_Sbr16g2965	species=B local conversion from=1484 to=1496 D=0 B=3.5 boot-value2=0.92 donor=B_1
Ptr03g1099_Ptr01g0924_Sbr03g0888_Sbr01g0745	0.089404	0.226477	0.125577	0.230517	0.0451309	0.0767263	0.0451943	0.111232	0.095198	0.269619	0.137434	0.27543	0.0465458	0.080941	0.0466133	0.120399	N	N		Ptr11g1419_Ptr01g4019_Sbr11g1313_Sbr16g3012	species=B local conversion from=1013 to=1035 D=0 B=3.5 boot-value2=0.97 donor=B_2
Ptr03g1102_Ptr01g0922_Sbr03g0890_Sbr01g0743	0.0543671	0.236582	0.0759657	0.288353	0.0375	0.117089	0.0194679	0.146045	0.0564383	0.284237	0.0800942	0.363955	0.03847	0.127307	0.019725	0.16243	N	N		Ptr11g1452_Ptr01g4050_Sbr11g1293_Sbr16g3038	species=B local conversion from=585 to=628 D=26 B=32.5 boot-value2=0.89 donor=B_2
Ptr03g1104_Ptr01g0920_Sbr03g0892_Sbr01g0741	0.0225289	0.195655	0.0340932	0.216399	0.0142123	0.0935045	0.0135364	0.0932401	0.0228742	0.226714	0.0348924	0.255319	0.0143487	0.099868	0.01366	0.099566	N	N		Ptr14g0073_Ptr02g1064_Sbr14g0078_Sbr02g0879	species=A local conversion from=875 to=1058 D=18 B=33.5 boot-value2=0.99 donor=A_1
Ptr03g1105_Ptr01g0918_Sbr03g0893_Sbr01g0739	0.0669887	0.20651	0.148346	0.288091	0.105601	0.180309	0.0566463	0.16198	0.0701714	0.241546	0.165293	0.363529	0.113817	0.206235	0.0588997	0.182484	N	N		Ptr14g0087_Ptr02g1077_Sbr14g0087_Sbr02g0886	species=A local conversion from=716 to=827 D=5 B=11 boot-value2=0.94 donor=A_2
Ptr03g1106_Ptr01g0917_Sbr03g0894_Sbr01g0738	0.0292237	0.17737	0.0616532	0.264391	0.0236686	0.12983	0.0256567	0.127016	0.0298083	0.202375	0.0643353	0.326002	0.0240502	0.14256	0.0261058	0.139164	N	N		Ptr14g0111_Ptr02g1096_Sbr14g0108_Sbr02g0903	species=A local conversion from=269 to=396 D=3 B=15 boot-value2=0.86 donor=A_2
Ptr03g1107_Ptr01g0916_Sbr03g0895_Sbr01g0737	0.0683871	0.288703	0.0670247	0.285514	0.0154672	0.151155	0.0374194	0.0962343	0.0717085	0.364523	0.0702109	0.359357	0.015629	0.168802	0.0383851	0.102993	N	N		Ptr14g0332_Ptr02g1226_Sbr14g0297_Sbr02g1008	species=B local conversion from=113 to=191 D=1 B=4 boot-value2=0.81 donor=NOKNOWN
Ptr03g1111_Ptr01g0913_Sbr03g0900_Sbr01g0734	0.0331962	0.219986	0.0424137	0.25906	0.021324	0.122478	0.0184306	0.106343	0.0339533	0.260377	0.0436602	0.317814	0.0216331	0.133721	0.0186608	0.114681	N	N		Ptr14g0339_Ptr02g1231_Sbr14g0302_Sbr02g1010	species=A local conversion from=1953 to=2090 D=10 B=33 boot-value2=0.91 donor=NOKNOWN
Ptr03g1112_Ptr01g0910_Sbr03g0901_Sbr01g0731	0.0818699	0.179918	0.0938688	0.244374	0.0509054	0.0838215	0.0371587	0.106171	0.0866927	0.20572	0.100284	0.295708	0.0527154	0.0888867	0.0381108	0.11448	N	N		Ptr14g0345_Ptr02g1234_Sbr14g0306_Sbr02g1011	species=A local conversion from=96 to=251 D=3 B=7 boot-value2=0.9 donor=A_2
Ptr03g1114_Ptr01g0907_Sbr03g0903_Sbr01g0729	0.0270068	0.200445	0.111815	0.326901	0.0918253	0.128814	0.0277154	0.118568	0.027505	0.233224	0.121084	0.429351	0.0979521	0.141331	0.0282404	0.129062	N	N		Ptr14g0366_Ptr02g1249_Sbr14g0325_Sbr02g1022	species=B local conversion from=187 to=242 D=3 B=6.5 boot-value2=0.88 donor=B_1
Ptr03g1119_Ptr01g0903_Sbr03g0909_Sbr01g0726	0.0431499	0.193798	0.0600758	0.250798	0.0259086	0.127577	0.02596	0.084453	0.044441	0.224207	0.0626186	0.305296	0.0263667	0.13984	0.0264199	0.0895979	N	N		Ptr14g0420_Ptr02g1281_Sbr14g0386_Sbr02g1056	species=A local conversion from=3170 to=3260 D=6 B=11 boot-value2=0.82 donor=A_2
Ptr03g1121_Ptr01g0900_Sbr03g0911_Sbr01g0724	0.0478455	0.195812	0.0550212	0.277735	0.0249888	0.128326	0.0259179	0.183753	0.0494398	0.226926	0.057144	0.346899	0.0254146	0.140742	0.0263763	0.210782	N	N		Ptr14g0635_Ptr02g1428_Sbr14g0556_Sbr02g1186	species=A local conversion from=139 to=243 D=4 B=9.5 boot-value2=0.89 donor=A_2
Ptr03g1122_Ptr01g0899_Sbr03g0912_Sbr01g0723	0.0492502	0.233804	0.147387	0.331681	0.0264442	0.12973	0.144341	0.239312	0.0509417	0.28019	0.164098	0.437871	0.0269217	0.142438	0.160317	0.288236	N	N		Ptr14g0690_Ptr02g1479_Sbr14g0599_Sbr02g1222	species=A local conversion from=2182 to=2390 D=6 B=13 boot-value2=0.99 donor=A_2
Ptr03g1124_Ptr01g0896_Sbr03g0914_Sbr01g0720	0.0973681	0.237234	0.125071	0.30794	0.0667418	0.129555	0.0651436	0.153723	0.104295	0.28519	0.136826	0.396471	0.0699003	0.142227	0.0681481	0.172026	N	N		Ptr14g0735_Ptr02g1514_Sbr14g0639_Sbr02g1414	species=A local conversion from=1460 to=1653 D=7 B=13 boot-value2=0.91 donor=NOKNOWN
Ptr03g1127_Ptr01g0891_Sbr03g0917_Sbr01g0716	0.0959752	0.20452	0.144449	0.239094	0.067898	0.0952913	0.0495593	0.111027	0.102696	0.238805	0.160451	0.287915	0.0711705	0.101912	0.0512727	0.120158	N	N		Ptr14g0745_Ptr02g1526_Sbr14g0647_Sbr02g1404	species=A local conversion from=1169 to=1674 D=25 B=67 boot-value2=0.81 donor=NOKNOWN
Ptr03g1128_Ptr01g0890_Sbr03g0918_Sbr01g0715	0.0695681	0.24483	0.0696032	0.271205	0.0342915	0.154104	0.0262185	0.0871508	0.0730091	0.296383	0.0730478	0.336601	0.0351002	0.172505	0.0266877	0.0926443	N	N		Ptr14g0762_Ptr02g1535_Sbr14g0661_Sbr02g1396	species=A local conversion from=845 to=984 D=0 B=5 boot-value2=0.86 donor=A_2
Ptr03g1131_Ptr01g0887_Sbr03g0920_Sbr01g0712	0.118139	0.319871	0.15481	0.427721	0.0954879	0.188498	0.0779896	0.200438	0.128553	0.416991	0.173394	0.633491	0.102137	0.217094	0.0823495	0.233214	N	N		Ptr14g0869_Ptr02g1633_Sbr14g0745_Sbr02g1304	species=A local conversion from=11 to=107 D=1 B=4.5 boot-value2=0.86 donor=A_1
Ptr03g1132_Ptr01g0886_Sbr03g0921_Sbr01g0711	0.105356	0.240544	0.110425	0.259613	0.0480885	0.141331	0.0506553	0.151179	0.113531	0.290048	0.119451	0.318658	0.0496994	0.156599	0.0524471	0.168832	N	N		Ptr14g0890_Ptr02g1656_Sbr14g0766_Sbr02g1286	species=A local conversion from=1023 to=1244 D=11 B=20 boot-value2=0.88 donor=A_1
Ptr03g1138_Ptr01g0879_Sbr03g0926_Sbr01g0706	0.0431379	0.222674	0.068706	0.307265	0.0460542	0.124715	0.0182415	0.121427	0.0444282	0.264191	0.0720594	0.395327	0.0475289	0.136399	0.018467	0.132465	N	N		Ptr14g0994_Ptr02g1770_Sbr14g0856_Sbr02g1560	species=A local conversion from=1193 to=1274 D=4 B=8 boot-value2=0.88 donor=A_1
Ptr03g1139_Ptr01g0878_Sbr03g0927_Sbr01g0705	0.0589741	0.220498	0.0862641	0.221746	0.0457833	0.10245	0.0388677	0.080915	0.0614219	0.261102	0.0916416	0.262872	0.0472403	0.110158	0.0399111	0.0856216	N	N		Ptr14g1003_Ptr02g1784_Sbr14g0864_Sbr02g1551	species=B local conversion from=1924 to=2031 D=42 B=82.5 boot-value2=0.99 donor=B_2
Ptr03g1144_Ptr01g0874_Sbr03g0931_Sbr01g0704	0.259575	0.657914	0.0437569	0.419788	0.0785605	0.417932	0.275512	0.776907	0.318601	1.57301	0.0450853	0.615254	0.0829869	0.61105	0.343378	-1	N	N		Ptr14g1058_Ptr02g1835_Sbr14g0913_Sbr02g1512	species=A local conversion from=4 to=79 D=23 B=33 boot-value2=0.87 donor=NOKNOWN
Ptr03g1149_Ptr01g0870_Sbr03g0936_Sbr01g0701	0.0541074	0.188	0.071809	0.280936	0.0260784	0.0718882	0.0382542	0.11389	0.0561584	0.216429	0.0754832	0.352001	0.0265425	0.0755707	0.0392643	0.123526	N	N		Ptr14g1061_Ptr02g1837_Sbr14g0916_Sbr02g1510	species=A local conversion from=91 to=142 D=3 B=10 boot-value2=1 donor=A_1
Ptr03g1150_Ptr01g0869_Sbr03g0937_Sbr01g0698	0.0730627	0.212714	0.11827	0.291852	0.0339233	0.117647	0.0473431	0.150425	0.0768709	0.250157	0.128709	0.369661	0.0347144	0.127969	0.0489034	0.167889	N	N		Ptr14g1244_Ptr02g2110_Sbr14g1062_Sbr02g1731	species=B local conversion from=818 to=869 D=0 B=3 boot-value2=0.96 donor=B_2
Ptr03g1151_Ptr01g0867_Sbr03g0938_Sbr01g0696	0.0219861	0.277354	0.0269039	0.3111	0.00881834	0.122807	0.0114361	0.100221	0.0223148	0.346295	0.0273983	0.401852	0.00887059	0.134114	0.0115242	0.107581	N	N		Ptr14g1250_Ptr02g2101_Sbr14g1065_Sbr02g1724	species=A local conversion from=2221 to=2413 D=7 B=14 boot-value2=1 donor=A_2
Ptr03g1157_Ptr01g0861_Sbr03g0942_Sbr01g0690	0.0719134	0.28086	0.0987471	0.358673	0.0433213	0.153421	0.061731	0.18932	0.0755987	0.351879	0.105881	0.487897	0.0446228	0.171646	0.0644201	0.218193	N	N		Ptr14g1292_Ptr02g2062_Sbr14g1106_Sbr02g1694	species=B local conversion from=472 to=533 D=4 B=19 boot-value2=1 donor=NOKNOWN
Ptr03g1164_Ptr01g0857_Sbr03g0947_Sbr01g0689	0.0740033	0.187708	0.0979675	0.27088	0.0590703	0.105603	0.0455385	0.115139	0.0779137	0.21604	0.104984	0.336092	0.0615263	0.113818	0.0469796	0.125	N	N		Ptr14g1297_Ptr02g2058_Sbr14g1116_Sbr02g1690	species=B local conversion from=632 to=696 D=2 B=5.5 boot-value2=0.91 donor=B_1
Ptr03g1165_Ptr01g0856_Sbr03g0948_Sbr01g0687	0.0123813	0.309648	0.0182625	0.32199	0.00866069	0.107987	0.00929272	0.161134	0.0124847	0.399375	0.0184885	0.420694	0.00871108	0.116598	0.00935077	0.181406	N	N		Ptr14g1628_Ptr02g2293_Sbr14g1384_Sbr02g1882	species=A local conversion from=454 to=494 D=0 B=4 boot-value2=0.85 donor=A_2
Ptr03g1166_Ptr01g0855_Sbr03g0949_Sbr01g0686	0.473607	0.789773	0.103042	0.179104	0.020654	0.066605	0.47525	0.808978	0.748687	-1	0.110844	0.20465	0.0209438	0.0697501	0.753159	-1	N	N		Ptr17g0085_Ptr07g1309_Sbr17g0092_Sbr07g1088	species=B local conversion from=25 to=67 D=7 B=26.5 boot-value2=0.81 donor=B_2
Ptr03g1167_Ptr01g0853_Sbr03g0950_Sbr01g0685	0.0820486	0.207602	0.115627	0.262987	0.0358132	0.127994	0.0541598	0.104035	0.0868933	0.243055	0.125577	0.323837	0.0366965	0.140343	0.0562149	0.111996	N	N		Ptr17g0103_Ptr07g1295_Sbr17g0105_Sbr07g1075	species=A local conversion from=380 to=463 D=4 B=9 boot-value2=0.95 donor=A_2
Ptr03g1170_Ptr01g0850_Sbr03g0952_Sbr01g0682	0.117546	0.192601	0.157247	0.299919	0.0715233	0.104927	0.070993	0.129259	0.127849	0.222593	0.176471	0.382984	0.0751673	0.113032	0.0745813	0.14187	N	N		Ptr17g0131_Ptr07g1278_Sbr17g0122_Sbr07g1061	species=A local conversion from=430 to=614 D=3 B=10.5 boot-value2=0.86 donor=A_2
Ptr03g1179_Ptr01g0840_Sbr03g0959_Sbr01g0677	0.065875	0.212389	0.105299	0.351962	0.0390748	0.12929	0.0693681	0.165402	0.0689494	0.249704	0.113465	0.475144	0.0401295	0.141907	0.0727886	0.186861	N	N		Ptr17g0244_Ptr07g1187_Sbr17g0204_Sbr07g0988	species=B local conversion from=404 to=449 D=1 B=5 boot-value2=0.91 donor=B_2
Ptr03g1181_Ptr01g0838_Sbr03g0961_Sbr01g0674	0.0758929	0.203125	0.0716418	0.201031	0.0222387	0.0791557	0.0359551	0.122137	0.0800131	0.23689	0.0752983	0.234023	0.0225751	0.0836521	0.0368455	0.133314	N	N		Ptr17g0282_Ptr07g1140_Sbr17g0252_Sbr07g0947	species=A local conversion from=218 to=300 D=2 B=7 boot-value2=0.88 donor=A_1
Ptr03g1183_Ptr01g0837_Sbr03g0962_Sbr01g0672	0.170315	0.255369	0.18185	0.313657	0.0719671	0.149289	0.0895678	0.136132	0.193192	0.312195	0.208265	0.406234	0.075658	0.16647	0.095384	0.150219	N	N		Ptr17g0319_Ptr07g1092_Sbr17g0282_Sbr07g0911	species=A local conversion from=1058 to=1108 D=0 B=3.5 boot-value2=0.84 donor=A_1
Ptr03g1185_Ptr01g0836_Sbr03g0965_Sbr01g0671	0.0284252	0.165067	0.0386071	0.231362	0.0238863	0.164856	0.0363224	0.0617761	0.0289779	0.186432	0.0396363	0.276651	0.0242749	0.186162	0.0372314	0.0644692	N	N		Ptr17g0361_Ptr07g1068_Sbr17g0311_Sbr07g0894	species=A local conversion from=215 to=266 D=3 B=10 boot-value2=0.92 donor=A_1
Ptr03g1186_Ptr01g0835_Sbr03g0966_Sbr01g0670	0.0593827	0.226788	0.0909626	0.269786	0.0443662	0.14455	0.0586711	0.124025	0.0618655	0.270065	0.0969697	0.33438	0.0457326	0.160576	0.0610931	0.135572	N	N		Ptr17g0381_Ptr07g1050_Sbr17g0357_Sbr07g0882	species=A local conversion from=386 to=471 D=2 B=7 boot-value2=0.82 donor=A_2
Ptr03g1189_Ptr01g0830_Sbr03g0969_Sbr01g0667	0.0389451	0.175035	0.0717421	0.239557	0.0436028	0.126019	0.0252913	0.113856	0.0399927	0.199323	0.0754092	0.288595	0.0449216	0.137965	0.0257275	0.123487	N	N		Ptr17g0391_Ptr01g2785_Sbr17g0364_Sbr16g1866	species=A local conversion from=3209 to=3482 D=7 B=13 boot-value2=0.96 donor=NOKNOWN
Ptr03g1192_Ptr01g0828_Sbr03g0970_Sbr01g0665	0.110414	0.237374	0.15684	0.312813	0.0870885	0.221352	0.0786543	0.132801	0.119439	0.285395	0.175957	0.404784	0.0925738	0.262313	0.0830917	0.146161	N	N		Ptr17g0420_Ptr01g2804_Sbr17g0443_Sbr16g1885	species=A local conversion from=362 to=516 D=5 B=9 boot-value2=0.96 donor=A_2
Ptr03g1193_Ptr01g0827_Sbr03g0971_Sbr01g0664	0.050885	0.274746	0.0748427	0.315321	0.0316273	0.152769	0.0270684	0.11597	0.0526934	0.342168	0.0788456	0.409099	0.0323135	0.170827	0.027569	0.125982	N	N		Ptr17g0433_Ptr01g2815_Sbr17g0473_Sbr16g1895	species=A local conversion from=881 to=955 D=3 B=8 boot-value2=0.81 donor=NOKNOWN
Ptr03g1194_Ptr01g0826_Sbr03g0972_Sbr01g0663	0.075217	0.27027	0.163924	0.299113	0.0598648	0.192061	0.106349	0.191083	0.0792615	0.335138	0.184968	0.381642	0.0623893	0.221868	0.114687	0.220554	N	N		Ptr17g0458_Ptr01g2847_Sbr17g0503_Sbr16g1923	species=A local conversion from=556 to=725 D=10 B=22.5 boot-value2=0.99 donor=A_2
Ptr03g1196_Ptr01g0825_Sbr03g0973_Sbr01g0662	0.185699	0.283636	0.210377	0.418491	0.0704626	0.16707	0.153819	0.276492	0.213364	0.356331	0.246901	0.612315	0.0739957	0.189005	0.172146	0.344928	N	N		Ptr17g0494_Ptr01g2894_Sbr17g0537_Sbr16g1963	species=A local conversion from=158 to=350 D=8 B=33.5 boot-value2=0.95 donor=NOKNOWN
Ptr03g1199_Ptr01g0824_Sbr03g0975_Sbr01g0660	0.0562572	0.224335	0.0651057	0.297872	0.0183873	0.0985471	0.0251046	0.186287	0.0584789	0.266556	0.0681065	0.379581	0.0186164	0.105651	0.0255344	0.214146	N	N		Ptr17g0805_Ptr04g1033_Sbr17g0823_Sbr04g0685	species=A local conversion from=1 to=155 D=9 B=17 boot-value2=0.84 donor=A_1
Ptr03g1200_Ptr01g0823_Sbr03g0976_Sbr01g0659	0.0777294	0.243293	0.0973923	0.307834	0.0332739	0.131148	0.0331426	0.13276	0.0820592	0.294105	0.104323	0.39629	0.0340346	0.144155	0.0338972	0.146111	N	N		Ptr17g0818_Ptr04g1023_Sbr17g0834_Sbr04g0692	species=B local conversion from=510 to=806 D=15 B=21.5 boot-value2=0.99 donor=B_2
Ptr03g1202_Ptr01g0821_Sbr03g0977_Sbr01g0657	0.080058	0.228013	0.117328	0.273973	0.0635723	0.139566	0.050118	0.0852163	0.0846615	0.271823	0.12759	0.340948	0.0664293	0.154427	0.0518711	0.0904586	N	N		Ptr17g0821_Ptr04g1021_Sbr17g0838_Sbr04g0693	species=A local conversion from=194 to=333 D=15 B=29.5 boot-value2=0.97 donor=A_2
Ptr03g1208_Ptr01g0816_Sbr03g0978_Sbr01g0652	0.0391801	0.260724	0.0587808	0.240535	0.00869093	0.127731	0.0501636	0.13289	0.0402406	0.32036	0.0612122	0.290033	0.00874168	0.140026	0.0519199	0.14627	N	N		Ptr17g0838_Ptr04g1013_Sbr17g0850_Sbr04g0701	species=A local conversion from=636 to=842 D=4 B=7 boot-value2=0.84 donor=A_2
Ptr03g1210_Ptr01g0814_Sbr03g0980_Sbr01g0650	0.255045	0.780702	0.277498	0.777218	0.139139	0.289873	0.0209096	0.142056	0.311705	-1	0.346523	-1	0.153903	0.366429	0.0212066	0.157493	N	N		Ptr17g0845_Ptr04g0967_Sbr17g0855_Sbr04g0707	species=A local conversion from=161 to=425 D=5 B=10 boot-value2=0.98 donor=NOKNOWN
Ptr03g1212_Ptr01g0810_Sbr03g0981_Sbr01g0646	0.0551362	0.170706	0.101113	0.239362	0.0522082	0.116781	0.0470973	0.12147	0.057268	0.193697	0.10861	0.288309	0.0541143	0.126942	0.0486411	0.132518	N	N		Ptr17g0887_Ptr04g0925_Sbr17g0883_Sbr04g0742	species=A local conversion from=899 to=983 D=0 B=4 boot-value2=0.85 donor=NOKNOWN
Ptr03g1213_Ptr01g0809_Sbr03g0983_Sbr01g0644	0.0741419	0.254446	0.332572	0.5337	0.328171	0.399028	0.0358045	0.122034	0.0780675	0.310798	0.439471	0.932556	0.431605	0.569526	0.0366873	0.13319	N	N		Ptr17g0918_Ptr04g0887_Sbr17g0904_Sbr04g0768	species=B local conversion from=566 to=617 D=2 B=5.5 boot-value2=0.97 donor=B_2
Ptr03g1217_Ptr01g0800_Sbr03g0988_Sbr01g0637	0.0283956	0.199584	0.0781796	0.276564	0.0272006	0.118421	0.0591408	0.131688	0.0289472	0.232049	0.0825616	0.345042	0.0277061	0.128888	0.0616029	0.144811	N	N		Ptr17g0930_Ptr04g0875_Sbr17g0914_Sbr04g0779	species=A local conversion from=266 to=383 D=17 B=23 boot-value2=0.98 donor=A_2
Ptr03g1223_Ptr01g0798_Sbr03g0992_Sbr01g0635	0.0853333	0.235988	0.263407	0.411996	0.223936	0.324351	0.05683	0.106561	0.0905907	0.28337	0.324484	0.597762	0.265988	0.424843	0.0590984	0.114935	N	N		Ptr17g0934_Ptr04g0871_Sbr17g0916_Sbr04g0782	species=A local conversion from=1417 to=1505 D=4 B=9.5 boot-value2=0.81 donor=A_1
Ptr03g1224_Ptr01g0796_Sbr03g0993_Sbr01g0633	0.0355268	0.167832	0.0572812	0.171108	0.0241968	0.0898456	0.0282676	0.1034	0.0363958	0.189986	0.0595868	0.194218	0.0245957	0.0956996	0.0288141	0.111259	N	N		Ptr17g1062_Ptr04g0763_Sbr17g1027_Sbr04g0553	species=B local conversion from=195 to=234 D=2 B=11.5 boot-value2=0.89 donor=B_2
Ptr03g1227_Ptr01g0792_Sbr03g0996_Sbr01g0631	0.0749005	0.201691	0.115332	0.281277	0.0521952	0.122836	0.0635418	0.130582	0.0789099	0.234926	0.125228	0.352547	0.0541004	0.134149	0.0663959	0.143469	N	N		Ptr17g1130_Ptr04g0725_Sbr17g1093_Sbr04g0524	species=A local conversion from=616 to=1072 D=16 B=36.5 boot-value2=0.87 donor=A_2
Ptr03g1234_Ptr01g0787_Sbr03g1001_Sbr01g0625	0.0190959	0.207068	0.0247934	0.250909	0.0110453	0.0745403	0.0143312	0.133113	0.0193432	0.242317	0.0252125	0.305464	0.0111275	0.0785098	0.0144699	0.14654	N	N		Ptr17g1137_Ptr04g0720_Sbr17g1107_Sbr04g0519	species=B local conversion from=739 to=872 D=9 B=26.5 boot-value2=1 donor=NOKNOWN
Ptr03g1236_Ptr01g0783_Sbr03g1003_Sbr01g0621	0.050409	0.184365	0.059468	0.261012	0.0254495	0.119214	0.0251189	0.0884841	0.052183	0.211593	0.0619582	0.320801	0.0258913	0.12983	0.0255492	0.0941543	N	N		Ptr17g1246_Ptr04g0631_Sbr17g1183_Sbr04g0449	species=B local conversion from=61 to=74 D=1 B=4 boot-value2=0.85 donor=B_1
Ptr03g1238_Ptr01g0781_Sbr03g1006_Sbr01g0620	0.0371517	0.200167	0.0447446	0.28786	0.0177515	0.147132	0.0202389	0.0954374	0.0381034	0.232844	0.0461349	0.363154	0.0179649	0.163781	0.020517	0.10208	N	N		Ptr17g1247_Ptr04g0630_Sbr17g1184_Sbr04g0448	species=A local conversion from=380 to=508 D=6 B=11 boot-value2=0.84 donor=A_2
Ptr03g1241_Ptr01g0778_Sbr03g1010_Sbr01g0615	0.0719579	0.214572	0.0963079	0.278405	0.0384859	0.120958	0.0425199	0.124275	0.0756478	0.252755	0.103078	0.347965	0.0395085	0.131907	0.0437728	0.135872	N	N
Ptr03g1243_Ptr01g0776_Sbr03g1012_Sbr01g0613	0.0195485	0.163593	0.0307621	0.239425	0.00279135	0.106024	0.0265796	0.0908367	0.0198078	0.184544	0.0314107	0.288402	0.00279655	0.114309	0.027062	0.0968264	N	N
Ptr03g1244_Ptr01g0775_Sbr03g1013_Sbr01g0612	0.05775	0.187822	0.0658076	0.252245	0.0390146	0.0719486	0.0195098	0.107877	0.0600945	0.21619	0.0688755	0.307473	0.040066	0.0756376	0.019768	0.11647	N	N
Ptr03g1248_Ptr01g0771_Sbr03g1016_Sbr01g0608	0.0574498	0.204713	0.0674105	0.28077	0.0355002	0.111902	0.0322983	0.103852	0.0597693	0.23907	0.0706346	0.351735	0.0363679	0.121186	0.0330144	0.111783	N	N
Ptr03g1261_Ptr01g0759_Sbr03g1026_Sbr01g0599	0.0332794	0.282969	0.0767085	0.425641	0.0431955	0.190395	0.0485774	0.234987	0.0340403	0.355259	0.0809211	0.628667	0.0444894	0.219631	0.050222	0.281911	N	N
Ptr03g1265_Ptr01g0756_Sbr03g1029_Sbr01g0595	0.037325	0.261214	0.0443063	0.269485	0.0279829	0.103038	0.0186625	0.0870712	0.0382858	0.321111	0.0456689	0.333911	0.0285183	0.11084	0.0188986	0.0925543	N	N
Ptr03g1266_Ptr01g0753_Sbr03g1031_Sbr01g0591	0.0704455	0.235753	0.0948512	0.328297	0.0529274	0.109399	0.0266148	0.154126	0.0739769	0.283028	0.101408	0.431829	0.0548877	0.11825	0.0270985	0.172532	N	N
Ptr03g1267_Ptr01g0752_Sbr03g1032_Sbr01g0590	0.043879	0.236468	0.0694582	0.403803	0.0298028	0.217778	0.0306216	0.217066	0.045215	0.284071	0.072888	0.5798	0.0304112	0.257259	0.0312642	0.256257	N	N
Ptr03g1271_Ptr01g0745_Sbr03g1035_Sbr01g0583	0.0552224	0.260196	0.0953846	0.28907	0.068869	0.171079	0.0351122	0.149146	0.0573611	0.319551	0.102019	0.365121	0.0722389	0.194181	0.0359607	0.16629	N	N
Ptr03g1275_Ptr01g0740_Sbr03g1040_Sbr01g0581	0.158692	0.289825	0.184629	0.310929	0.0621654	0.160861	0.0632705	0.176016	0.178303	0.36635	0.211943	0.401559	0.0648936	0.181058	0.0660995	0.200604	N	N
Ptr03g1276_Ptr01g0739_Sbr03g1041_Sbr01g0580	0.0746553	0.198675	0.0838039	0.2215	0.0299815	0.0967239	0.0438665	0.0985517	0.0786375	0.230812	0.0888668	0.262523	0.0305972	0.103555	0.0452017	0.105656	N	N
Ptr03g1280_Ptr01g0735_Sbr03g1043_Sbr01g0578	0.0446237	0.21286	0.0669061	0.241173	0.0294785	0.106667	0.0230726	0.094394	0.0460064	0.250361	0.0700806	0.290973	0.0300734	0.115058	0.0234349	0.100885	N	N
Ptr03g1283_Ptr01g0732_Sbr03g1045_Sbr01g0575	0.0882635	0.165781	0.38825	0.470085	0.34386	0.426581	0.0854673	0.174788	0.0939043	0.187348	0.546841	0.739192	0.460031	0.630843	0.0907419	0.199001	N	N
Ptr03g1292_Ptr01g0727_Sbr03g1048_Sbr01g0568	0.0907807	0.229467	0.152532	0.253211	0.0777643	0.171004	0.0644246	0.122525	0.0967627	0.273915	0.170529	0.308931	0.0820981	0.194083	0.0673611	0.133777	N	N
Ptr03g1293_Ptr01g0722_Sbr03g1050_Sbr01g0565	0.0467109	0.185708	0.133257	0.288402	0.0538285	0.155464	0.0656094	0.118309	0.0482289	0.213376	0.146715	0.364034	0.0558578	0.174219	0.0686583	0.128754	N	N
Ptr03g1297_Ptr01g0719_Sbr03g1053_Sbr01g0562	0.519896	0.808133	0.528433	0.794241	0.0492041	0.0988836	0.0234032	0.16641	0.886158	-1	0.914511	-1	0.0508923	0.106039	0.0237761	0.188156	N	N
Ptr03g1299_Ptr01g0714_Sbr03g1055_Sbr01g0559	0.0587148	0.22835	0.119079	0.302181	0.0325556	0.122018	0.0696712	0.137664	0.0611405	0.272307	0.129669	0.386763	0.0332833	0.133171	0.0731228	0.152094	N	N
Ptr03g1300_Ptr01g0712_Sbr03g1056_Sbr01g0557	0.0179034	0.182254	0.0278061	0.24115	0.0103603	0.0992794	0.0188605	0.0797236	0.0181206	0.2088	0.0283347	0.29094	0.0104325	0.106495	0.0191017	0.0842873	N	N
Ptr03g1307_Ptr01g0704_Sbr03g1061_Sbr01g0547	0.189418	0.536127	0.173193	0.577424	0.0774818	0.173913	0.136162	0.240981	0.218324	0.941019	0.196925	1.10193	0.0817831	0.197861	0.150256	0.290691	N	N
Ptr03g1311_Ptr01g0698_Sbr03g1065_Sbr01g0540	0.11052	0.379254	0.217715	0.450311	0.0538336	0.118421	0.166182	0.545176	0.119563	0.528418	0.257171	0.687995	0.0558634	0.128888	0.187863	0.973442	N	N
Ptr03g1321_Ptr01g0690_Sbr03g1075_Sbr01g0533	0.382693	0.679739	0.46703	0.724832	0.19807	0.279578	0.179059	0.230769	0.535407	1.77589	0.731048	2.54588	0.229988	0.349832	0.20459	0.275794	N	N
Ptr03g1324_Ptr01g0689_Sbr03g1077_Sbr01g0532	0.3304	0.555556	0.370675	0.494692	0.15662	0.202166	0.103575	0.166897	0.435578	1.01245	0.511261	0.808202	0.175679	0.235576	0.111462	0.188781	N	N
Ptr03g1342_Ptr01g0673_Sbr03g1091_Sbr01g0520	0.106418	0.194273	0.124583	0.285714	0.0472931	0.133165	0.0679836	0.133333	0.114768	0.224847	0.13624	0.35968	0.04885	0.146604	0.0712647	0.146808	N	N
Ptr03g1343_Ptr01g0672_Sbr03g1092_Sbr01g0519	0.0578149	0.132298	0.0860467	0.236328	0.0378754	0.119081	0.0436383	0.129348	0.0601648	0.14555	0.0913961	0.283866	0.0388652	0.129672	0.0449594	0.141976	N	N
Ptr03g1344_Ptr01g0671_Sbr03g1093_Sbr01g0518	0.0618017	0.250802	0.0702523	0.33938	0.028241	0.157334	0.0380335	0.150488	0.0644972	0.305303	0.0737636	0.451804	0.0287864	0.176582	0.0390318	0.167968	N	N
Ptr03g1346_Ptr01g0669_Sbr03g1095_Sbr01g0517	0.0861048	0.144526	0.182684	0.327893	0.140208	0.173393	0.0547945	0.0608696	0.0914617	0.160546	0.209367	0.431111	0.155217	0.197184	0.0568993	0.063482	N	N
Ptr03g1347_Ptr01g0667_Sbr03g1096_Sbr01g0515	0.0499799	0.264016	0.0631219	0.446319	0.0337485	0.202861	0.0216933	0.238049	0.0517231	0.325423	0.0659373	0.67807	0.0345314	0.236528	0.0220132	0.286383	N	N
Ptr03g1349_Ptr01g0665_Sbr03g1097_Sbr01g0513	0.0430108	0.127745	0.0418473	0.228152	0.0181269	0.159151	0.0361582	0.120482	0.0442933	0.140042	0.0430601	0.272023	0.0183495	0.178885	0.0370589	0.131339	N	N
Ptr03g1355_Ptr01g0658_Sbr03g1100_Sbr01g0508	0.0401953	0.149107	0.0686452	0.251763	0.0353621	0.156283	0.0381298	0.12202	0.0413125	0.166243	0.0719925	0.306748	0.0362229	0.175253	0.0391332	0.133173	N	N
Ptr03g1358_Ptr01g0655_Sbr03g1102_Sbr01g0507	0.0247264	0.201523	0.0204734	0.270959	0.0136199	0.089129	0.0170891	0.144128	0.0251432	0.234695	0.0207581	0.336215	0.0137451	0.0948859	0.0172868	0.160053	N	N
Ptr03g1360_Ptr01g0653_Sbr03g1104_Sbr01g0505	0.0258222	0.177293	0.0312911	0.242855	0.0141426	0.123783	0.0135968	0.0994186	0.0262772	0.202274	0.0319626	0.293457	0.0142776	0.135282	0.0137216	0.106655	N	N
Ptr03g1362_Ptr01g0649_Sbr03g1105_Sbr01g0501	0.0568224	0.195574	0.0785181	0.195904	0.0364104	0.111244	0.029859	0.0997329	0.0590902	0.226605	0.0829396	0.227051	0.0373239	0.120413	0.0304696	0.107017	N	N
Ptr03g1363_Ptr01g0648_Sbr03g1107_Sbr01g0500	0.0839927	0.238185	0.125127	0.312929	0.0812627	0.147572	0.0376976	0.117573	0.0890794	0.286583	0.136894	0.404984	0.0860115	0.164328	0.038678	0.127881	N	N
Ptr03g1364_Ptr01g0647_Sbr03g1108_Sbr01g0499	0.0997191	0.262405	0.0875264	0.244696	0.0577302	0.10123	0.0472375	0.125535	0.107002	0.32294	0.0930694	0.296185	0.0600731	0.108746	0.0487906	0.137383	N	N
Ptr03g1365_Ptr01g0646_Sbr03g1109_Sbr01g0498	0.0234612	0.225664	0.0490813	0.248885	0.026455	0.0933333	0.0219254	0.141208	0.0238359	0.268455	0.050761	0.302428	0.0269329	0.0996725	0.0222523	0.156447	N	N
Ptr03g1367_Ptr01g0645_Sbr03g1111_Sbr01g0497	0.0173224	0.2267	0.0252434	0.26357	0.00593717	0.164752	0.0153491	0.098938	0.0175256	0.269939	0.025678	0.324736	0.00596079	0.186028	0.0155083	0.106101	N	N
Ptr03g1368_Ptr01g0644_Sbr03g1112_Sbr01g0496	0.0179439	0.309496	0.0482784	0.438084	0.0515118	0.233216	0.0112444	0.160465	0.0181621	0.399115	0.0499024	0.658005	0.0533661	0.279336	0.0113295	0.180554	N	N
Ptr03g1369_Ptr01g0642_Sbr03g1113_Sbr01g0494	0.0668772	0.20556	0.0736226	0.249622	0.0455688	0.134552	0.0433301	0.107903	0.0700489	0.240236	0.0774915	0.303532	0.0470119	0.148292	0.0446322	0.1165	N	N
Ptr03g1372_Ptr01g0638_Sbr03g1116_Sbr01g0491	0.0192264	0.15941	0.0303239	0.227571	0.0165403	0.157549	0.00549325	0.0885609	0.0194771	0.179213	0.030954	0.271188	0.0167254	0.176854	0.00551346	0.0942415	N	N
Ptr03g1375_Ptr01g0636_Sbr03g1119_Sbr01g0489	0.0466386	0.22759	0.0606239	0.312361	0.0322771	0.176494	0.0399165	0.170307	0.0481518	0.271215	0.0632147	0.404009	0.0329922	0.201228	0.041018	0.193181	N	N
Ptr03g1377_Ptr01g0634_Sbr03g1120_Sbr01g0487	0.0393067	0.188124	0.0964709	0.280936	0.0376227	0.114504	0.0578445	0.163654	0.0403741	0.216593	0.103265	0.352001	0.0385991	0.12425	0.0601969	0.184622	N	N
Ptr03g1380_Ptr01g0631_Sbr03g1123_Sbr01g0484	0.0813223	0.203144	0.131653	0.364614	0.0576064	0.173181	0.0943709	0.183894	0.0860783	0.236916	0.144768	0.499372	0.0599389	0.196909	0.100858	0.210969	N	N
Ptr03g1382_Ptr01g0628_Sbr03g1125_Sbr01g0482	0.0538298	0.180116	0.318204	0.468639	0.251808	0.373829	0.059119	0.142674	0.0558593	0.205981	0.41409	0.735327	0.306816	0.517522	0.0615792	0.158255	N	N
Ptr03g1384_Ptr01g0623_Sbr03g1127_Sbr01g0477	0.0805573	0.293688	0.110001	0.417279	0.0386657	0.220779	0.0684411	0.210797	0.0852207	0.372673	0.118955	0.609576	0.039698	0.261501	0.0717679	0.247486	N	N
Ptr03g1385_Ptr01g0622_Sbr03g1128_Sbr01g0476	0.0541819	0.262642	0.0747744	0.272315	0.0257954	0.117825	0.0335268	0.163265	0.0562387	0.323305	0.0787697	0.338341	0.0262494	0.12818	0.0342992	0.184125	N	N
Ptr03g1386_Ptr01g0621_Sbr03g1129_Sbr01g0475	0	0.302671	0	0.371681	0	0.125	0	0.105882	0	0.387584	0	0.513252	0	0.136741	0	0.114144	N	N
Ptr03g1388_Ptr01g0619_Sbr03g1130_Sbr01g0473	0.0397265	0.195233	0.0500905	0.227876	0.0208462	0.103077	0.0238802	0.11099	0.0408173	0.226144	0.0518416	0.271626	0.0211413	0.110885	0.0242686	0.120115	N	N
Ptr03g1389_Ptr01g0617_Sbr03g1131_Sbr01g0471	0.0886076	0.108225	0.169626	0.258017	0.0884004	0.152616	0.082904	0.0911722	0.0942944	0.116877	0.192301	0.316223	0.0940595	0.170635	0.0878544	0.0972083	N	N
Ptr03g1393_Ptr01g0610_Sbr03g1135_Sbr01g0464	0.0444569	0.150962	0.0670313	0.22938	0.0403192	0.11782	0.03865	0.0588524	0.045829	0.168561	0.0702181	0.27379	0.0414434	0.128175	0.0396815	0.0612898	N	N
Ptr03g1394_Ptr01g0609_Sbr03g1136_Sbr01g0463	0.0261616	0.195679	0.0421613	0.181486	0.0163443	0.0930612	0.014742	0.0827251	0.0266288	0.226747	0.0433927	0.207785	0.016525	0.0993618	0.0148888	0.0876533	N	N
Ptr03g1395_Ptr01g0608_Sbr03g1137_Sbr01g0462	0.0229789	0.200381	0.0382015	0.252736	0.0119509	0.0999653	0.0210847	0.117423	0.0233382	0.233135	0.0392088	0.308214	0.0120472	0.107286	0.0213867	0.127703	N	N
Ptr03g1396_Ptr01g0607_Sbr03g1138_Sbr01g0461	0.0430863	0.294662	0.042208	0.32305	0.0228033	0.140358	0.0217724	0.14176	0.0443735	0.374275	0.0434422	0.422554	0.0231572	0.155401	0.0220947	0.157128	N	N
Ptr03g1400_Ptr01g0603_Sbr03g1140_Sbr01g0458	0.0479515	0.181367	0.0836595	0.238207	0.0405125	0.100183	0.049079	0.132039	0.049553	0.207629	0.0887043	0.286615	0.0416478	0.107536	0.0507586	0.145235	N	N
Ptr03g1403_Ptr01g0600_Sbr03g1142_Sbr01g0456	0.0448511	0.268789	0.0743719	0.316722	0.0395089	0.148669	0.0227729	0.141907	0.0462481	0.332826	0.0783228	0.41152	0.0405876	0.165695	0.0231258	0.157309	N	N
Ptr03g1406_Ptr01g0599_Sbr03g1144_Sbr01g0455	0.0306599	0.191612	0.0310375	0.228853	0.0157034	0.110999	0.0162134	0.107826	0.0313042	0.221265	0.031698	0.273031	0.0158701	0.120125	0.0163912	0.116411	N	N
Ptr03g1412_Ptr01g0593_Sbr03g1148_Sbr01g0450	0.0455367	0.165708	0.182725	0.354912	0.182958	0.292421	0.0281538	0.103986	0.0469777	0.187254	0.209422	0.480723	0.20973	0.370592	0.0286958	0.111939	N	N
Ptr03g1414_Ptr01g0591_Sbr03g1150_Sbr01g0448	0.0302967	0.245794	0.0678217	0.279019	0.0405491	0.129964	0.0347295	0.195033	0.0309256	0.297816	0.0710866	0.348942	0.0416864	0.142722	0.0355593	0.225873	N	N
Ptr03g1416_Ptr01g0590_Sbr03g1152_Sbr01g0446	0.0775237	0.209287	0.106113	0.23917	0.039829	0.111472	0.0531114	0.117007	0.0818298	0.245388	0.114412	0.288027	0.0409256	0.120681	0.0550857	0.12721	N	N
Ptr03g1419_Ptr01g0570_Sbr03g1155_Sbr01g0443	0.0650602	0.227129	0.075009	0.290822	0.0318341	0.12269	0.0273841	0.105179	0.0680567	0.270554	0.0790304	0.367977	0.0325294	0.133974	0.0278965	0.113326	N	N
Ptr03g1422_Ptr01g0566_Sbr03g1158_Sbr01g0441	0.10119	0.275194	0.111639	0.296875	0.0357498	0.15454	0.0510184	0.192031	0.108701	0.342875	0.120877	0.377929	0.0366299	0.173054	0.0528366	0.221828	N	N
Ptr03g1430_Ptr01g0563_Sbr03g1166_Sbr01g0438	0.0268274	0.1793	0.0373686	0.25254	0.0139887	0.113952	0.023369	0.0782042	0.0273189	0.204908	0.0383317	0.307918	0.0141208	0.123599	0.0237409	0.0825891	N	N
Ptr03g1435_Ptr01g0557_Sbr03g1172_Sbr01g0434	0.011134	0.165621	0.0376156	0.229892	0.00864553	0.105927	0.0325304	0.131065	0.0112175	0.187143	0.0385917	0.274528	0.00869575	0.114196	0.0332569	0.144055	N	N
Ptr03g1437_Ptr01g0553_Sbr03g1174_Sbr01g0431	0.271764	0.45463	0.261166	0.41438	0.282676	0.389474	0.0344828	0.142857	0.337477	0.698882	0.321038	0.603071	0.354789	0.549381	0.0353006	0.158482	N	N
Ptr03g1444_Ptr01g0546_Sbr03g1180_Sbr01g0425	0.0622322	0.208302	0.109682	0.365688	0.0486267	0.182094	0.0583183	0.247006	0.0649665	0.244023	0.118581	0.501465	0.0502748	0.208588	0.0607105	0.299621	N	N
Ptr03g1452_Ptr01g0540_Sbr03g1186_Sbr01g0421	0.161731	0.190883	0.309974	0.460695	0.122887	0.131604	0.224218	0.359855	0.182167	0.220286	0.39993	0.714443	0.134209	0.144708	0.266389	0.490167	N	N
Ptr03g1453_Ptr01g0539_Sbr03g1187_Sbr01g0420	0.0532222	0.237514	0.0996895	0.292907	0.0309245	0.144157	0.0644783	0.146059	0.055205	0.2856	0.106967	0.37139	0.0315802	0.16009	0.0674198	0.162448	N	N
Ptr03g1464_Ptr01g0530_Sbr03g1195_Sbr01g0412	0.0927292	0.254181	0.155571	0.323596	0.125923	0.188679	0.0755773	0.243792	0.0989828	0.310396	0.174354	0.423514	0.13785	0.217336	0.0796621	0.294845	N	N
Ptr03g1473_Ptr01g0524_Sbr03g1200_Sbr01g0409	0.0757478	0.159562	0.0940722	0.23408	0.0270516	0.0910482	0.0521106	0.11361	0.0798517	0.179407	0.100517	0.280592	0.0275515	0.0970671	0.0540094	0.123197	N	N
Ptr03g1476_Ptr01g0521_Sbr03g1203_Sbr01g0408	0.0386121	0.182843	0.0527412	0.235365	0.0260327	0.109645	0.0254085	0.102961	0.0396415	0.209577	0.0546874	0.282462	0.0264952	0.118538	0.0258488	0.11075	N	N
Ptr03g1477_Ptr01g0520_Sbr03g1204_Sbr01g0407	0.0849211	0.11784	0.161869	0.339374	0.0930359	0.231148	0.0195652	0.0789474	0.0901256	0.128198	0.182342	0.451793	0.0993329	0.27634	0.0198249	0.0834192	N	N
Ptr03g1478_Ptr01g0519_Sbr03g1205_Sbr01g0406	0.0633873	0.204645	0.0785054	0.29072	0.0322581	0.105263	0.0277424	0.1382	0.0662271	0.238977	0.0829254	0.36781	0.0329723	0.113423	0.0282685	0.15275	N	N
Ptr03g1480_Ptr01g0517_Sbr03g1206_Sbr01g0405	0.0352682	0.128266	0.0579151	0.218472	0.0242602	0.106698	0.0319735	0.117438	0.0361244	0.140671	0.0602734	0.258239	0.0246613	0.115095	0.0326751	0.127721	N	N
Ptr03g1481_Ptr01g0516_Sbr03g1207_Sbr01g0404	0.0571323	0.299408	0.0836642	0.378501	0.0466494	0.155056	0.0243498	0.160136	0.0594256	0.382133	0.0887096	0.526895	0.0481633	0.173705	0.0247538	0.180136	N	N
Ptr03g1482_Ptr01g0514_Sbr03g1208_Sbr01g0403	0.0148209	0.175219	0.071458	0.419139	0.0357143	0.106489	0.0733078	0.364208	0.0149693	0.199563	0.0750951	0.613781	0.0365926	0.114851	0.0771425	0.498581	N	N
Ptr03g1488_Ptr01g0510_Sbr03g1213_Sbr01g0399	0.0331833	0.203348	0.0488309	0.239227	0.0262143	0.152334	0.0256012	0.156627	0.0339398	0.237196	0.0504931	0.288111	0.0266834	0.170281	0.0260484	0.175687	N	N
Ptr03g1490_Ptr01g0507_Sbr03g1214_Sbr01g0396	0.0276746	0.246748	0.083674	0.337712	0.0652868	0.190174	0.0169101	0.0856423	0.0281981	0.299236	0.0887206	0.448763	0.0683049	0.219335	0.0171036	0.0909394	N	N
Ptr03g1498_Ptr01g0499_Sbr03g1217_Sbr01g0392	0.013905	0.227074	0.0138996	0.367347	0.00924143	0.123711	0.00929512	0.15562	0.0140355	0.270475	0.01403	0.504708	0.00929884	0.135196	0.0093532	0.174415	N	N
Ptr03g1499_Ptr01g0498_Sbr03g1218_Sbr01g0391	0.0665716	0.221169	0.101727	0.205588	0.0541139	0.0794492	0.0247619	0.0880503	0.0697134	0.262053	0.109321	0.240275	0.0561654	0.0839803	0.0251799	0.0936627	N	N
Ptr03g1500_Ptr01g0497_Sbr03g1219_Sbr01g0390	0.071342	0.221891	0.0733512	0.258345	0.0348681	0.102436	0.0483953	0.0873965	0.074967	0.263079	0.0771906	0.316722	0.0357047	0.110141	0.0500273	0.0929223	N	N
Ptr03g1501_Ptr01g0496_Sbr03g1220_Sbr01g0388	0.0488967	0.203883	0.0591152	0.23082	0.0252259	0.101583	0.0268322	0.120009	0.0505635	0.237931	0.061575	0.275867	0.0256599	0.109155	0.0273239	0.130776	N	N
Ptr03g1505_Ptr01g0491_Sbr03g1223_Sbr01g0384	0.0609589	0.173363	0.0729285	0.240643	0.0236884	0.0899775	0.0337386	0.11665	0.0635792	0.197145	0.0767223	0.290193	0.0240706	0.0958495	0.034521	0.126788	N	N
Ptr03g1506_Ptr01g0489_Sbr03g1224_Sbr01g0382	0.0242976	0.170426	0.0152014	0.189842	0.00607441	0.0501253	0.00912085	0.109908	0.0246999	0.193335	0.0153576	0.21889	0.00609914	0.0518789	0.00917677	0.118846	N	N					species=B local conversion from=926 to=1082 D=3 B=21.5 boot-value2=0.99 donor=B_1
Ptr03g1507_Ptr01g0488_Sbr03g1225_Sbr01g0381	0.0190815	0.177413	0.0356257	0.261851	0.00917607	0.102878	0.0174625	0.148844	0.0193285	0.202431	0.0364996	0.322089	0.00923266	0.110654	0.017669	0.165914	N	N
Ptr03g1510_Ptr01g0484_Sbr03g1228_Sbr01g0376	0.0575518	0.175699	0.0610664	0.25077	0.0237226	0.126316	0.034981	0.0780359	0.0598798	0.20019	0.0636962	0.305255	0.0241059	0.138322	0.0358231	0.0824013	N	N
Ptr03g1512_Ptr01g0480_Sbr03g1231_Sbr01g0371	0.0645312	0.153742	0.0896007	0.213499	0.041773	0.0661613	0.0622077	0.11186	0.0674777	0.17205	0.0954215	0.251253	0.0429814	0.0692633	0.0649397	0.121136	N	N
Ptr03g1513_Ptr01g0479_Sbr03g1232_Sbr01g0370	0.0553262	0.25816	0.0655377	0.28642	0.0314961	0.0819912	0.0411523	0.0960961	0.0574731	0.31644	0.0685797	0.36082	0.0321765	0.0868289	0.0423243	0.102835	N	N
Ptr03g1518_Ptr01g0474_Sbr03g1234_Sbr01g0368	0.0519931	0.190935	0.515319	0.877514	0.033873	0.188501	0.523215	0.811215	0.0538831	0.220356	0.871384	-1	0.0346617	0.217098	0.897054	-1	N	N
Ptr03g1524_Ptr01g0471_Sbr03g1235_Sbr01g0364	0.107337	0.161017	0.145946	0.24569	0.0546559	0.136364	0.0489796	0.177215	0.115839	0.181257	0.162307	0.297661	0.0567497	0.150503	0.0506522	0.202172	N	N
Ptr03g1535_Ptr01g0462_Sbr03g1243_Sbr01g0354	0.0477439	0.391304	0.0348184	0.439809	0.0376722	0.347284	0.0271155	0.340209	0.0493313	0.553199	0.0356526	0.662164	0.0386513	0.466381	0.0276178	0.45332	N	N
Ptr03g1536_Ptr01g0461_Sbr03g1244_Sbr01g0353	0.0252077	0.422585	0.0452041	0.472544	0.025804	0.372781	0.0274203	0.348837	0.0256411	0.621635	0.0466237	0.745808	0.0262584	0.515436	0.0279341	0.469279	N	N
Ptr03g1538_Ptr01g0460_Sbr03g1246_Sbr01g0352	0.0258121	0.190009	0.0505413	0.21099	0.0215386	0.0686808	0.0347529	0.0870384	0.0262668	0.219115	0.0523249	0.247755	0.021854	0.0720317	0.0355838	0.0925171	N	N
Ptr03g1540_Ptr01g0457_Sbr03g1248_Sbr01g0349	0.355817	0.418591	0.348472	0.464474	0.0755873	0.106762	0.0546635	0.0797186	0.482443	0.61254	0.468597	0.724306	0.0796733	0.115168	0.056758	0.0842817	N	N
Ptr03g1541_Ptr01g0456_Sbr03g1249_Sbr01g0348	0.375367	0.408513	0.368503	0.543324	0.106154	0.17191	0.0932045	0.200644	0.520595	0.590073	0.506977	0.966692	0.11446	0.195258	0.0995254	0.233495	N	N
Ptr03g1542_Ptr01g0453_Sbr03g1250_Sbr01g0347	0.0556813	0.266142	0.0674921	0.419591	0.023622	0.174274	0.0279868	0.136797	0.0578566	0.328711	0.0707243	0.614807	0.024002	0.198331	0.0285223	0.151033	N	N
Ptr03g1543_Ptr01g0452_Sbr03g1251_Sbr01g0346	0.024418	0.182654	0.0195408	0.22031	0.00585176	0.0623557	0.0156556	0.143836	0.0248244	0.209327	0.0197999	0.260836	0.0058747	0.0651011	0.0158213	0.159691	N	N
Ptr03g1547_Ptr01g0448_Sbr03g1255_Sbr01g0342	0.0418557	0.234632	0.0493827	0.234017	0.0255904	0.0898612	0.0184237	0.101647	0.043069	0.281393	0.0510836	0.2805	0.0260372	0.0957173	0.0186538	0.109228	N	N
Ptr03g1548_Ptr01g0446_Sbr03g1256_Sbr01g0340	0.083193	0.189885	0.135269	0.272221	0.0905484	0.129441	0.0350322	0.139969	0.0881794	0.218949	0.149166	0.338193	0.0964985	0.142089	0.0358767	0.154922	N	N
Ptr03g1550_Ptr01g0442_Sbr03g1257_Sbr01g0336	0.0320931	0.19735	0.0820503	0.253189	0.0645677	0.124841	0.0222149	0.116365	0.0328	0.229011	0.0868953	0.308897	0.0675176	0.136551	0.0225506	0.12645	N	N
Ptr03g1561_Ptr01g0432_Sbr03g1264_Sbr01g0328	0.0586241	0.298976	0.0840336	0.364372	0.0478469	0.213115	0.0408245	0.178018	0.0610422	0.381415	0.0891255	0.498901	0.0494413	0.250717	0.0419776	0.203224	N	N
Ptr03g1562_Ptr01g0431_Sbr03g1265_Sbr01g0327	0.0320361	0.263363	0.0401482	0.284211	0.0135621	0.148357	0.0160494	0.139241	0.0327405	0.324416	0.0412628	0.357255	0.0136862	0.165307	0.0162236	0.154027	N	N
Ptr03g1564_Ptr01g0430_Sbr03g1266_Sbr01g0326	0.0229174	0.133244	0.0393945	0.255829	0.0229049	0.0768712	0.019708	0.143617	0.0232749	0.146699	0.0404668	0.312894	0.023262	0.0811024	0.0199716	0.159421	N	N
Ptr03g1565_Ptr01g0429_Sbr03g1267_Sbr01g0325	0.0334437	0.17812	0.0481507	0.242888	0.00838428	0.124251	0.0187891	0.139073	0.0342122	0.203358	0.0497659	0.293507	0.0084315	0.135843	0.0190285	0.153822	N	N
Ptr03g1567_Ptr01g0426_Sbr03g1268_Sbr01g0322	0.077824	0.235446	0.11867	0.26615	0.0674242	0.182051	0.0490011	0.148631	0.0821647	0.28258	0.129183	0.328723	0.0706498	0.208532	0.0506752	0.165648	N	N
Ptr03g1568_Ptr01g0425_Sbr03g1269_Sbr01g0321	0.0526467	0.269072	0.0631124	0.26127	0.0207493	0.0860656	0.0319333	0.114433	0.0545858	0.333267	0.0659269	0.321198	0.0210417	0.0914174	0.032633	0.124167	N	N
Ptr03g1569_Ptr01g0423_Sbr03g1270_Sbr01g0319	0.0221849	0.197152	0.125021	0.356081	0.0161101	0.105669	0.111429	0.248083	0.0225196	0.228743	0.136766	0.482947	0.0162856	0.113895	0.12063	0.301229	N	N
Ptr03g1570_Ptr01g0421_Sbr03g1271_Sbr01g0318	0.0304418	0.227096	0.0402434	0.298215	0.0313121	0.18042	0.0118753	0.203966	0.0310768	0.270506	0.0413634	0.38015	0.0319845	0.20638	0.0119703	0.238044	N	N
Ptr03g1573_Ptr01g0419_Sbr03g1273_Sbr01g0316	0.0141435	0.166948	0.015748	0.311558	0.0141658	0.166107	0.0157233	0.121212	0.0142786	0.188847	0.0159157	0.402634	0.0143013	0.187767	0.0158904	0.132209	N	N
Ptr03g1574_Ptr01g0418_Sbr03g1274_Sbr01g0313	0.0879891	0.15508	0.112194	0.201463	0.0532332	0.0907463	0.046217	0.0932704	0.0935933	0.173735	0.121529	0.234614	0.0552169	0.0967235	0.0477024	0.0996006	N	N
Ptr03g1580_Ptr01g0404_Sbr03g1277_Sbr01g0303	0.0522402	0.185759	0.0652884	0.252788	0.0479042	0.12616	0.0239304	0.141439	0.0541487	0.213443	0.0683066	0.308293	0.0495025	0.138134	0.0243205	0.156732	N	N
Ptr03g1581_Ptr01g0402_Sbr03g1278_Sbr01g0301	0.0636527	0.199206	0.0799729	0.229777	0.0405725	0.127609	0.0358431	0.158268	0.0665171	0.231535	0.0845663	0.274362	0.0417112	0.139879	0.0367279	0.177764	N	N
Ptr03g1584_Ptr01g0398_Sbr03g1280_Sbr01g0298	0.0446729	0.191294	0.166488	0.347122	0.148188	0.237226	0.0405911	0.210272	0.0460587	0.220837	0.188256	0.46608	0.165096	0.285179	0.0417308	0.246756	N	N
Ptr03g1587_Ptr01g0396_Sbr03g1283_Sbr01g0296	0.0564627	0.191148	0.0609822	0.273496	0.0177244	0.115071	0.0259817	0.157541	0.0587012	0.220642	0.0636046	0.340198	0.0179372	0.12492	0.0264424	0.176843	N	N
Ptr03g1593_Ptr01g0390_Sbr03g1288_Sbr01g0292	0.310057	0.209703	0.349052	0.333849	0.073107	0.0582524	0.0480427	0.107784	0.400071	0.245965	0.469682	0.441768	0.0769201	0.0606391	0.0496505	0.116362	N	N
Ptr03g1595_Ptr01g0388_Sbr03g1289_Sbr01g0290	0.0547945	0.248848	0.0572971	0.349962	0.0286426	0.124424	0.0274029	0.211819	0.0568993	0.302373	0.059604	0.471385	0.0292039	0.13605	0.0279161	0.248909	N	N
Ptr03g1609_Ptr01g0376_Sbr03g1300_Sbr01g0280	0.0777286	0.256028	0.123393	0.315724	0.0298654	0.103811	0.0712475	0.132411	0.0820583	0.313196	0.134816	0.409795	0.0304763	0.111736	0.0748625	0.145688	N	N
Ptr03g1632_Ptr01g0350_Sbr03g1307_Sbr01g0262	0.075188	0.220994	0.0952141	0.309222	0.0333249	0.161435	0.0270068	0.167131	0.0792293	0.261806	0.101824	0.39865	0.034088	0.181789	0.027505	0.189083	N	N
Ptr03g1634_Ptr01g0347_Sbr03g1312_Sbr01g0261	0.0281565	0.244321	0.0392642	0.276974	0.0223305	0.0862117	0.0190863	0.117089	0.0286987	0.295629	0.0403294	0.345693	0.0226697	0.0915824	0.0193334	0.127308	N	N
Ptr03g1635_Ptr01g0346_Sbr03g1313_Sbr01g0260	0.0358871	0.178947	0.0486426	0.227466	0.0169372	0.126274	0.0169526	0.110164	0.0367741	0.204444	0.0502918	0.271038	0.0171314	0.138272	0.0171471	0.119146	N	N
Ptr03g1640_Ptr01g0343_Sbr03g1317_Sbr01g0258	0.0250169	0.172414	0.0306721	0.198777	0.0162217	0.0874568	0.01489	0.0962199	0.0254437	0.195912	0.0313169	0.23095	0.0163997	0.0929906	0.0150398	0.102977	N	N
Ptr03g1642_Ptr01g0341_Sbr03g1318_Sbr01g0257	0.0407965	0.131045	0.11288	0.334928	0.0234146	0.166154	0.0874159	0.190939	0.041948	0.144031	0.122336	0.443716	0.0237879	0.187827	0.0929443	0.22036	N	N
Ptr03g1646_Ptr01g0338_Sbr03g1320_Sbr01g0253	0.223619	0.310712	0.290297	0.369367	0.0947037	0.13589	0.137729	0.13207	0.265536	0.401189	0.36712	0.508678	0.101239	0.149925	0.152174	0.145274	N	N
Ptr03g1648_Ptr01g0337_Sbr03g1321_Sbr01g0251	0.56679	0.655587	0.566917	0.583099	0.197582	0.288942	0.149163	0.141521	1.05708	1.55429	1.0576	1.127	0.229326	0.364912	0.166312	0.156833	N	N
Ptr03g1661_Ptr01g0331_Sbr03g1342_Sbr01g0246	0.0403574	0.229804	0.0856598	0.258199	0.0562035	0.132287	0.0312845	0.100808	0.0414838	0.2744	0.0909591	0.3165	0.0584209	0.145537	0.0319557	0.108258	N	N
Ptr03g1675_Ptr01g0310_Sbr03g1354_Sbr01g0237	0.0799199	0.300665	0.087484	0.270571	0.0377841	0.145727	0.0251115	0.123599	0.084507	0.384229	0.0930214	0.335607	0.038769	0.162036	0.0255415	0.135062	N	N
Ptr03g1676_Ptr01g0309_Sbr03g1355_Sbr01g0236	0.0843405	0.236774	0.133744	0.374051	0.0659775	0.202624	0.0622481	0.169679	0.0894712	0.284517	0.147308	0.517964	0.0690618	0.236203	0.0649837	0.192369	N	N
Ptr03g1680_Ptr01g0306_Sbr03g1359_Sbr01g0233	0.0668948	0.20506	0.0965939	0.240427	0.0424303	0.131843	0.0455777	0.0991265	0.0700682	0.239549	0.103406	0.289875	0.0436778	0.144998	0.0470213	0.106318	N	N
Ptr03g1685_Ptr01g0303_Sbr03g1376_Sbr01g0230	0.0591842	0.265104	0.155541	0.354709	0.120165	0.20477	0.0501735	0.143756	0.06165	0.327104	0.174316	0.480337	0.130962	0.23915	0.0519305	0.159593	N	N
Ptr03g1687_Ptr01g0301_Sbr03g1378_Sbr01g0227	0.0686543	0.219832	0.10467	0.279972	0.0638589	0.129621	0.0315488	0.0803571	0.0720025	0.260159	0.112734	0.35046	0.0667424	0.142307	0.0322315	0.0849965	N	N
Ptr03g1704_Ptr01g0292_Sbr03g1390_Sbr01g0224	0.0483453	0.238305	0.0654745	0.358457	0.0327445	0.186418	0.035255	0.139434	0.0499739	0.286759	0.0685105	0.487484	0.0334808	0.21432	0.0361106	0.154265	N	N
Ptr03g1705_Ptr01g0291_Sbr03g1391_Sbr01g0223	0.104842	0.208844	0.136744	0.260068	0.0579065	0.140496	0.0436812	0.113284	0.112933	0.244774	0.150968	0.319355	0.0602641	0.155571	0.0450048	0.122812	N	N
Ptr03g1710_Ptr01g0285_Sbr03g1396_Sbr01g0216	0.034384	0.167098	0.0548928	0.204699	0.0243924	0.121095	0.0268673	0.0776699	0.0351971	0.189041	0.0570054	0.239052	0.0247979	0.13207	0.0273603	0.0819928	N	N
Ptr03g1720_Ptr01g0265_Sbr03g1403_Sbr01g0202	0.067789	0.278756	0.109564	0.403724	0.0358593	0.251131	0.0483103	0.215396	0.0710506	0.348523	0.118443	0.579629	0.0367449	0.305798	0.0499364	0.25391	N	N
Ptr03g1721_Ptr01g0264_Sbr03g1404_Sbr01g0201	0.0649951	0.210564	0.0656695	0.387378	0.0232586	0.140917	0.0395894	0.180258	0.0679854	0.247162	0.0687241	0.545033	0.0236269	0.15609	0.0406726	0.206167	N	N
Ptr03g1728_Ptr01g0257_Sbr03g1408_Sbr01g0196	0.0919188	0.234395	0.178713	0.34205	0.121487	0.247881	0.0368192	0.177515	0.0980587	0.281049	0.204136	0.456696	0.132537	0.300928	0.0377537	0.202565	N	N
Ptr03g1745_Ptr01g0249_Sbr03g1419_Sbr01g0191	0.032913	0.185251	0.0687511	0.250744	0.0556346	0.118088	0.0229905	0.111711	0.0336571	0.212769	0.0721091	0.305216	0.0578062	0.128493	0.0233503	0.120961	N	N
Ptr03g1752_Ptr01g0244_Sbr03g1424_Sbr01g0189	0.0274872	0.245816	0.0311688	0.308229	0.0142061	0.121288	0.00824805	0.131802	0.0280036	0.297848	0.031835	0.396962	0.0143423	0.1323	0.00829374	0.144949	N	N
Ptr03g1754_Ptr01g0242_Sbr03g1426_Sbr01g0188	0.0239957	0.236842	0.0343203	0.247251	0.0199111	0.120236	0.0160014	0.106252	0.024388	0.284617	0.0351303	0.299987	0.0201802	0.131046	0.0161746	0.114574	N	N
Ptr03g1755_Ptr01g0241_Sbr03g1427_Sbr01g0187	0.101271	0.354717	0.119899	0.403124	0.0580606	0.16141	0.0326613	0.163389	0.108794	0.480353	0.130644	0.578329	0.0604311	0.181758	0.0333938	0.184283	N	N
Ptr03g1762_Ptr01g0232_Sbr03g1429_Sbr01g0182	0.39594	0.660181	0.40405	0.717024	0.0313006	0.100179	0.0272618	0.0498845	0.562955	1.59171	0.580334	2.34322	0.0319725	0.107532	0.0277696	0.0516209	N	N
Ptr03g1766_Ptr01g0230_Sbr03g1431_Sbr01g0179	0.0524751	0.218259	0.0814808	0.310316	0.0282042	0.139673	0.0492547	0.169962	0.0544013	0.257938	0.0862561	0.400513	0.0287482	0.154558	0.0509465	0.192735	N	N
Ptr03g1771_Ptr01g0224_Sbr03g1435_Sbr01g0176	0.0993777	0.279181	0.281468	0.42395	0.215104	0.287197	0.0532578	0.126273	0.106608	0.349199	0.352851	0.624768	0.253501	0.362079	0.0552433	0.13827	N	N
Ptr03g1779_Ptr01g0215_Sbr03g1441_Sbr01g0170	0.0390071	0.306667	0.0986123	0.283166	0.0515403	0.0594714	0.0318115	0.0674916	0.0400581	0.394313	0.105726	0.355575	0.0533968	0.0619618	0.0325058	0.0707237	N	N
Ptr03g1780_Ptr01g0213_Sbr03g1442_Sbr01g0169	0.0340522	0.210945	0.0373291	0.255435	0.0267132	0.119303	0.0105171	0.126735	0.0348495	0.247691	0.0382901	0.312296	0.0272006	0.129935	0.0105915	0.138826	N	N
Ptr03g1783_Ptr01g0205_Sbr03g1444_Sbr01g0161	0.383046	0.573595	0.414577	0.597651	0.0372263	0.162234	0.19143	0.316849	0.536127	1.08547	0.603512	1.19543	0.0381819	0.182808	0.221019	0.41174	N	N
Ptr03g1786_Ptr01g0203_Sbr03g1448_Sbr01g0158	0.47245	0.581983	0.49487	0.557163	0.122449	0.0970504	0.18924	0.351099	0.745555	1.12201	0.808725	1.01867	0.133686	0.10393	0.218085	0.473519	N	N
Ptr03g1793_Ptr01g0192_Sbr03g1454_Sbr01g0146	0.0320156	0.182556	0.0459966	0.28474	0.0200948	0.161506	0.0259914	0.126294	0.0327191	0.209199	0.0474675	0.358108	0.0203689	0.18188	0.0264525	0.138295	N	N
Ptr03g1794_Ptr01g0190_Sbr03g1455_Sbr01g0145	0.103916	0.249732	0.128734	0.299247	0.0601608	0.137328	0.0472828	0.139282	0.111858	0.303697	0.141236	0.381864	0.0627111	0.151682	0.048839	0.154078	N	N
Ptr03g1800_Ptr01g0180_Sbr03g1459_Sbr01g0132	0.0972222	0.225926	0.239395	0.417206	0.192184	0.294668	0.0208955	0.0769231	0.104127	0.26883	0.288357	0.609413	0.222033	0.374285	0.0211921	0.0811602	N	N
Ptr03g1804_Ptr01g0176_Sbr03g1461_Sbr01g0130	0.0284398	0.179411	0.045874	0.204255	0.0418586	0.120564	0.0110759	0.0816327	0.028993	0.205052	0.0473369	0.238441	0.0430721	0.131437	0.0111585	0.0864264	N	N
Ptr03g1811_Ptr01g0170_Sbr03g1467_Sbr01g0124	0.0599823	0.242687	0.0642241	0.270233	0.0284276	0.104811	0.0263247	0.122552	0.062517	0.293209	0.0671417	0.335079	0.0289804	0.112897	0.0267978	0.133809	N	N
Ptr03g1826_Ptr01g0163_Sbr03g1476_Sbr01g0115	0.0682324	0.252453	0.0810728	0.360667	0.0411453	0.178905	0.0486362	0.160983	0.0715383	0.307787	0.0857984	0.49173	0.042317	0.204388	0.0502848	0.181213	N	N
Ptr03g1846_Ptr01g0159_Sbr03g1477_Sbr01g0113	0.0611015	0.263226	0.0908084	0.345006	0.0310785	0.193009	0.057283	0.168306	0.0637345	0.324206	0.0967942	0.462152	0.0317408	0.223143	0.0595888	0.190597	N	N
Ptr03g1849_Ptr01g0153_Sbr03g1480_Sbr01g0107	0.176807	0.423154	0.0590572	0.255233	0.0144953	0.113744	0.19046	0.465826	0.201638	0.622937	0.0615121	0.31199	0.0146372	0.123354	0.219718	0.727865	N	N
Ptr03g1856_Ptr01g0143_Sbr03g1484_Sbr01g0102	0.0252035	0.159848	0.0520095	0.279202	0.0376963	0.138462	0.0158061	0.0676692	0.0256367	0.17977	0.0539007	0.349234	0.0386767	0.153072	0.015975	0.0709189	N	N
Ptr03g1866_Ptr01g0129_Sbr03g1498_Sbr01g0097	0.0410959	0.186335	0.0572925	0.238363	0.019595	0.0865979	0.0215792	0.117103	0.0422647	0.21421	0.0595991	0.286844	0.0198556	0.092019	0.0218957	0.127324	N	N
Ptr03g1878_Ptr01g0115_Sbr03g1542_Sbr01g0087	0.0908425	0.175182	0.149785	0.279288	0.0607134	0.121862	0.0489031	0.147777	0.096833	0.199515	0.167089	0.349371	0.0633121	0.132985	0.0505703	0.164584	N	N
Ptr03g1880_Ptr01g0112_Sbr03g1544_Sbr01g0084	0.0661253	0.233261	0.0837331	0.346709	0.019214	0.134185	0.0556119	0.123711	0.0692239	0.279402	0.0887871	0.465312	0.0194644	0.147845	0.0577816	0.135196	N	N
Ptr03g1887_Ptr01g0104_Sbr03g1548_Sbr01g0080	0.0202855	0.138568	0.228129	0.382891	0.0135542	0.0412844	0.2252	0.293523	0.0205649	0.153202	0.27199	0.535811	0.0136782	0.0424642	0.267792	0.372402	N	N
Ptr03g1891_Ptr01g0098_Sbr03g1551_Sbr01g0076	0.144612	0.584132	0.153403	0.564292	0.0316623	0.0899011	0.0542862	0.111636	0.160653	1.13166	0.171624	1.04692	0.03235	0.0957627	0.0563512	0.120874	N	N
Ptr03g1892_Ptr01g0095_Sbr03g1552_Sbr01g0073	0.0278166	0.206323	0.0452267	0.238922	0.0387777	0.113821	0.023001	0.138723	0.0283455	0.241289	0.0466477	0.287663	0.0398162	0.123445	0.0233611	0.153392	N	N
Ptr03g1898_Ptr01g0090_Sbr03g1556_Sbr01g0066	0.231928	0.483254	0.233761	0.595972	0.0578122	0.237729	0.0304798	0.255243	0.277469	0.775331	0.280128	1.1872	0.0601619	0.285915	0.0311164	0.312004	N	N
Ptr03g1900_Ptr01g0089_Sbr03g1559_Sbr01g0065	0.0475073	0.265226	0.0943674	0.420444	0.201064	0.577438	0.133372	0.618434	0.0490787	0.327293	0.100855	0.616744	0.234069	1.10199	0.146856	1.30542	R	S	1 1 0.92 0.87
Ptr03g1904_Ptr01g0086_Sbr03g1562_Sbr01g0063	0.0781172	0.23491	0.156478	0.348594	0.0435981	0.112286	0.0879839	0.21095	0.0824919	0.281799	0.175499	0.468826	0.0449166	0.121638	0.0935875	0.247699	N	N
Ptr03g1908_Ptr01g0082_Sbr03g1565_Sbr01g0060	0.0900643	0.203905	0.417528	0.660876	0.404155	0.636905	0.0412616	0.12766	0.0959481	0.23796	0.610139	1.59753	0.580562	1.41888	0.04244	0.139939	N	N
Ptr03g1911_Ptr01g0078_Sbr03g1566_Sbr01g0058	0.0159725	0.160818	0.02814	0.191796	0.0133688	0.0867872	0.0223521	0.0837004	0.0161451	0.181003	0.0286815	0.221512	0.0134893	0.092233	0.022692	0.0887504	N	N
Ptr03g1922_Ptr01g0058_Sbr03g1574_Sbr01g0044	0.0304513	0.211293	0.189091	0.334135	0.175776	0.284852	0.0108893	0.050786	0.0310868	0.248176	0.217886	0.442284	0.200291	0.358288	0.0109691	0.0525872	N	N
Ptr03g1923_Ptr01g0056_Sbr03g1575_Sbr01g0043	0.0593214	0.227155	0.11426	0.287243	0.0478878	0.101959	0.0731766	0.132889	0.0617989	0.270591	0.123963	0.362154	0.049485	0.109589	0.0769971	0.146269	N	N
Ptr03g1924_Ptr01g0053_Sbr03g1576_Sbr01g0040	0.131065	0.305056	0.188323	0.571325	0.209024	0.572085	0.0195053	0.0994637	0.144055	0.391593	0.216859	1.07588	0.245024	1.07908	0.0197634	0.106707	N	N
Ptr03g1925_Ptr01g0052_Sbr03g1577_Sbr01g0039	0.205525	0.521847	0.184752	0.457205	0.20428	0.58281	0.0518842	0.130543	0.240189	0.892541	0.212107	0.705451	0.238475	1.12571	0.0537661	0.143422	N	N
Ptr03g1927_Ptr01g0049_Sbr03g1578_Sbr01g0036	0.0640481	0.218676	0.0636492	0.270142	0.0297398	0.134513	0.032868	0.167359	0.0669493	0.258526	0.0665133	0.334938	0.0303455	0.148245	0.03361	0.189377	N	N
Ptr03g1933_Ptr01g0045_Sbr03g1581_Sbr01g0031	0.0214059	0.271737	0.0263567	0.303471	0.00971282	0.119779	0.0089254	0.0980285	0.0217174	0.337434	0.026831	0.388926	0.00977627	0.130502	0.00897893	0.105054	N	N
Ptr03g1934_Ptr01g0044_Sbr03g1582_Sbr01g0030	0.0876827	0.238447	0.10832	0.258242	0.0731899	0.209619	0.0406039	0.11194	0.0932463	0.286967	0.116988	0.316564	0.0770119	0.245849	0.0417443	0.121231	N	N
Ptr03g1936_Ptr01g0042_Sbr03g1584_Sbr01g0028	0.0272226	0.204676	0.0323887	0.257176	0.0132548	0.114679	0.0183869	0.117421	0.0277289	0.23902	0.0331088	0.31494	0.0133733	0.124457	0.018616	0.127701	N	N
Ptr03g1937_Ptr01g0038_Sbr03g1586_Sbr01g0026	0.0502038	0.168707	0.0613888	0.211575	0.0385664	0.113662	0.0198572	0.0873373	0.0519631	0.191113	0.0640473	0.248569	0.0395934	0.123257	0.0201248	0.0928553	N	N
Ptr03g1940_Ptr01g0036_Sbr03g1588_Sbr01g0024	0.0416667	0.207207	0.107942	0.346863	0.00983405	0.13363	0.0830606	0.216418	0.0428688	0.242509	0.116546	0.465598	0.00989909	0.14717	0.0880305	0.255345	N	N
Ptr03g1941_Ptr01g0035_Sbr03g1589_Sbr01g0023	0.0236305	0.157035	0.0326087	0.182935	0.0297745	0.100831	0.0333516	0.103617	0.0240108	0.176203	0.0333388	0.209699	0.0303817	0.108285	0.0341159	0.111511	N	N
Ptr03g1947_Ptr01g0029_Sbr03g1593_Sbr01g0021	0.0587326	0.201183	0.18496	0.266727	0.138281	0.15625	0.117432	0.208647	0.0611599	0.234232	0.212383	0.329619	0.15285	0.175211	0.127714	0.244501	N	N
Ptr03g1949_Ptr01g0024_Sbr03g1595_Sbr01g0017	0.184125	0.27115	0.354817	0.616754	0.0649819	0.107482	0.318449	0.434267	0.211275	0.336514	0.480544	1.29591	0.067971	0.116008	0.414515	0.648883	N	N
Ptr03g1950_Ptr01g0023_Sbr03g1596_Sbr01g0016	0.066053	0.172945	0.0868679	0.217634	0.0361326	0.0679691	0.0429669	0.115195	0.0691445	0.196601	0.0923243	0.257057	0.037032	0.0712487	0.0442468	0.125067	N	N
Ptr03g1951_Ptr01g0022_Sbr03g1597_Sbr01g0015	0.0152533	0.207091	0.0217746	0.232375	0.00944024	0.108128	0.0137939	0.0991922	0.0154106	0.242348	0.022097	0.278116	0.00950016	0.116764	0.0139224	0.106394	N	N
Ptr03g1967_Ptr01g0005_Sbr03g1607_Sbr01g0006	0.0264317	0.184894	0.0671756	0.232274	0.04	0.107011	0.0322395	0.0288288	0.0269087	0.212295	0.0703766	0.27797	0.0411062	0.115459	0.0329529	0.0293975	N	N
Ptr04g0282_Ptr11g0306_Sbr04g0179_Sbr11g0273	0.0704175	0.143753	0.111708	0.287485	0.0386358	0.144159	0.0685714	0.205	0.0739459	0.159589	0.120958	0.362545	0.0396665	0.160092	0.0719113	0.239466	N	N
Ptr04g0417_Ptr11g0446_Sbr04g0288_Sbr11g0376	0.0411487	0.210263	0.432159	0.781639	0.427307	0.743083	0.0412106	0.149533	0.0423206	0.246743	0.643891	-1	0.632529	3.51457	0.042386	0.166774	N	N
Ptr04g0467_Ptr11g0907_Sbr04g0332_Sbr11g0914	0.626974	0.7595	0.639461	0.767531	0.0384825	0.0797244	0.0240631	0.104274	1.35576	-1	1.43603	-1	0.0395049	0.0842882	0.0244575	0.112274	N	N
Ptr04g1447_Ptr09g1104_Sbr04g1058_Sbr09g0916	0.150376	0.453939	0.2356	0.740979	0.19004	0.677546	0.188319	0.498024	0.167828	0.69713	0.282804	3.31542	0.219156	1.75284	0.216855	0.818054	R	N	0.68 0.56 - -
Ptr04g1448_Ptr09g1105_Sbr04g1059_Sbr09g0917	0.168459	0.490637	0.219365	0.590522	0.0530333	0.102066	0.126643	0.486891	0.190794	0.796383	0.259499	1.16113	0.0550017	0.109713	0.138715	0.78563	N	N
Ptr04g1449_Ptr09g1107_Sbr04g1061_Sbr09g0918	0.235625	0.560425	0.226361	0.585947	0.19724	0.471649	0.0648824	0.258398	0.282841	1.03147	0.269453	1.13991	0.228862	0.743394	0.067862	0.316803	N	N
Ptr04g1450_Ptr09g1108_Sbr04g1062_Sbr09g0919	0.0586625	0.280657	0.0898345	0.444444	0.0426036	0.132841	0.0328125	0.106599	0.0610838	0.351555	0.095687	0.673456	0.0438615	0.14621	0.0335519	0.114979	N	N
Ptr04g1451_Ptr09g1109_Sbr04g1063_Sbr09g0920	0.0911508	0.320778	0.301551	0.658057	0.236922	0.717604	0.184989	0.268949	0.0971839	0.418574	0.385709	1.57417	0.284734	2.35653	0.212421	0.333074	N	N
Ptr04g1658_Ptr09g0419_Sbr04g1209_Sbr09g0351	0.110857	0.536503	0.1037	0.536878	0.0629993	0.226999	0.055008	0.254022	0.119958	0.942336	0.111607	0.943657	0.0658034	0.270368	0.0571297	0.310156	N	N
Ptr05g0457_Ptr07g0411_Sbr05g0456_Sbr07g0377	0.431583	0.785047	0.420054	0.816655	0.0269663	0.141568	0.0338205	0.190168	0.642534	-1	0.615857	-1	0.027463	0.156891	0.0346067	0.219328	N	N
Ptr05g0496_Ptr07g1023_Sbr05g0479_Sbr07g0857	0.0798838	0.367484	0.0852991	0.472255	0.0478134	0.223384	0.0615586	0.259498	0.0844666	0.504978	0.090552	0.745027	0.0494055	0.265201	0.0642323	0.318483	N	N
Ptr05g0500_Ptr07g1019_Sbr05g0481_Sbr07g0854	0.0222847	0.321546	0.0566292	0.387097	0.0269572	0.127706	0.028372	0.21413	0.0226225	0.419917	0.0588812	0.544453	0.0274536	0.139996	0.0289226	0.252136	N	N
Ptr05g0505_Ptr07g0419_Sbr05g0485_Sbr07g0386	0.264322	0.83391	0.262001	0.891499	0	0.222222	0.0800931	0.240807	0.325895	-1	0.32232	-1	0	0.263548	0.0847008	0.290434	N	N
Ptr05g0509_Ptr07g1009_Sbr05g0488_Sbr07g0848	0.0432133	0.145794	0.245288	0.383396	0.236157	0.302434	0.0232945	0.0782123	0.0445082	0.162119	0.297064	0.536842	0.283617	0.387188	0.0236639	0.0825981	N	N
Ptr05g0530_Ptr07g0988_Sbr05g0500_Sbr07g0829	0.277311	0.37355	0.208216	0.415065	0.027735	0.117647	0.234059	0.30205	0.346227	0.516966	0.243905	0.604603	0.0282608	0.127969	0.28056	0.386544	N	N
Ptr05g0534_Ptr02g0691_Sbr05g0505_Sbr02g0559	0.203922	0.677494	0.209975	0.674203	0.0380363	0.130666	0.0402695	0.122972	0.237983	1.7523	0.246344	1.71902	0.0390347	0.143571	0.0413909	0.134312	N	N
Ptr05g0547_Ptr13g0181_Sbr05g0513_Sbr13g0210	0.337185	0.863758	0.329084	0.828014	0.0141176	0.226212	0.0369056	0.263852	0.447805	-1	0.43323	-1	0.0142522	0.269239	0.0378446	0.32517	N	N
Ptr05g0550_Ptr07g0426_Sbr05g0516_Sbr07g0394	0.564348	0.748079	0.564922	0.702662	0.0273484	0.135198	0.0138534	0.0811482	1.04715	4.47543	1.04947	2.07207	0.0278595	0.149079	0.0139829	0.085883	N	N
Ptr05g0589_Ptr02g0755_Sbr05g0543_Sbr02g0616	0.404871	0.731238	0.400159	0.777687	0.0495155	0.130192	0.0416293	0.134692	0.582116	2.76617	0.571946	-1	0.0512257	0.142997	0.0428292	0.148463	N	N
Ptr05g0591_Ptr07g0433_Sbr05g0544_Sbr07g0403	0.508675	0.740584	0.50322	0.741412	0.0623007	0.109118	0.0598619	0.138179	0.850445	3.28325	0.833681	3.35228	0.0650411	0.117921	0.0623861	0.152725	N	N
Ptr05g0593_Ptr02g0770_Sbr05g0546_Sbr02g0629	0.298653	0.566412	0.29801	0.618238	0.0358621	0.0947867	0.0392707	0.0807175	0.380878	1.05554	0.37981	1.30431	0.0367478	0.101334	0.0403362	0.0854002	N	N
Ptr05g0599_Ptr07g0923_Sbr05g0551_Sbr07g0779	0.0952578	0.24921	0.131076	0.38112	0.0623636	0.148607	0.0820765	0.126573	0.101874	0.302915	0.144069	0.532202	0.0651097	0.165618	0.0869247	0.138631	N	N
Ptr05g0604_Ptr07g0920_Sbr05g0556_Sbr07g0775	0.0447252	0.284641	0.0641691	0.384974	0.0378931	0.191819	0.0281048	0.20979	0.0461143	0.357948	0.0670816	0.540079	0.0388839	0.221543	0.0286449	0.246087	N	N
Ptr05g0613_Ptr07g0912_Sbr05g0563_Sbr07g0766	0.00700219	0.176387	0.0105033	0.199147	0.0140105	0.147727	0.00524934	0.0740741	0.00703508	0.201089	0.0105775	0.231453	0.014143	0.164522	0.0052678	0.0779923	N	N
Ptr05g0619_Ptr02g0915_Sbr05g0567_Sbr02g0746	0.132238	0.671106	0.134407	0.677905	0.0136111	0.104407	0.0136382	0.114504	0.145477	1.68898	0.148116	1.75657	0.0137361	0.112428	0.0137638	0.12425	N	N
Ptr05g0646_Ptr07g0880_Sbr05g0592_Sbr07g0736	0.0668028	0.167945	0.0781853	0.214968	0.0491448	0.1249	0.0317728	0.105982	0.0699673	0.190131	0.082568	0.25331	0.0508289	0.136621	0.0324654	0.114259	N	N
Ptr05g0652_Ptr07g0873_Sbr05g0597_Sbr07g0723	0.0665323	0.197288	0.0989491	0.289487	0.0575667	0.124456	0.0261988	0.130931	0.0696703	0.228927	0.106114	0.365799	0.059896	0.136088	0.0266673	0.143893	N	N
Ptr05g0658_Ptr07g0868_Sbr05g0601_Sbr07g0717	0.0140774	0.15257	0.0242017	0.276013	0.0160804	0.159468	0.0211872	0.167305	0.0142112	0.170578	0.0246008	0.34417	0.0162553	0.179288	0.0214922	0.189306	R	N	0.39 0.47 - -
Ptr05g0666_Ptr02g0864_Sbr05g0606_Sbr02g0705	0.183088	0.646483	0.199254	0.622969	0.0291232	0.111801	0.0186916	0.0946237	0.209902	1.48525	0.2316	1.33173	0.0297037	0.121068	0.0189284	0.101148	N	N
Ptr05g0671_Ptr07g0858_Sbr05g0611_Sbr07g0708	0.118336	0.224949	0.174814	0.215739	0.0801878	0.145085	0.042171	0.130969	0.128787	0.267433	0.199035	0.254392	0.0848068	0.161239	0.043403	0.143938	N	N
Ptr05g0684_Ptr02g0851_Sbr05g0620_Sbr02g0697	0.245958	0.694879	0.270219	0.69992	0.0223516	0.122798	0.0478094	0.156512	0.298061	1.9579	0.335058	2.02983	0.0226915	0.134103	0.0494012	0.175543	N	N
Ptr05g0686_Ptr07g0841_Sbr05g0621_Sbr07g0694	0.0211734	0.182917	0.0300072	0.20385	0.0153061	0.0913016	0.0113105	0.0970232	0.0214781	0.209676	0.030624	0.237884	0.0154645	0.0973556	0.0113966	0.103899	N	N
Ptr05g0697_Ptr07g0830_Sbr05g0629_Sbr07g0686	0.11586	0.150519	0.265253	0.66041	0.259954	0.551003	0.183467	0.548688	0.125853	0.168007	0.327335	1.59362	0.31918	0.995086	0.210404	0.986411	R	N	1 1 - -
Ptr05g0761_Ptr07g0739_Sbr05g0688_Sbr07g0621	0.206902	0.563372	0.192705	0.611359	0.0427046	0.132597	0.0366854	0.0945414	0.242088	1.04322	0.222734	1.26614	0.0439686	0.145913	0.037613	0.101054	N	N
Ptr05g0873_Ptr02g0089_Sbr05g0777_Sbr02g0069	0.0489368	0.627136	0.0445674	0.584925	0.0113438	0.115152	0.012252	0.063	0.0506064	1.35674	0.0459465	1.13525	0.0114305	0.125015	0.0123532	0.0658042	N	N
Ptr05g0887_Ptr02g0082_Sbr05g0789_Sbr02g0063	0.170921	0.633358	0.178842	0.654735	0.00990508	0.121563	0.0291616	0.102326	0.193976	1.39573	0.204305	1.54756	0.00997107	0.132628	0.0297437	0.110014	N	N
Ptr05g0904_Ptr02g0119_Sbr05g0805_Sbr02g0093	0.384811	0.686953	0.385939	0.688547	0.0641283	0.138696	0.0258308	0.167946	0.539743	1.85714	0.542064	1.87635	0.0670369	0.153359	0.0262861	0.190132	N	N
Ptr05g0910_Ptr02g0138_Sbr05g0808_Sbr02g0109	0.518766	0.697467	0.534884	0.71371	0.342191	0.607534	0.0220363	0.080591	0.882484	1.99398	0.936671	2.27139	0.456955	1.24573	0.0223665	0.0852585	N	N
Ptr05g0966_Ptr02g0180_Sbr05g0849_Sbr02g0149	0.100429	0.654346	0.110581	0.656144	0.0134611	0.108442	0.0202523	0.1094	0.10782	1.5445	0.119635	1.55873	0.0135834	0.11713	0.0205308	0.118251	N	N
Ptr05g0967_Ptr02g0181_Sbr05g0850_Sbr02g0150	0.0410655	0.636364	0.0533037	0.6098	0	0.0644007	0.0110497	0.132841	0.0422325	1.4153	0.0552927	1.25775	0	0.0673349	0.0111319	0.14621	N	N
Ptr05g0971_Ptr02g1279_Sbr05g0853_Sbr02g1054	0.632947	0.736885	0.628926	0.670712	0.0880183	0.250599	0.0150716	0.0698254	1.39308	3.03475	1.36775	1.68524	0.0936265	0.304997	0.0152251	0.0732928	N	N
Ptr05g0989_Ptr02g0195_Sbr05g0870_Sbr02g0162	0.309641	0.764286	0.293618	0.690086	0.0524877	0.11303	0.0261937	0.170481	0.399361	-1	0.372558	1.89537	0.0544148	0.122513	0.0266621	0.193407	N	N
Ptr05g0999_Ptr02g0220_Sbr05g0877_Sbr02g0177	0.260382	0.668261	0.27725	0.727541	0.0565051	0.211422	0.0505211	0.189645	0.319836	1.6624	0.34613	2.6313	0.0587469	0.248355	0.0523032	0.218627	N	N
Ptr05g1042_Ptr02g0293_Sbr05g0918_Sbr02g0237	0.138928	0.632041	0.193279	0.684482	0.0799655	0.190513	0.0364912	0.106167	0.153644	1.3873	0.223506	1.82831	0.084558	0.219789	0.0374089	0.114475	N	N
Ptr05g1060_Ptr02g0321_Sbr05g0935_Sbr02g0258	0.072678	0.646167	0.0881195	0.687796	0.0279919	0.0930537	0.0163376	0.138521	0.0764448	1.48297	0.0937411	1.86725	0.0285276	0.0993532	0.0165182	0.153144	N	N
Ptr05g1066_Ptr02g0327_Sbr05g0940_Sbr02g0262	0.237005	0.747224	0.244338	0.731905	0.0435736	0.111545	0.0263053	0.0782269	0.284855	4.19931	0.295654	2.79334	0.0448907	0.120766	0.0267777	0.0826144	N	N
Ptr05g1266_Ptr02g1057_Sbr05g1103_Sbr02g0872	0.0653514	0.250569	0.233484	0.330204	0.189628	0.241592	0.0306454	0.0908581	0.0683756	0.304954	0.279725	0.435229	0.218605	0.291592	0.0312891	0.0968508	N	N
Ptr05g1269_Ptr02g1053_Sbr05g1106_Sbr02g0870	0.0186887	0.221861	0.0304054	0.295064	0.0153531	0.128848	0.0128703	0.134102	0.0189255	0.263036	0.0310389	0.374938	0.0155124	0.141372	0.012982	0.147744	N	N
Ptr05g1333_Ptr02g0974_Sbr05g1132_Sbr02g0793	0.0135708	0.266667	0.090448	0.307918	0.0908319	0.153179	0.0844595	0.282353	0.0136951	0.329525	0.0963843	0.396433	0.096821	0.171342	0.0896052	0.35427	N	N
Ptr05g1336_Ptr02g0970_Sbr05g1136_Sbr02g0790	0.0435133	0.341801	0.0783998	0.394605	0.0265879	0.177898	0.0435016	0.212635	0.0448266	0.45624	0.0828075	0.560133	0.0270706	0.203066	0.0448142	0.250046	N	N
Ptr05g1337_Ptr02g0969_Sbr05g1137_Sbr02g0789	0.0825558	0.207576	0.144883	0.284969	0.0469361	0.123404	0.0940186	0.148183	0.0874631	0.243019	0.160989	0.358477	0.0484691	0.134829	0.100456	0.16509	N	N
Ptr05g1342_Ptr02g0962_Sbr05g1138_Sbr02g0783	0.0757224	0.216531	0.20107	0.367103	0.125999	0.262702	0.0750375	0.0929432	0.0798234	0.255504	0.234076	0.50423	0.137941	0.323398	0.0790621	0.0992271	N	N
Ptr05g1344_Ptr02g0958_Sbr05g1140_Sbr02g0779	0.0187874	0.169972	0.0247722	0.263208	0.011925	0.108571	0.0102769	0.140318	0.0190267	0.192747	0.0251906	0.324177	0.0120209	0.117282	0.010348	0.155352	N	N
Ptr05g1353_Ptr02g0948_Sbr05g1144_Sbr02g0773	0.0820069	0.166182	0.0878198	0.19226	0.0343293	0.0626305	0.0478011	0.118012	0.0868465	0.187863	0.0934016	0.222135	0.0351398	0.0654009	0.0493924	0.128403	N	N
Ptr05g1354_Ptr02g0947_Sbr05g1145_Sbr02g0772	0.0401523	0.210641	0.0573936	0.238585	0.0325823	0.112432	0.0249092	0.12398	0.0412671	0.247268	0.0597085	0.287169	0.0333113	0.12181	0.0253322	0.135519	N	N
Ptr05g1373_Ptr02g0922_Sbr05g1158_Sbr02g0752	0.0710317	0.152116	0.0984518	0.235139	0.0405083	0.0870712	0.0333201	0.135099	0.0746241	0.170008	0.105541	0.282132	0.0416433	0.0925543	0.0340829	0.148959	N	N
Ptr05g1376_Ptr02g0920_Sbr05g1160_Sbr02g0751	0.0150712	0.216867	0.0150628	0.311978	0.00334355	0.106244	0.00670578	0.132964	0.0152247	0.255977	0.0152161	0.403353	0.00335102	0.114565	0.00673594	0.146359	N	N
Ptr05g1379_Ptr02g0915_Sbr05g1162_Sbr02g0746	0.0238095	0.194667	0.0336226	0.265001	0.0221448	0.125753	0.0135449	0.113384	0.0241956	0.225379	0.0343996	0.326945	0.0224783	0.137645	0.0136687	0.12293	N	N
Ptr05g1383_Ptr02g0909_Sbr05g1165_Sbr02g0743	0.109544	0.559098	0.294884	0.713074	0.26607	0.752465	0.14647	0.620347	0.118419	1.02623	0.374641	2.25836	0.3286	-1	0.162959	1.31641	R	N	0.8 0.95 - -
Ptr05g1391_Ptr02g0899_Sbr05g1170_Sbr02g0734	0.051115	0.3083	0.0804814	0.319527	0.0254713	0.0958849	0.0316981	0.173302	0.0529403	0.397082	0.0851357	0.416391	0.0259139	0.102592	0.0323875	0.197066	N	N
Ptr05g1393_Ptr02g0898_Sbr05g1172_Sbr02g0733	0.034271	0.208797	0.0300386	0.262374	0.0162764	0.124758	0.0223176	0.074928	0.0350787	0.244708	0.0306567	0.322893	0.0164556	0.136451	0.0226564	0.0789403	N	N
Ptr05g1396_Ptr02g0893_Sbr05g1175_Sbr02g0730	0.0297046	0.168801	0.044514	0.214532	0.0202892	0.106736	0.0263577	0.0870669	0.0303089	0.191235	0.0458897	0.252699	0.0205687	0.115139	0.026832	0.0925494	N	N
Ptr05g1399_Ptr02g0890_Sbr05g1177_Sbr02g0729	0.0473546	0.240989	0.0615294	0.239019	0.038721	0.134283	0.00350365	0.0868666	0.0489156	0.290702	0.0642005	0.287806	0.0397564	0.147964	0.00351186	0.0923228	N	N
Ptr05g1402_Ptr02g0886_Sbr05g1179_Sbr02g0725	0.0597322	0.118081	0.21404	0.302439	0.174494	0.245983	0.0475534	0.109223	0.0622452	0.128484	0.25201	0.387195	0.198618	0.298097	0.0491279	0.118044	N	N
Ptr05g1403_Ptr02g0883_Sbr05g1180_Sbr02g0723	0.0751731	0.266667	0.149105	0.31875	0.0484349	0.130435	0.118369	0.202703	0.0792127	0.329525	0.16624	0.415039	0.0500697	0.143291	0.128826	0.236311	N	N
Ptr05g1405_Ptr02g0879_Sbr05g1183_Sbr02g0720	0.0658393	0.188338	0.0604851	0.222297	0.0447902	0.0945991	0.0378151	0.0807537	0.0689103	0.216879	0.0630637	0.263655	0.0461834	0.10112	0.0388018	0.0854408	N	N
Ptr05g1408_Ptr02g0876_Sbr05g1186_Sbr02g0716	0.0629371	0.212903	0.0950911	0.212304	0.0543042	0.0870617	0.0370447	0.173773	0.0657355	0.250421	0.101683	0.249585	0.0563706	0.0925434	0.0379908	0.197679	N	N
Ptr05g1409_Ptr02g0875_Sbr05g1187_Sbr02g0715	0.0444444	0.20979	0.0822459	0.28599	0.0536993	0.142746	0.0330816	0.189158	0.0458158	0.246087	0.0871149	0.360125	0.0557187	0.158344	0.0338334	0.217976	N	N
Ptr05g1422_Ptr02g0870_Sbr05g1193_Sbr02g0710	0.211627	0.596701	0.10328	0.359457	0.223092	0.621816	0.0219373	0.138253	0.248641	1.19076	0.11112	0.489402	0.264785	1.32496	0.0222645	0.152816	N	N
Ptr05g1434_Ptr02g0847_Sbr05g1207_Sbr02g0696	0.0678766	0.210287	0.0893984	0.235802	0.0360742	0.102622	0.0463241	0.105697	0.071147	0.246777	0.0951917	0.283098	0.0369706	0.110357	0.0478165	0.113928	N	N
Ptr05g1439_Ptr07g0825_Sbr05g1213_Sbr07g0682	0.212892	0.629049	0.230278	0.646735	0.0348313	0.114558	0.0377472	0.121649	0.250405	1.36851	0.275084	1.48708	0.0356661	0.124315	0.0387302	0.132731	N	N
Ptr05g1441_Ptr02g0833_Sbr05g1214_Sbr02g0684	0.0134665	0.18799	0.0296629	0.22734	0.0148481	0.150999	0.0208497	0.0876076	0.0135889	0.216415	0.0302655	0.270857	0.0149971	0.168608	0.021145	0.0931614	N	N
Ptr05g1446_Ptr02g0828_Sbr05g1219_Sbr02g1676	0.0437188	0.212136	0.344309	0.741525	0.192748	0.292566	0.210662	0.757505	0.0450448	0.24935	0.460861	3.36225	0.222792	0.37083	0.247298	-1	R	N	0.89 1 - -
Ptr05g1448_Ptr02g0827_Sbr05g1221_Sbr02g0679	0.0785169	0.177122	0.1169	0.293003	0.0850785	0.199115	0.0691617	0.163384	0.0829383	0.20205	0.127084	0.371547	0.0903032	0.23141	0.0725613	0.184278	N	N
Ptr05g1449_Ptr02g0826_Sbr05g1222_Sbr02g0678	0.0173689	0.180804	0.0275252	0.252017	0.0115933	0.110031	0.0154341	0.147486	0.0175732	0.206886	0.0280429	0.30713	0.0116838	0.11899	0.0155951	0.164222	N	N
Ptr05g1450_Ptr02g0825_Sbr05g1223_Sbr02g0677	0.0744703	0.186669	0.135798	0.245717	0.083408	0.136515	0.0510207	0.120957	0.0784321	0.214655	0.149812	0.297702	0.0884213	0.150688	0.052839	0.131905	N	N
Ptr05g1451_Ptr02g0824_Sbr05g1224_Sbr02g0676	0.0196399	0.213228	0.0849886	0.315948	0.069449	0.242757	0.0156914	0.130823	0.0199017	0.250875	0.0902018	0.410181	0.0728778	0.293313	0.0158579	0.143761	N	N
Ptr05g1453_Ptr02g0822_Sbr05g1226_Sbr02g0674	0.068256	0.183743	0.0785543	0.278817	0.0361579	0.142226	0.0321429	0.138	0.0715643	0.210769	0.08298	0.34862	0.0370586	0.157702	0.032852	0.152506	N	N
Ptr05g1456_Ptr02g0819_Sbr05g1229_Sbr02g0672	0.0778142	0.175598	0.0767103	0.219371	0.0461306	0.0813476	0.0414573	0.0921927	0.0821538	0.200057	0.0809231	0.259507	0.0476103	0.0861066	0.0426471	0.0983709	N	N
Ptr05g1457_Ptr02g0818_Sbr05g1230_Sbr02g0671	0.0501769	0.291309	0.069803	0.343256	0.0371144	0.188913	0.0439507	0.197273	0.0519342	0.368772	0.073268	0.458916	0.0380642	0.217648	0.0452911	0.228907	N	N
Ptr05g1459_Ptr02g0816_Sbr05g1232_Sbr02g0669	0.391086	0.602247	0.391117	0.631818	0.031481	0.0730038	0.0230326	0.116418	0.552742	1.2184	0.552809	1.38589	0.0321608	0.0768057	0.0233937	0.126513	N	N
Ptr05g1460_Ptr02g0813_Sbr05g1233_Sbr02g0667	0.0410516	0.240966	0.0501365	0.312148	0.0251595	0.141879	0.026469	0.157053	0.0422178	0.290668	0.0518909	0.403644	0.0255912	0.157275	0.0269473	0.176227	N	N
Ptr05g1461_Ptr02g0812_Sbr05g1235_Sbr02g0666	0.0521893	0.227824	0.102999	0.276285	0.0522565	0.0825299	0.0526753	0.161826	0.054094	0.271552	0.110794	0.344601	0.0541663	0.0874339	0.0546166	0.182287	N	N
Ptr05g1465_Ptr02g0810_Sbr05g1238_Sbr02g0664	0.0531249	0.217081	0.0861104	0.241514	0.0485567	0.129473	0.0295637	0.094358	0.0551002	0.256277	0.0914681	0.291476	0.0501998	0.142128	0.0301622	0.100844	N	N
Ptr05g1466_Ptr02g0809_Sbr05g1239_Sbr02g0663	0.0611626	0.164359	0.0915973	0.222525	0.040885	0.157943	0.0363881	0.112048	0.063801	0.185524	0.0976923	0.263979	0.0420416	0.177352	0.0373005	0.121358	N	N
Ptr05g1474_Ptr02g0800_Sbr05g1245_Sbr02g0653	0.00618557	0.110429	0.160247	0.27907	0.158355	0.265842	0.092173	0.186154	0.00621122	0.119457	0.180276	0.349022	0.177875	0.328247	0.0983484	0.213969	R	N	0.8 0.99 - -
Ptr05g1483_Ptr02g0792_Sbr05g1253_Sbr02g0646	0.0470204	0.220613	0.0638141	0.272049	0.0333252	0.150125	0.0235487	0.132964	0.048559	0.261265	0.0666935	0.337923	0.0340882	0.167514	0.0239263	0.146359	N	N
Ptr05g1485_Ptr02g0789_Sbr05g1255_Sbr02g0643	0.0716759	0.227473	0.0908303	0.28462	0.0479083	0.13079	0.0456432	0.15894	0.075336	0.271047	0.0968191	0.357914	0.0495069	0.143722	0.0470911	0.178617	N	N
Ptr05g1490_Ptr02g0783_Sbr05g1259_Sbr02g0637	0.0661278	0.222343	0.0888107	0.290669	0.037866	0.114974	0.0281731	0.147945	0.0692267	0.263721	0.0945248	0.367726	0.0388553	0.124805	0.0287159	0.164794	N	N
Ptr05g1494_Ptr02g0781_Sbr05g1263_Sbr02g0635	0.0664767	0.176	0.288094	0.393474	0.056908	0.0642284	0.263743	0.296367	0.0696094	0.200583	0.363533	0.55775	0.0591828	0.0671464	0.325002	0.377089	N	N
Ptr05g1496_Ptr02g0779_Sbr05g1265_Sbr02g0634	0.109732	0.208719	0.126142	0.237896	0.0518333	0.0998636	0.0515552	0.113624	0.118639	0.244602	0.138112	0.286159	0.0537115	0.107168	0.0534128	0.123213	N	N
Ptr05g1498_Ptr02g0777_Sbr05g1267_Sbr02g0633	0.0300544	0.217767	0.0320513	0.27572	0.013499	0.116247	0.0242321	0.138123	0.0306731	0.257244	0.0327563	0.343707	0.013622	0.126311	0.0246322	0.152657	N	N
Ptr05g1500_Ptr02g0774_Sbr05g1269_Sbr02g1572	0.0482972	0.151677	0.522232	0.753139	0.0406545	0.105072	0.530772	0.750793	0.0499225	0.169456	0.893808	-1	0.0417979	0.113201	0.92247	-1	N	N
Ptr05g1501_Ptr02g0773_Sbr05g1270_Sbr02g0630	0.103233	0.190669	0.22801	0.309758	0.366471	0.474611	0.329643	0.448005	0.111065	0.219999	0.271818	0.399561	0.502994	0.751416	0.434227	0.682248	R	S	1 1 0.94 1
Ptr05g1505_Ptr02g0768_Sbr05g1274_Sbr02g0627	0.0673009	0.199953	0.110599	0.259887	0.0637917	0.110064	0.0406234	0.102467	0.0705143	0.232551	0.119656	0.319078	0.066669	0.119028	0.041765	0.110177	N	N
Ptr05g1507_Ptr02g0766_Sbr05g1276_Sbr02g0626	0.0291941	0.196425	0.0405726	0.239328	0.0203721	0.0952801	0.024827	0.131474	0.0297775	0.227756	0.0417113	0.288259	0.0206539	0.101899	0.0252472	0.144551	N	N
Ptr05g1511_Ptr02g0759_Sbr05g1277_Sbr02g0620	0.057083	0.199744	0.0822305	0.349591	0.0636099	0.187755	0.0256307	0.179954	0.0593722	0.232267	0.0870976	0.470691	0.0664704	0.216102	0.0260789	0.205767	N	N
Ptr05g1512_Ptr02g0756_Sbr05g1282_Sbr02g0617	0.0772968	0.188527	0.101936	0.272566	0.0335196	0.146784	0.0217376	0.139853	0.0815767	0.217132	0.109563	0.338736	0.0342917	0.163349	0.0220588	0.15478	N	N
Ptr05g1515_Ptr02g0753_Sbr05g1285_Sbr02g1592	0.0533656	0.194983	0.548273	0.683883	0.0280849	0.136047	0.548701	0.7205	0.0553593	0.225806	0.984868	1.82148	0.0286242	0.150117	0.986462	2.42677	N	N
Ptr05g1525_Ptr02g0744_Sbr05g1291_Sbr02g0608	0.0960591	0.303324	0.115963	0.369816	0.0637507	0.299797	0.0579557	0.213389	0.102792	0.38868	0.125974	0.509564	0.0666241	0.382782	0.0603175	0.2511	N	N
Ptr05g1527_Ptr02g0743_Sbr05g1293_Sbr02g0607	0.0170455	0.182243	0.0790225	0.26985	0.0149546	0.104227	0.068849	0.144515	0.0172421	0.208785	0.0835032	0.334482	0.0151057	0.112219	0.0722168	0.160533	N	N
Ptr05g1528_Ptr07g0944_Sbr05g1294_Sbr07g0794	0.353268	0.707399	0.35924	0.727564	0.0348408	0.116139	0.020238	0.108826	0.47761	2.15115	0.488984	2.63204	0.0356761	0.126183	0.0205161	0.117579	N	N
Ptr05g1530_Ptr02g0741_Sbr05g1296_Sbr02g0605	0.0503037	0.190004	0.068206	0.235567	0.0314977	0.110458	0.0268557	0.0999823	0.0520702	0.219107	0.0715092	0.282755	0.0321783	0.119491	0.0273483	0.107305	N	N
Ptr05g1535_Ptr02g0737_Sbr05g1300_Sbr02g0601	0.0908908	0.213204	0.143316	0.354446	0.0792119	0.219394	0.0762899	0.214242	0.096888	0.250841	0.159049	0.479839	0.0837149	0.25954	0.080455	0.252293	N	N
Ptr05g1537_Ptr02g0734_Sbr05g1302_Sbr02g0600	0.0384106	0.165945	0.0476401	0.211288	0.023834	0.0953298	0.0194146	0.0954217	0.0394291	0.187559	0.0492204	0.248169	0.024221	0.101956	0.0196703	0.102061	N	N
Ptr05g1540_Ptr02g0728_Sbr05g1305_Sbr02g1620	0.0951091	0.215945	0.616943	0.715734	0.0818563	0.145995	0.61491	0.706011	0.101703	0.254681	1.29697	2.31444	0.0866775	0.162369	1.2856	2.12711	N	N
Ptr05g1546_Ptr07g0956_Sbr05g1310_Sbr07g0803	0.41841	0.704636	0.511086	0.74349	0.00911854	0.175532	0.145044	0.115435	0.612131	2.10401	0.857976	3.56	0.00917443	0.199971	0.161188	0.12535	N	N
Ptr05g1548_Ptr02g0723_Sbr05g1312_Sbr02g0590	0.0544738	0.175922	0.0709731	0.224211	0.0263603	0.10628	0.0341803	0.100224	0.0565534	0.200482	0.0745593	0.26638	0.0268346	0.114607	0.0349837	0.107585	N	N
Ptr05g1554_Ptr02g0715_Sbr05g1315_Sbr02g0584	0.0749113	0.193215	0.101485	0.343911	0.0319574	0.167401	0.10998	0.183099	0.0789219	0.223421	0.109041	0.460126	0.0326582	0.18943	0.11893	0.209916	N	N
Ptr05g1557_Ptr02g0711_Sbr05g1317_Sbr02g0581	0.0619969	0.18689	0.0744039	0.23923	0.0224224	0.0932927	0.0206837	0.0843263	0.0647099	0.214949	0.0783584	0.288115	0.0227644	0.0996261	0.0209743	0.0894552	N	N
Ptr05g1558_Ptr02g0709_Sbr05g1318_Sbr02g0579	0.0451054	0.219728	0.0460148	0.303416	0.0354796	0.132251	0.0215827	0.162736	0.0465187	0.260013	0.0474869	0.388835	0.0363463	0.145493	0.0218994	0.183449	N	N
Ptr05g1559_Ptr02g0708_Sbr05g1319_Sbr02g0578	0.088714	0.165223	0.105571	0.235477	0.0325737	0.120957	0.0407701	0.0933541	0.0944151	0.186632	0.113781	0.282624	0.0333022	0.131905	0.0419201	0.0996962	N	N
Ptr05g1569_Ptr02g0695_Sbr05g1341_Sbr02g0566	0.0800739	0.181292	0.195712	0.305511	0.0499025	0.102152	0.150856	0.195098	0.0846794	0.20753	0.226792	0.392361	0.0516401	0.109813	0.168429	0.225962	N	N
Ptr05g1571_Ptr02g0694_Sbr05g1342_Sbr02g0563	0.117268	0.254246	0.137912	0.288	0.120833	0.24591	0.11405	0.287368	0.12752	0.310495	0.152398	0.363381	0.131758	0.297989	0.123716	0.362356	N	N
Ptr05g1573_Ptr02g0691_Sbr05g1344_Sbr02g0559	0.061248	0.18696	0.0764194	0.267908	0.0425237	0.0993018	0.0368409	0.116261	0.0638939	0.215042	0.0805991	0.331454	0.0437768	0.10652	0.0377765	0.126327	N	N
Ptr05g1575_Ptr02g0689_Sbr05g1345_Sbr02g0557	0.0347783	0.15734	0.062013	0.274687	0.0343727	0.176991	0.0211112	0.0982023	0.0356105	0.176589	0.0647274	0.342075	0.0351853	0.201879	0.021414	0.105254	N	N
Ptr05g1576_Ptr02g0688_Sbr05g1346_Sbr02g0556	0.0515759	0.255319	0.0763916	0.261421	0.0349971	0.102119	0.0396856	0.105096	0.0534351	0.31212	0.0805682	0.32143	0.03584	0.109775	0.0407741	0.113228	N	N
Ptr05g1582_Ptr07g0991_Sbr05g1349_Sbr07g0832	0.241819	0.598247	0.24034	0.60122	0.0636873	0.208988	0.0589599	0.204521	0.291926	1.19836	0.289747	1.21321	0.0665549	0.244974	0.0614065	0.238807	N	N
Ptr05g1588_Ptr07g1028_Sbr05g1355_Sbr07g0862	0.227943	0.629667	0.243662	0.646768	0.0238054	0.114919	0.0377342	0.101114	0.271722	1.37236	0.294651	1.48732	0.0241914	0.124741	0.0387166	0.108612	N	N
Ptr05g1591_Ptr02g0669_Sbr05g1357_Sbr02g0544	0.0520004	0.223526	0.0489216	0.25394	0.0283663	0.116129	0.0205137	0.117372	0.053891	0.265403	0.0505901	0.310033	0.0289167	0.126171	0.0207995	0.127643	N	N
Ptr05g1592_Ptr02g0668_Sbr05g1358_Sbr02g0543	0.0392978	0.267182	0.104481	0.380045	0.0714334	0.206652	0.0334234	0.155551	0.0403648	0.330325	0.112514	0.530018	0.0750679	0.241742	0.034191	0.174329	N	N
Ptr05g1598_Ptr07g1030_Sbr05g1364_Sbr07g0865	0.316981	0.662602	0.326824	0.639931	0.0674492	0.194557	0.0555556	0.222222	0.411968	1.6122	0.429215	1.43922	0.0706771	0.22523	0.0577208	0.263548	N	N
Ptr05g1603_Ptr02g0658_Sbr05g1367_Sbr02g0534	0.0588519	0.202322	0.0794317	0.183206	0.0502982	0.111781	0.036715	0.0792079	0.0612893	0.235789	0.0839607	0.210058	0.0520643	0.121044	0.0376441	0.0837105	N	N
Ptr05g1608_Ptr07g1033_Sbr05g1372_Sbr07g0868	0.393333	0.709677	0.411371	0.723404	0.048468	0.111901	0.123958	0.21288	0.557454	2.19237	0.596377	2.50449	0.050105	0.121184	0.135492	0.250389	N	N
Ptr05g1609_Ptr07g1036_Sbr05g1373_Sbr07g0870	0.468133	0.659294	0.457102	0.677905	0.0622339	0.119031	0.0558309	0.116338	0.733977	1.58433	0.705188	1.75657	0.0649683	0.129612	0.0580182	0.126418	N	N
Ptr05g1619_Ptr02g0645_Sbr05g1382_Sbr02g0521	0.0334417	0.2208	0.0403931	0.267557	0.0148457	0.118876	0.0167338	0.102128	0.0342102	0.26153	0.0415215	0.330907	0.0149946	0.129428	0.0169233	0.109785	N	N
Ptr05g1621_Ptr02g0642_Sbr05g1384_Sbr02g0520	0.0385722	0.20444	0.0639919	0.275116	0.0365978	0.22816	0.0446247	0.124224	0.0395994	0.238695	0.0668878	0.342752	0.0375208	0.272035	0.0460075	0.13581	N	N
Ptr05g1626_Ptr02g0636_Sbr05g1389_Sbr02g0518	0.0373174	0.176745	0.0523778	0.22913	0.0387876	0.105902	0.0134436	0.0863309	0.0382777	0.201557	0.0542966	0.27343	0.0398265	0.114167	0.0135656	0.0917172	N	N
Ptr05g1627_Ptr02g0635_Sbr05g1390_Sbr02g0517	0.00452489	0.157143	0.00906344	0.227488	0	0.0570071	0.0045283	0.128266	0.00453859	0.17634	0.00911865	0.271069	0	0.0592901	0.00454203	0.140671	N	N
Ptr05g1628_Ptr02g0634_Sbr05g1391_Sbr02g0516	0.0478686	0.20911	0.0634597	0.275213	0.0287014	0.107143	0.0290693	0.0846886	0.0494645	0.245143	0.0663062	0.342905	0.029265	0.115613	0.0296477	0.0898635	N	N
Ptr05g1629_Ptr02g0633_Sbr05g1392_Sbr02g0515	0.103289	0.265136	0.110464	0.292902	0.0826546	0.213816	0.0583333	0.12724	0.11113	0.327153	0.119497	0.371382	0.0875741	0.251697	0.0607268	0.139434	N	N
Ptr05g1630_Ptr02g0631_Sbr05g1393_Sbr02g0514	0.0852943	0.179996	0.140574	0.310062	0.0821381	0.174607	0.0450416	0.127005	0.0905466	0.205822	0.155666	0.40008	0.0869939	0.198765	0.0464508	0.139151	N	N
Ptr05g1633_Ptr02g0627_Sbr05g1395_Sbr02g0512	0.0211358	0.219003	0.0299458	0.279457	0.0154799	0.133333	0.0180536	0.111791	0.0214394	0.258987	0.03056	0.349639	0.0156419	0.146808	0.0182745	0.121055	N	N
Ptr05g1636_Ptr02g0624_Sbr05g1397_Sbr02g0510	0.0492777	0.285031	0.0809237	0.358744	0.0584287	0.193103	0.0368062	0.147692	0.0509711	0.358576	0.0856313	0.488034	0.0608303	0.22327	0.03774	0.164479	N	N
Ptr05g1639_Ptr02g0621_Sbr05g1399_Sbr02g0509	0.0491087	0.247966	0.194976	0.372286	0.10462	0.140668	0.0943063	0.155703	0.0507903	0.301054	0.225796	0.514452	0.112675	0.155782	0.100785	0.17452	N	N
Ptr05g1641_Ptr02g0618_Sbr05g1401_Sbr02g0508	0.058383	0.21399	0.083575	0.248394	0.0498669	0.109421	0.0414233	0.121534	0.0607806	0.25194	0.0886092	0.301694	0.0516021	0.118275	0.0426111	0.132593	N	N
Ptr05g1644_Ptr02g0615_Sbr05g1403_Sbr02g0507	0.0692194	0.227907	0.0856932	0.368381	0.0265031	0.148953	0.044335	0.156442	0.0726249	0.271671	0.0909968	0.506737	0.0269827	0.16605	0.0456994	0.175453	N	N
Ptr05g1652_Ptr02g0611_Sbr05g1405_Sbr02g0504	0.0182729	0.180887	0.0269392	0.266132	0.0111576	0.114497	0.0172366	0.128852	0.0184992	0.206996	0.0274349	0.328695	0.0112414	0.124242	0.0174377	0.141377	N	N
Ptr05g1654_Ptr02g0609_Sbr05g1407_Sbr02g0503	0.0354043	0.176901	0.0901313	0.279807	0.0489333	0.118615	0.0730773	0.193875	0.0362672	0.201762	0.0960242	0.350198	0.0506026	0.129118	0.076887	0.22431	N	N
Ptr05g1656_Ptr07g0747_Sbr05g1409_Sbr07g0626	0.0956363	0.622911	0.0941365	0.624135	0.0250867	0.0939476	0.0112115	0.0866556	0.102307	1.33139	0.10059	1.33865	0.0255159	0.100374	0.0112961	0.0920842	N	N
Ptr05g1657_Ptr07g0749_Sbr05g1410_Sbr07g0627	0.375249	0.675423	0.39227	0.699499	0.0625148	0.159552	0.0980095	0.171766	0.520359	1.73118	0.55522	2.02355	0.0652747	0.179394	0.105032	0.19507	N	N
Ptr05g1659_Ptr07g0751_Sbr05g1413_Sbr07g0629	0.158891	0.635475	0.183295	0.599085	0.0144943	0.0885764	0.0400352	0.0993007	0.178554	1.40946	0.210176	1.20252	0.0146362	0.0942591	0.0411434	0.106519	N	N
Ptr05g1666_Ptr02g0601_Sbr05g1420_Sbr02g0496	0.0467626	0.159574	0.0719568	0.269344	0.0192308	0.112676	0.0514457	0.139203	0.048284	0.179422	0.0756467	0.333692	0.0194816	0.122096	0.0532952	0.153981	N	N
Ptr05g1667_Ptr02g0599_Sbr05g1421_Sbr02g0495	0.0419874	0.144231	0.0557015	0.197487	0.025188	0.0721587	0.0357393	0.0645933	0.0432085	0.160181	0.0578784	0.229197	0.0256207	0.0758701	0.0366189	0.0675456	N	N
Ptr05g1668_Ptr02g0598_Sbr05g1422_Sbr02g0494	0.0394316	0.227538	0.390011	0.660777	0.378077	0.573365	0.0255818	0.153936	0.040506	0.271141	0.550499	1.5967	0.526039	1.08449	0.0260283	0.172294	N	N
Ptr05g1671_Ptr02g0595_Sbr05g1423_Sbr02g0492	0.0366139	0.181607	0.0547755	0.220176	0.0200555	0.0978641	0.0263399	0.116533	0.0375378	0.207945	0.0568788	0.260647	0.0203285	0.104865	0.0268135	0.126649	N	N
Ptr05g1676_Ptr02g0589_Sbr05g1428_Sbr02g0488	0.0759139	0.198814	0.106929	0.294517	0.0214999	0.118386	0.0289561	0.143779	0.0800365	0.231001	0.115363	0.374037	0.0218141	0.128846	0.0295298	0.159621	N	N
Ptr05g1681_Ptr02g0584_Sbr05g1434_Sbr02g0485	0.106783	0.263194	0.132649	0.289655	0.0507474	0.104749	0.0381028	0.146242	0.115193	0.324156	0.145977	0.366073	0.0525459	0.112825	0.0391048	0.162675	N	N
Ptr05g1686_Ptr02g0580_Sbr05g1437_Sbr02g0482	0.103367	0.223542	0.220394	0.373081	0.0676247	0.165546	0.182852	0.252809	0.11122	0.265426	0.260954	0.516032	0.07087	0.187046	0.20959	0.308324	N	N
Ptr05g1694_Ptr02g0570_Sbr05g1444_Sbr02g0475	0.0690462	0.287016	0.198232	0.362629	0.0397506	0.146341	0.196264	0.325239	0.0724341	0.361785	0.230209	0.495518	0.0408428	0.162798	0.227538	0.42641	N	N
Ptr05g1705_Ptr02g0563_Sbr05g1454_Sbr02g0470	0.0458843	0.156501	0.0838674	0.219473	0.033389	0.100962	0.0584795	0.1247	0.0473479	0.175528	0.0889383	0.259652	0.034155	0.108436	0.0608853	0.136382	N	N
Ptr05g1706_Ptr02g0561_Sbr05g1455_Sbr02g0468	0.0567035	0.229402	0.0672969	0.284024	0.0363289	0.111842	0.0193299	0.0887949	0.0589616	0.273822	0.0705099	0.356954	0.0372382	0.121116	0.0195834	0.0945069	N	N
Ptr05g1709_Ptr02g0558_Sbr05g1457_Sbr02g0465	0.130936	0.229596	0.185081	0.291385	0.0930606	0.141497	0.0717549	0.120428	0.143899	0.274101	0.212543	0.368896	0.099361	0.156803	0.0754234	0.131275	N	N
Ptr05g1714_Ptr02g0554_Sbr05g1459_Sbr02g0461	0.0347567	0.185508	0.0508332	0.253561	0.0228561	0.105232	0.0189199	0.108721	0.0355879	0.21311	0.0526379	0.309459	0.0232116	0.113387	0.0191626	0.117457	N	N
Ptr05g1715_Ptr02g0553_Sbr05g1460_Sbr02g0460	0.0305919	0.225497	0.0343643	0.27919	0.0146374	0.101545	0.00797784	0.101807	0.0312333	0.268217	0.0351764	0.349213	0.0147821	0.109111	0.00802057	0.109414	N	N
Ptr05g1718_Ptr02g0552_Sbr05g1463_Sbr02g0459	0.0871614	0.27428	0.101198	0.325739	0.0900522	0.294978	0.0455235	0.165939	0.0926562	0.341433	0.108709	0.427294	0.0959343	0.374796	0.0469637	0.187551	N	N
Ptr05g1721_Ptr02g0551_Sbr05g1466_Sbr02g0458	0.0533139	0.288388	0.0583963	0.321612	0.0498179	0.201616	0.0287623	0.146655	0.0553037	0.364011	0.0607951	0.420034	0.0515496	0.234824	0.0293284	0.163188	N	N
Ptr05g1723_Ptr02g0549_Sbr05g1467_Sbr02g0457	0.0717884	0.274802	0.0935865	0.334145	0.0391203	0.181873	0.0520833	0.203704	0.0754604	0.342257	0.0999617	0.442302	0.0401775	0.208296	0.0539801	0.237684	N	N
Ptr05g1732_Ptr02g0542_Sbr05g1472_Sbr02g0452	0.0495316	0.197223	0.0546164	0.218397	0.0141936	0.106217	0.0359415	0.090614	0.0512429	0.228839	0.0567072	0.258133	0.0143296	0.114534	0.0368312	0.0965731	N	N
Ptr05g1734_Ptr02g0540_Sbr05g1473_Sbr02g0451	0.0412858	0.202224	0.0738116	0.352467	0.0600276	0.19812	0.0247739	0.165768	0.0424656	0.235656	0.0777011	0.476097	0.0625662	0.230056	0.0251923	0.187332	N	N
Ptr05g1737_Ptr02g0537_Sbr05g1475_Sbr02g0448	0.0268256	0.185366	0.291198	0.400648	0.011332	0.122727	0.287674	0.353896	0.0273171	0.212921	0.368592	0.572996	0.0114185	0.134019	0.362852	0.478797	N	N
Ptr05g1745_Ptr02g0531_Sbr05g1485_Sbr02g0444	0.0516742	0.209697	0.0607993	0.257108	0.0207112	0.0967742	0.0299592	0.12256	0.0535406	0.245958	0.0634055	0.314837	0.0210025	0.103613	0.030574	0.133819	N	N
Ptr05g1747_Ptr02g0529_Sbr05g1487_Sbr02g0442	0.0591006	0.301459	0.0797599	0.319355	0.0307824	0.23491	0.0309278	0.0576923	0.0615593	0.385554	0.0843279	0.416092	0.0314319	0.281799	0.0315836	0.060032	N	N
Ptr05g1748_Ptr02g0528_Sbr05g1488_Sbr02g0440	0.0786366	0.232605	0.0937991	0.266025	0.0516351	0.141159	0.0367603	0.128179	0.0830719	0.278451	0.100205	0.32853	0.0534986	0.156387	0.0376918	0.140566	N	N
Ptr05g1749_Ptr02g0527_Sbr05g1489_Sbr02g0438	0.0550706	0.224978	0.0639676	0.283117	0.0356468	0.145203	0.0485655	0.180295	0.0571973	0.267475	0.0668613	0.355496	0.0365217	0.161385	0.0502093	0.206216	N	N
Ptr05g1750_Ptr02g0525_Sbr05g1490_Sbr02g0437	0.0890869	0.209974	0.112131	0.315698	0.0521092	0.161179	0.0653142	0.178634	0.0948381	0.246342	0.121455	0.40975	0.0540079	0.181463	0.0683349	0.204032	N	N
Ptr05g1751_Ptr02g0524_Sbr05g1491_Sbr02g0436	0.0565876	0.181485	0.0949394	0.207852	0.138929	0.191993	0.133551	0.221964	0.0588362	0.207784	0.101509	0.243401	0.153645	0.221776	0.147074	0.263181	R	N	0.5 0.98 - -
Ptr05g1752_Ptr02g0523_Sbr05g1492_Sbr02g0435	0.0892593	0.207108	0.128741	0.308286	0.0747226	0.137818	0.0516345	0.144417	0.0950337	0.242372	0.141244	0.397058	0.0787122	0.152283	0.0534979	0.160412	N	N
Ptr05g1753_Ptr02g0521_Sbr05g1493_Sbr02g0433	0.078105	0.315985	0.0767263	0.358209	0.0411047	0.206262	0.0560867	0.135593	0.0824783	0.410246	0.080941	0.487008	0.042274	0.241204	0.0582946	0.149562	N	N
Ptr05g1754_Ptr02g0520_Sbr05g1494_Sbr02g0432	0.0303183	0.274062	0.0364372	0.340909	0.012109	0.0983607	0.00912316	0.116317	0.0309482	0.341089	0.0373521	0.454602	0.0122078	0.105436	0.0091791	0.126393	N	N
Ptr05g1757_Ptr02g0517_Sbr05g1496_Sbr02g0430	0.0553651	0.208742	0.0789007	0.24286	0.0478418	0.103102	0.0453768	0.122697	0.0575152	0.244633	0.083367	0.293465	0.0494359	0.110913	0.0468075	0.133982	N	N
Ptr05g1758_Ptr02g0516_Sbr05g1497_Sbr02g0429	0.0337553	0.178478	0.0787887	0.419797	0.0294448	0.172261	0.0599072	0.307221	0.0345385	0.203827	0.0832419	0.615274	0.0300383	0.195714	0.0624353	0.395252	N	N
Ptr05g1759_Ptr02g0515_Sbr05g1498_Sbr02g0428	0.0889999	0.164186	0.107911	0.242572	0.0527241	0.116279	0.0536657	0.101351	0.0947394	0.185304	0.116509	0.293039	0.054669	0.126348	0.0556825	0.108887	N	N
Ptr05g1761_Ptr02g0513_Sbr05g1500_Sbr02g0426	0.0266947	0.174577	0.0640135	0.250825	0.0216387	0.111037	0.0349731	0.100165	0.0271813	0.198726	0.0669114	0.305337	0.0219569	0.12017	0.0358148	0.107516	N	N
Ptr05g1764_Ptr02g0511_Sbr05g1504_Sbr02g0425	0.0330964	0.193085	0.0483666	0.226027	0.0178098	0.102916	0.016557	0.114833	0.0338489	0.223245	0.0499966	0.268975	0.0180247	0.110698	0.0167425	0.124638	N	N
Ptr05g1768_Ptr02g0506_Sbr05g1508_Sbr02g0421	0.0125217	0.178533	0.137764	0.373247	0.145819	0.232104	0	0.15222	0.0126274	0.2039	0.152216	0.516363	0.162149	0.277724	0	0.170138	N	N
Ptr05g1770_Ptr02g0504_Sbr05g1509_Sbr02g0420	0.037276	0.21256	0.0547973	0.316488	0.0307	0.147541	0.0357363	0.145695	0.0382342	0.249943	0.0569023	0.411116	0.031346	0.16429	0.0366157	0.161996	N	N
Ptr05g1773_Ptr02g0502_Sbr05g1511_Sbr02g0418	0.086949	0.225344	0.13832	0.310206	0.0797706	0.162671	0.0623917	0.107143	0.0924159	0.267998	0.152898	0.400326	0.0843399	0.183366	0.0651404	0.115613	N	N
Ptr05g1774_Ptr02g0501_Sbr05g1512_Sbr02g0417	0.089929	0.249242	0.104288	0.313579	0.0388278	0.152751	0.0504918	0.156122	0.0957944	0.302963	0.11229	0.406099	0.039869	0.170804	0.0522717	0.175049	N	N
Ptr05g1776_Ptr02g0497_Sbr05g1514_Sbr02g0414	0.0760068	0.245747	0.0932701	0.329794	0.0282912	0.171537	0.0478905	0.171004	0.0801399	0.297746	0.0996003	0.434496	0.0288386	0.194775	0.0494879	0.194083	N	N
Ptr05g1779_Ptr02g0496_Sbr05g1517_Sbr02g0412	0.0881803	0.174434	0.133066	0.253875	0.0590286	0.141146	0.0566416	0.142379	0.0938101	0.198539	0.146483	0.309934	0.0614811	0.156371	0.0588946	0.157891	N	N
Ptr05g1780_Ptr02g0495_Sbr05g1518_Sbr02g0411	0.125947	0.234098	0.291351	0.389585	0.0197531	0.0852713	0.296907	0.332664	0.137879	0.280618	0.368842	0.549612	0.0200179	0.0905207	0.377982	0.439636	N	N
Ptr05g1781_Ptr02g0493_Sbr05g1519_Sbr02g0410	0.150905	0.271656	0.181334	0.308623	0.0623287	0.0935065	0.0658199	0.112033	0.16849	0.337307	0.207586	0.39763	0.0650716	0.0998703	0.068889	0.12134	N	N
Ptr05g1782_Ptr02g0492_Sbr05g1520_Sbr02g0409	0.0742414	0.269488	0.147781	0.318047	0.108303	0.174349	0.0375	0.084195	0.078178	0.333915	0.164589	0.413818	0.116968	0.198429	0.03847	0.0893073	N	N
Ptr05g1783_Ptr02g0491_Sbr05g1521_Sbr02g0408	0.031599	0.216309	0.0414809	0.22532	0.0130992	0.0887624	0.0272405	0.0995708	0.032284	0.255192	0.0426722	0.267964	0.013215	0.09447	0.0277475	0.106831	N	N
Ptr05g1784_Ptr02g0490_Sbr05g1522_Sbr02g0407	0.0528993	0.199308	0.0562004	0.251208	0.0191122	0.0957225	0.0224139	0.12807	0.0548575	0.231673	0.0584175	0.305913	0.0193599	0.102406	0.0227557	0.140434	N	N
Ptr05g1785_Ptr02g0489_Sbr05g1523_Sbr02g0406	0.0627361	0.215042	0.0858835	0.23588	0.0276407	0.146179	0.0315323	0.0869081	0.0655161	0.253413	0.0912117	0.283213	0.0281629	0.162597	0.0322143	0.0923697	N	N
Ptr05g1787_Ptr02g0488_Sbr05g1525_Sbr02g0405	0.0450939	0.22319	0.0541245	0.245042	0.0263062	0.0924778	0.0187705	0.100857	0.0465065	0.264925	0.0561769	0.296698	0.0267786	0.098696	0.0190094	0.108315	N	N
Ptr05g1789_Ptr02g0484_Sbr05g1528_Sbr02g0401	0.0833307	0.209112	0.106453	0.250688	0.0588015	0.133849	0.0381784	0.0753036	0.0883344	0.245146	0.114808	0.305131	0.0612347	0.147435	0.0391844	0.0793578	N	N
Ptr05g1790_Ptr02g0482_Sbr05g1529_Sbr02g0399	0.0699218	0.251573	0.0788876	0.327236	0.0318666	0.147909	0.0377375	0.125211	0.0733991	0.306462	0.0833525	0.429945	0.0325634	0.164748	0.03872	0.136994	N	N
Ptr05g1791_Ptr02g0481_Sbr05g1530_Sbr02g0398	0.0267924	0.225306	0.126417	0.353088	0.0118694	0.128713	0.127812	0.157721	0.0272826	0.267944	0.138443	0.47727	0.0119644	0.14121	0.140123	0.177071	N	N
Ptr05g1799_Ptr02g0476_Sbr05g1537_Sbr02g0397	0.0897343	0.187403	0.119844	0.268615	0.0496372	0.110882	0.0603391	0.127713	0.0955731	0.215633	0.130579	0.332554	0.051356	0.119988	0.0629049	0.140003	N	N
Ptr05g1801_Ptr02g0474_Sbr05g1539_Sbr02g0396	0.0906428	0.205379	0.130877	0.230318	0.0557621	0.0867052	0.0483277	0.117676	0.0966059	0.239987	0.143827	0.275142	0.0579439	0.0921403	0.049955	0.128004	N	N
Ptr05g1802_Ptr02g0472_Sbr05g1540_Sbr02g0394	0.103252	0.266244	0.137943	0.369312	0.0744956	0.16378	0.053553	0.121406	0.111088	0.32887	0.152436	0.50857	0.0784602	0.184783	0.0555612	0.13244	N	N
Ptr05g1803_Ptr02g0471_Sbr05g1541_Sbr02g0392	0.0760248	0.16566	0.10469	0.296458	0.0528143	0.200695	0.0543087	0.112028	0.08016	0.187193	0.112757	0.377239	0.054766	0.233565	0.0563754	0.121334	N	N
Ptr05g1806_Ptr02g0469_Sbr05g1544_Sbr02g0389	0.0535224	0.141582	0.114784	0.244949	0.291133	0.620205	0.282399	0.556045	0.0555282	0.156908	0.124581	0.296561	0.368485	1.31559	0.354343	1.01434	R	S	1 1 1 1
Ptr05g1807_Ptr02g0468_Sbr05g1545_Sbr02g0388	0.273004	0.512236	0.0917244	0.213582	0.0525887	0.108434	0.261451	0.523915	0.339423	0.861595	0.0978372	0.251369	0.0545234	0.117121	0.321475	0.899373	N	N
Ptr05g1814_Ptr02g0463_Sbr05g1550_Sbr02g0386	0.0377737	0.180838	0.0882917	0.263009	0.0696185	0.115373	0.0224248	0.105029	0.0387582	0.206931	0.0939363	0.32387	0.0730647	0.125276	0.0227669	0.11315	N	N
Ptr05g1818_Ptr02g0461_Sbr05g1553_Sbr02g0384	0.040353	0.260476	0.0608967	0.279853	0.0296551	0.117211	0.0246114	0.111554	0.0414791	0.31998	0.0635116	0.350271	0.0302573	0.127452	0.0250243	0.120777	N	N
Ptr05g1821_Ptr02g0458_Sbr05g1556_Sbr02g0383	0.0772607	0.186883	0.0918957	0.23836	0.0460234	0.0916813	0.0335719	0.108295	0.0815365	0.214939	0.0980324	0.286839	0.0474961	0.097788	0.0343465	0.116959	N	N
Ptr05g1822_Ptr02g0457_Sbr05g1557_Sbr02g0381	0.0374104	0.227114	0.0548022	0.256366	0.0305865	0.156048	0.0394376	0.136848	0.0383757	0.270532	0.0569076	0.313708	0.0312277	0.174956	0.0405123	0.151095	N	N
Ptr05g1824_Ptr02g0454_Sbr05g1559_Sbr02g0377	0.046612	0.195148	0.0610819	0.259546	0.0253077	0.0855069	0.0321827	0.101668	0.0481234	0.226029	0.0637131	0.318556	0.0257446	0.0907865	0.0328936	0.109253	N	N
Ptr05g1825_Ptr02g0453_Sbr05g1560_Sbr02g0376	0.230153	0.616424	0.229588	0.597107	0.0356394	0.123457	0.0333797	0.112735	0.274904	1.29405	0.27409	1.19275	0.036514	0.134892	0.0341453	0.122166	N	N
Ptr05g1829_Ptr02g0450_Sbr05g1563_Sbr02g0373	0.0863009	0.230853	0.101535	0.221382	0.0549056	0.124681	0.0534591	0.132258	0.0916832	0.275915	0.109099	0.262356	0.0570192	0.136358	0.05546	0.145502	N	N
Ptr05g1837_Ptr02g0442_Sbr05g1571_Sbr02g0366	0.0382727	0.185697	0.0525478	0.226878	0.0198469	0.101903	0.024515	0.0991708	0.0392838	0.213361	0.0544794	0.270193	0.0201142	0.109525	0.0249246	0.106369	N	N
Ptr05g1841_Ptr02g0439_Sbr05g1574_Sbr02g0363	0.0662283	0.265823	0.135249	0.385042	0.0587139	0.279851	0.0784083	0.206804	0.0693368	0.328217	0.149142	0.540217	0.0611396	0.350267	0.082817	0.241952	N	N
Ptr05g1843_Ptr02g0437_Sbr05g1576_Sbr02g0361	0.0365112	0.226295	0.0378488	0.220975	0.0217809	0.118393	0.0218089	0.105263	0.0374298	0.269359	0.0388372	0.261778	0.0221034	0.128855	0.0221322	0.113423	N	N
Ptr05g1846_Ptr02g0434_Sbr05g1578_Sbr02g0358	0.0565051	0.257477	0.383092	0.530284	0.0557406	0.141672	0.363188	0.505979	0.0587469	0.315399	0.536221	0.920804	0.0579206	0.157019	0.496602	0.842113	N	N
Ptr05g1847_Ptr02g0433_Sbr05g1579_Sbr02g0357	0.0856678	0.282686	0.0997272	0.338723	0.0420862	0.140617	0.0460255	0.135539	0.0909682	0.354803	0.107011	0.450604	0.0433131	0.15572	0.0474983	0.149496	N	N
Ptr05g1848_Ptr02g0432_Sbr05g1581_Sbr02g0356	0.252386	0.371497	0.412002	0.571536	0.238757	0.402467	0.220216	0.232031	0.307687	0.512887	0.597775	1.07677	0.287421	0.576911	0.260703	0.277619	N	N
Ptr05g1849_Ptr02g0431_Sbr05g1582_Sbr02g0355	0.0033241	0.2592	0.00998059	0.306464	0.01	0.0761905	0.009953	0.106195	0.00333149	0.318027	0.0100476	0.393971	0.0100673	0.0803443	0.0100196	0.114508	N	N
Ptr05g1851_Ptr02g0430_Sbr05g1585_Sbr02g0353	0.058197	0.287193	0.0745872	0.330293	0.0278146	0.108624	0.0263258	0.119078	0.060579	0.362072	0.0785619	0.435388	0.0283435	0.117343	0.026799	0.129668	N	N
Ptr05g1854_Ptr02g0427_Sbr05g1587_Sbr02g0350	0.0467931	0.269082	0.0558239	0.288194	0.030518	0.115536	0.0115934	0.117194	0.0483165	0.333282	0.0580107	0.363697	0.0311563	0.12547	0.011684	0.127432	N	N
Ptr05g1855_Ptr02g0426_Sbr05g1588_Sbr02g0348	0.0888428	0.187671	0.0945805	0.294914	0.05	0.100719	0.0567069	0.164024	0.0945612	0.215989	0.101098	0.37469	0.0517447	0.108156	0.0589652	0.185096	N	N
Ptr05g1857_Ptr02g0425_Sbr05g1590_Sbr02g0347	0.0274666	0.205666	0.0499036	0.228352	0.0172973	0.0846561	0.0174081	0.066482	0.0279821	0.240383	0.0516413	0.27231	0.0174999	0.0898269	0.0176133	0.0696152	N	N
Ptr05g1858_Ptr02g0422_Sbr05g1591_Sbr02g0345	0.0292171	0.245883	0.0382548	0.231209	0.0089955	0.119266	0.0217391	0.158257	0.0298015	0.297948	0.0392649	0.27643	0.00904988	0.129892	0.0220604	0.17775	N	N
Ptr05g1859_Ptr02g0421_Sbr05g1592_Sbr02g0344	0.0282021	0.145422	0.0996326	0.293142	0.087812	0.151842	0.0141114	0.0967309	0.028746	0.161657	0.106902	0.371776	0.0933928	0.169664	0.0142459	0.103563	N	N
Ptr05g1860_Ptr02g0420_Sbr05g1593_Sbr02g0343	0.0801667	0.231946	0.0964181	0.24661	0.0499939	0.117397	0.0368143	0.0609395	0.0847833	0.277495	0.103204	0.299031	0.0517381	0.127672	0.0377486	0.0635581	N	N
Ptr05g1863_Ptr02g0417_Sbr05g1596_Sbr02g0340	0.05104	0.265678	0.0637584	0.322542	0.041387	0.142686	0.0216082	0.137047	0.0528598	0.327993	0.0666326	0.421663	0.0425728	0.15827	0.0219256	0.151338	N	N
Ptr05g1864_Ptr02g0416_Sbr05g1597_Sbr02g0339	0.0595895	0.28405	0.352721	0.550183	0.0609406	0.218182	0.33693	0.523844	0.0620901	0.356995	0.476576	0.992004	0.0635593	0.257829	0.447342	0.899138	N	N
Ptr05g1868_Ptr02g0413_Sbr05g1599_Sbr02g0337	0.0776808	0.210175	0.148159	0.40671	0.0474041	0.268212	0.153716	0.30338	0.082005	0.246621	0.165059	0.586124	0.0489684	0.331927	0.172017	0.388774	N	N
Ptr05g1871_Ptr02g0412_Sbr05g1601_Sbr02g0336	0.0598391	0.182478	0.0772392	0.204621	0.0306944	0.111915	0.0502849	0.110491	0.0623613	0.209095	0.0815125	0.238945	0.0313402	0.121202	0.05205	0.119529	N	N
Ptr05g1876_Ptr02g0407_Sbr05g1606_Sbr02g0333	0.0198122	0.250641	0.0593098	0.307075	0.0160941	0.171617	0.0415461	0.150875	0.0200786	0.305061	0.0617863	0.395005	0.0162693	0.194878	0.0427412	0.168452	N	N
Ptr05g1878_Ptr02g0405_Sbr05g1607_Sbr02g0332	0.00284091	0.288462	0.0128023	0.320574	0.0185185	0.157143	0.00283688	0.183575	0.0028463	0.364131	0.0129128	0.418218	0.018751	0.17634	0.00284226	0.210546	N	N
Ptr05g1879_Ptr02g0404_Sbr05g1608_Sbr02g0330	0.0669434	0.337252	0.0864677	0.395132	0.0410518	0.171636	0.0416778	0.195918	0.0701216	0.447926	0.0918717	0.561245	0.042218	0.194902	0.0428806	0.227071	N	N
Ptr05g1880_Ptr02g0403_Sbr05g1609_Sbr02g0329	0.0333062	0.188715	0.0482106	0.334297	0.0177502	0.118412	0.0230872	0.172994	0.0340684	0.217384	0.0498299	0.442576	0.0179636	0.128876	0.02345	0.196665	N	N
Ptr05g1881_Ptr02g0402_Sbr05g1610_Sbr02g0326	0.0479401	0.167901	0.237322	0.442071	0.024	0.167213	0.219311	0.383663	0.0495408	0.190075	0.285319	0.667652	0.0243924	0.189189	0.259423	0.53739	N	N
Ptr05g1883_Ptr02g0400_Sbr05g1614_Sbr02g0325	0.0870937	0.180765	0.157211	0.200684	0.0982987	0.111888	0.0609524	0.136054	0.0925797	0.206835	0.176426	0.23355	0.105365	0.12117	0.0635721	0.150125	N	N
Ptr05g1889_Ptr02g0396_Sbr05g1620_Sbr02g0321	0.0608061	0.198366	0.0805416	0.272674	0.03066	0.0972304	0.0282033	0.100811	0.0634129	0.230392	0.0852031	0.338905	0.0313043	0.104137	0.0287473	0.108262	N	N
Ptr05g1890_Ptr02g0395_Sbr05g1621_Sbr02g0320	0.13367	0.24	0.175732	0.339066	0.0656013	0.174334	0.109578	0.179582	0.147218	0.289247	0.200233	0.451231	0.0686495	0.198409	0.118459	0.205278	N	N
Ptr05g1892_Ptr02g0392_Sbr05g1622_Sbr02g0317	0.158297	0.267717	0.190008	0.377581	0.0570497	0.174174	0.0691168	0.104449	0.177801	0.331156	0.219113	0.52504	0.0593362	0.198201	0.0725119	0.112476	N	N
Ptr05g1893_Ptr02g0391_Sbr05g1623_Sbr02g0316	0.0642398	0.210889	0.0903049	0.346467	0.0513719	0.165631	0.0351975	0.203528	0.0671589	0.247614	0.0962216	0.464862	0.0532159	0.187156	0.0360502	0.237442	N	N
Ptr05g1894_Ptr02g0390_Sbr05g1624_Sbr02g0315	0.0217457	0.147996	0.317829	0.47957	0.028968	0.0371134	0.319905	0.471597	0.0220672	0.164857	0.41344	0.765045	0.0295423	0.0380631	0.417049	0.743253	N	N
Ptr05g1901_Ptr02g0382_Sbr05g1629_Sbr02g0307	0.0636774	0.183241	0.088109	0.219498	0.0415848	0.0953378	0.0500026	0.132181	0.066544	0.210104	0.0937292	0.259687	0.0427821	0.101965	0.0517475	0.145408	N	N
Ptr05g1904_Ptr02g0377_Sbr05g1631_Sbr02g0305	0.0798803	0.223161	0.119048	0.281333	0.0542863	0.131737	0.0393967	0.110913	0.0844627	0.264883	0.129632	0.352636	0.0563512	0.144869	0.0404692	0.120025	N	N
Ptr05g1905_Ptr02g0376_Sbr05g1632_Sbr02g0304	0.0436152	0.197094	0.0590188	0.236808	0.0297236	0.104206	0.0277698	0.0799771	0.0449348	0.228664	0.0614705	0.284568	0.0303287	0.112194	0.028297	0.084571	N	N
Ptr05g1908_Ptr02g0370_Sbr05g1637_Sbr02g0300	0.280766	0.739812	0.277234	0.765306	0.0201835	0.153374	0.0401338	0.162669	0.351728	3.22414	0.346104	-1	0.02046	0.171587	0.0412475	0.183364	N	N
Ptr05g1909_Ptr02g0369_Sbr05g1638_Sbr02g0299	0.400102	0.661552	0.430718	0.678752	0.0335536	0.193548	0.0580005	0.182896	0.571823	1.60324	0.6405	1.76543	0.0343274	0.22387	0.060366	0.209648	N	N
Ptr05g1910_Ptr02g0368_Sbr05g1639_Sbr02g0298	0.28821	0.667576	0.285621	0.717892	0.0471822	0.174946	0.038999	0.239734	0.363723	1.65615	0.359529	2.36324	0.0487316	0.199207	0.0400496	0.288855	N	N
Ptr05g1912_Ptr02g0366_Sbr05g1641_Sbr02g0296	0.0732457	0.483497	0.0896764	0.53534	0.0393141	0.191633	0.0193426	0.217555	0.0770737	0.776015	0.0955074	0.938263	0.040382	0.221292	0.0195964	0.256945	N	N
Ptr05g1913_Ptr02g0365_Sbr05g1643_Sbr02g0295	0.0529671	0.275042	0.076377	0.327925	0.0322896	0.0924658	0.0588957	0.172735	0.0549305	0.342636	0.0805519	0.431167	0.0330053	0.0986823	0.0613368	0.196329	N	N
Ptr05g1914_Ptr02g0364_Sbr05g1644_Sbr02g0294	0.0308051	0.21068	0.060196	0.215227	0.0419972	0.0878477	0.0154026	0.0570593	0.0314556	0.247324	0.0627493	0.253673	0.0432189	0.0934332	0.0155629	0.0593465	N	N
Ptr05g1915_Ptr07g0234_Sbr05g1645_Sbr07g0211	0.624382	0.793651	0.626135	0.783475	0.0180932	0.055914	0.0245958	0.155133	1.34012	-1	1.35066	-1	0.0183151	0.058108	0.0250081	0.173802	N	N
Ptr05g1917_Ptr02g0361_Sbr05g1647_Sbr02g0292	0.0932285	0.244644	0.124472	0.264099	0.0504394	0.126227	0.0717454	0.0650847	0.0995527	0.296108	0.136108	0.325551	0.0522156	0.138215	0.0754129	0.0680836	N	N
Ptr05g1920_Ptr02g0359_Sbr05g1649_Sbr02g0291	0.0552809	0.22135	0.0974916	0.300236	0.0314019	0.110614	0.0553638	0.13899	0.0574242	0.26231	0.104437	0.383512	0.0320782	0.119673	0.0575138	0.15372	N	N
Ptr05g1926_Ptr02g0355_Sbr05g1654_Sbr02g0290	0.052183	0.213366	0.0616295	0.187042	0.0208659	0.0883978	0.0208986	0.0586081	0.0540872	0.251068	0.0643095	0.215151	0.0211617	0.0940565	0.0211953	0.0610248	N	N
Ptr05g1930_Ptr02g0352_Sbr05g1658_Sbr02g0287	0.0206186	0.208589	0.0248048	0.259811	0.00824931	0.13079	0.0165327	0.0812458	0.0209073	0.244421	0.0252242	0.318961	0.00829502	0.143722	0.0167177	0.0859924	N	N
Ptr05g1936_Ptr02g0345_Sbr05g1663_Sbr02g0280	0.061545	0.201784	0.0678399	0.22805	0.0309987	0.113721	0.0299729	0.0978633	0.0642175	0.235053	0.0711066	0.271876	0.0316575	0.123327	0.0305883	0.104864	N	N
Ptr05g1943_Ptr02g0339_Sbr05g1668_Sbr02g0276	0.0263599	0.17398	0.0326269	0.214779	0.0196753	0.105801	0.0095839	0.0955071	0.0268343	0.197948	0.0333579	0.253045	0.019938	0.114049	0.00964566	0.102159	N	N
Ptr05g1944_Ptr02g0338_Sbr05g1669_Sbr02g0275	0.0361567	0.217129	0.0628847	0.255398	0.0258878	0.119552	0.0302064	0.114764	0.0370573	0.256345	0.0656783	0.31224	0.0263452	0.130232	0.0308315	0.124557	N	N
Ptr05g1945_Ptr02g0337_Sbr05g1670_Sbr02g0274	0.0497432	0.181653	0.0625112	0.23515	0.0307278	0.126606	0.0259436	0.0945741	0.0514695	0.208006	0.0652708	0.282148	0.031375	0.13867	0.0264029	0.101091	N	N
Ptr05g1946_Ptr02g0336_Sbr05g1671_Sbr02g0273	0.00637789	0.17561	0.0923652	0.301344	0.012766	0.0933852	0.0826887	0.221367	0.00640516	0.200073	0.0985676	0.385362	0.0128759	0.0997318	0.0876124	0.262334	N	N
Ptr05g1948_Ptr02g0334_Sbr05g1672_Sbr02g0271	0.0949292	0.210425	0.105715	0.265461	0.0442282	0.081042	0.0532939	0.119943	0.101497	0.246968	0.113949	0.327657	0.045586	0.0857639	0.0552821	0.130697	N	N
Ptr05g1952_Ptr07g0231_Sbr05g1675_Sbr07g0207	0.316618	0.732542	0.323303	0.794813	0.0339681	0.177102	0.0458307	0.167209	0.41134	2.82022	0.423	-1	0.0347614	0.202024	0.0472908	0.189183	N	N
Ptr05g1953_Ptr07g0228_Sbr05g1676_Sbr07g0203	0.194175	0.651163	0.1875	0.677711	0.016791	0.162651	0.0110957	0.223256	0.224714	1.51995	0.215762	1.75455	0.0169819	0.18334	0.0111786	0.265019	N	N
Ptr05g1954_Ptr07g0227_Sbr05g1677_Sbr07g0202	0.335377	0.6205	0.369789	0.652861	0.122088	0.16276	0.0576352	0.0879346	0.444527	1.31729	0.509509	1.53295	0.133255	0.18348	0.0599701	0.0935316	N	N
Ptr05g1958_Ptr02g0327_Sbr05g1681_Sbr02g0262	0.0435283	0.203449	0.0429708	0.275923	0.0233401	0.140639	0.0254822	0.0841613	0.0448425	0.237335	0.044251	0.344027	0.023711	0.155746	0.0259252	0.0892693	N	N
Ptr05g1960_Ptr02g0326_Sbr05g1682_Sbr02g0261	0.151394	0.346505	0.179343	0.370149	0.0835789	0.153091	0.127018	0.221994	0.169103	0.464931	0.204964	0.510221	0.0886136	0.171232	0.139166	0.263224	N	N
Ptr05g1961_Ptr02g0325_Sbr05g1683_Sbr02g0260	0.028136	0.171429	0.0794819	0.295477	0.0618193	0.126633	0.028136	0.159184	0.0286773	0.194633	0.0840169	0.375619	0.0645163	0.138704	0.0286773	0.178926	N	N
Ptr05g1963_Ptr02g0322_Sbr05g1685_Sbr02g0259	0.0471469	0.117145	0.0609023	0.209135	0.0225904	0.0717703	0.0291425	0.147149	0.0486939	0.127373	0.0635176	0.245177	0.0229376	0.0754404	0.0297238	0.163802	N	N
Ptr05g1964_Ptr02g0321_Sbr05g1686_Sbr02g0258	0.0162999	0.16285	0.0317546	0.196512	0.013047	0.0660457	0.0162756	0.138049	0.0164797	0.183594	0.0324465	0.227875	0.0131618	0.0691366	0.0164548	0.152565	N	N
Ptr05g1965_Ptr02g0320_Sbr05g1687_Sbr02g0257	0.040728	0.231593	0.0665487	0.298862	0.0248056	0.116543	0.034188	0.125122	0.0418756	0.276984	0.0696884	0.381225	0.0252251	0.12666	0.0349918	0.136888	N	N
Ptr05g1966_Ptr02g0319_Sbr05g1688_Sbr02g0256	0.0297316	0.209629	0.0363987	0.320475	0.0182019	0.116949	0.0165153	0.127877	0.030337	0.245863	0.0373116	0.418045	0.0184264	0.127142	0.0166998	0.140202	N	N
Ptr05g1970_Ptr07g0210_Sbr05g1691_Sbr07g0188	0.181452	0.667221	0.191569	0.661962	0.0287222	0.112245	0.0201342	0.134034	0.20774	1.65292	0.221206	1.60673	0.0292866	0.121589	0.0204094	0.147661	N	N
Ptr05g1972_Ptr02g0312_Sbr05g1694_Sbr02g0252	0.151488	0.283296	0.189867	0.286496	0.0737505	0.114157	0.0785018	0.146474	0.16922	0.355784	0.218924	0.360944	0.0776333	0.123842	0.0829214	0.162963	N	N
Ptr05g1977_Ptr07g0194_Sbr05g1697_Sbr07g0171	0.303648	0.715919	0.309209	0.723351	0.0216854	0.088683	0.0225719	0.115729	0.389224	2.31851	0.398627	2.503	0.0220051	0.0943799	0.0229186	0.125698	N	N
Ptr05g1978_Ptr02g0306_Sbr05g1698_Sbr02g0248	0.04	0.22807	0.0708565	0.305535	0.0501058	0.124138	0.0508381	0.166483	0.0411062	0.271905	0.0744306	0.392402	0.051858	0.135707	0.0526431	0.18825	N	N
Ptr05g1980_Ptr07g0193_Sbr05g1699_Sbr07g0170	0.37494	0.720641	0.384637	0.764418	0.0414826	0.153748	0.0432966	0.0918775	0.519741	2.43036	0.539387	-1	0.042674	0.172057	0.0445966	0.0980116	N	N
Ptr05g1985_Ptr07g0190_Sbr05g1702_Sbr07g0168	0.211835	0.772187	0.233578	0.801294	0.0591879	0.272981	0.0502536	0.238616	0.248931	-1	0.279862	-1	0.061654	0.339387	0.0520164	0.287214	N	N
Ptr05g1986_Ptr02g0299_Sbr05g1703_Sbr02g0242	0.0444804	0.189633	0.0542437	0.259555	0.0170524	0.0873908	0.0241903	0.107188	0.045854	0.218611	0.0563053	0.31857	0.0172492	0.0929158	0.024589	0.115666	N	N
Ptr05g1987_Ptr02g0297_Sbr05g1704_Sbr02g0241	0.0535834	0.181818	0.0739662	0.2583	0.0308277	0.154924	0.0342742	0.111842	0.0555939	0.208224	0.0778725	0.316653	0.0314791	0.173539	0.035082	0.121116	N	N
Ptr05g1990_Ptr02g0290_Sbr05g1706_Sbr02g0234	0.456972	0.701156	0.469187	0.73396	0.0467827	0.120216	0.0456	0.139722	0.704853	2.04858	0.736788	2.88373	0.0483054	0.131022	0.0470451	0.154619	N	N
Ptr05g1996_Ptr02g0285_Sbr05g1708_Sbr02g0229	0.28275	0.653419	0.284777	0.695143	0.0602618	0.161453	0.030526	0.120995	0.354906	1.53727	0.358167	1.96151	0.0628209	0.181812	0.0311646	0.13195	N	N
Ptr05g1997_Ptr07g0172_Sbr05g1709_Sbr07g0151	0.140501	0.564845	0.149935	0.56969	0.0283599	0.135432	0.01507	0.0751688	0.155577	1.04916	0.167277	1.06905	0.02891	0.149365	0.0152235	0.079208	N	N
Ptr05g2003_Ptr02g0280_Sbr05g1714_Sbr02g0222	0.0460177	0.167665	0.283627	0.499501	0.0389841	0.083499	0.277331	0.413413	0.04749	0.18977	0.356315	0.822465	0.0400338	0.0885237	0.346258	0.600913	N	N
Ptr05g2004_Ptr02g0279_Sbr05g1715_Sbr02g0220	0.10855	0.183844	0.299773	0.53468	0.09801	0.221612	0.207372	0.363879	0.117257	0.210903	0.382742	0.935959	0.105033	0.262681	0.242737	0.497942	N	N
Ptr05g2005_Ptr02g0278_Sbr05g1716_Sbr02g0219	0.0761623	0.183124	0.0763287	0.245989	0.0168067	0.104938	0.0337447	0.149314	0.0803129	0.209949	0.0804982	0.298107	0.0169979	0.113045	0.0345274	0.166501	N	N
Ptr05g2008_Ptr02g0275_Sbr05g1719_Sbr02g0216	0.035933	0.265842	0.039205	0.364573	0.0228758	0.135802	0.0269424	0.133058	0.0368223	0.328247	0.0402669	0.49929	0.0232319	0.149817	0.0274383	0.146474	N	N
Ptr05g2011_Ptr02g0272_Sbr05g1720_Sbr02g0213	0.028148	0.189099	0.0370566	0.20303	0.0126249	0.107861	0.0152819	0.0963053	0.0286898	0.217896	0.0380033	0.23676	0.0127324	0.116451	0.0154398	0.103075	N	N
Ptr05g2012_Ptr07g0167_Sbr05g1721_Sbr07g0147	0.296244	0.692124	0.304379	0.694456	0.0348465	0.143924	0.0127029	0.0920097	0.376885	1.92133	0.390453	1.95217	0.035682	0.159801	0.0128117	0.0981622	N	N
Ptr05g2013_Ptr07g0161_Sbr05g1722_Sbr07g0140	0.454724	0.626188	0.463004	0.649766	0.048775	0.0900409	0.0665694	0.151786	0.699122	1.35098	0.720455	1.50942	0.0504333	0.0959215	0.069711	0.169593	N	N
Ptr05g2015_Ptr02g0268_Sbr05g1724_Sbr02g0208	0.0503614	0.237672	0.0728726	0.355346	0.0309496	0.171293	0.0364656	0.139423	0.052132	0.285831	0.0766603	0.481548	0.0316063	0.194457	0.037382	0.154252	N	N
Ptr05g2018_Ptr02g0267_Sbr05g1726_Sbr02g0207	0.263312	0.460717	0.104991	0.267315	0.042113	0.0950061	0.246292	0.405643	0.324337	0.7145	0.113106	0.330531	0.0433416	0.101585	0.298557	0.583795	N	N
Ptr05g2020_Ptr02g0265_Sbr05g1727_Sbr02g0206	0.0312528	0.18979	0.0361332	0.256674	0.0196872	0.111423	0.0185875	0.0855397	0.0319226	0.218821	0.0370326	0.314178	0.0199502	0.120623	0.0188217	0.0908236	N	N
Ptr05g2023_Ptr02g0260_Sbr05g1730_Sbr02g0202	0.0616962	0.230041	0.0608712	0.240499	0.0400895	0.135263	0.0284704	0.140904	0.0643821	0.274743	0.0634837	0.289981	0.0412007	0.149159	0.0290249	0.156073	N	N
Ptr05g2025_Ptr02g0258_Sbr05g1731_Sbr02g0200	0.064765	0.191278	0.0858776	0.253205	0.0446624	0.100577	0.0304173	0.108023	0.0677336	0.220816	0.0912051	0.308921	0.0460475	0.107992	0.0310513	0.11664	N	N
Ptr05g2026_Ptr02g0257_Sbr05g1732_Sbr02g0199	0.0788896	0.278937	0.11918	0.353702	0.0611441	0.167259	0.0411753	0.152681	0.0833546	0.348812	0.129789	0.47843	0.0637808	0.189248	0.0423487	0.170717	N	N
Ptr05g2028_Ptr07g0137_Sbr05g1734_Sbr07g0116	0.0169432	0.605928	0.287316	0.710112	0.193662	0.347345	0.115209	0.249721	0.0171375	1.23732	0.362272	2.20051	0.224023	0.466495	0.125083	0.303681	N	N
Ptr05g2034_Ptr07g0130_Sbr05g1739_Sbr07g0105	0.388323	0.658301	0.423137	0.678054	0.0656724	0.126227	0.0881267	0.177495	0.546992	1.57617	0.622899	1.75812	0.0687273	0.138215	0.0937493	0.202539	N	N
Ptr05g2037_Ptr02g0238_Sbr05g1741_Sbr02g0190	0.0262346	0.171875	0.0391215	0.225173	0.0195373	0.10087	0.0257511	0.103746	0.0267044	0.195212	0.0401787	0.267754	0.0197963	0.10833	0.0262035	0.111661	N	N
Ptr05g2044_Ptr02g0232_Sbr05g1747_Sbr02g0187	0.0306148	0.241543	0.0474571	0.263276	0.0214541	0.110306	0.0321128	0.139691	0.0312572	0.29152	0.049025	0.324281	0.0217669	0.119313	0.0328206	0.154581	N	N
Ptr05g2046_Ptr02g0231_Sbr05g1748_Sbr02g0186	0.0400238	0.223095	0.199204	0.403938	0.0111509	0.0921409	0.198114	0.323177	0.0411314	0.26479	0.231531	0.58009	0.0112347	0.0983118	0.230049	0.422778	N	N
Ptr05g2047_Ptr02g0230_Sbr05g1749_Sbr02g0185	0.0314651	0.177778	0.0297726	0.292709	0.0157145	0.114711	0.0255486	0.133616	0.0321442	0.202909	0.0303797	0.371065	0.0158815	0.124494	0.0259939	0.147152	N	N
Ptr05g2050_Ptr02g0224_Sbr05g1751_Sbr02g0180	0.0715338	0.234637	0.0938212	0.307164	0.0322018	0.112869	0.0465676	0.155239	0.0751789	0.281401	0.10023	0.395156	0.0329135	0.122323	0.0480761	0.173936	N	N
Ptr05g2052_Ptr02g0221_Sbr05g1753_Sbr02g0178	0.0476017	0.257637	0.0671472	0.275108	0.0344733	0.11236	0.0339354	0.196891	0.0491794	0.315643	0.0703454	0.342739	0.0352907	0.121724	0.0347271	0.228389	N	N
Ptr05g2054_Ptr02g0220_Sbr05g1755_Sbr02g0177	0.0785161	0.296296	0.0989348	0.457556	0.0431732	0.182815	0.0495211	0.188362	0.0829374	0.376972	0.106098	0.706349	0.0444657	0.209541	0.0512317	0.216912	N	N
Ptr05g2056_Ptr02g0219_Sbr05g1756_Sbr02g0176	0.00603167	0.201236	0.0166247	0.32049	0.0106141	0.0987013	0.00300601	0.160714	0.00605605	0.234303	0.0168117	0.418072	0.0106899	0.105829	0.00301205	0.180872	N	N
Ptr05g2057_Ptr02g0218_Sbr05g1757_Sbr02g0175	0.108172	0.211232	0.163626	0.310597	0.0918362	0.140078	0.0651448	0.127368	0.116815	0.248091	0.184587	0.400992	0.0979645	0.155057	0.0681493	0.139588	N	N
Ptr05g2064_Ptr02g0212_Sbr05g1763_Sbr02g0172	0.0978	0.268095	0.133828	0.275182	0.0595728	0.124954	0.0618185	0.143858	0.104791	0.331744	0.147411	0.342857	0.062072	0.136686	0.0645155	0.15972	N	N
Ptr05g2068_Ptr02g0207_Sbr05g1767_Sbr02g0170	0.0539773	0.177043	0.0672476	0.201555	0.0187518	0.106969	0.0318212	0.108914	0.0560182	0.201947	0.0704557	0.23474	0.0189902	0.11541	0.032516	0.117682	N	N
Ptr05g2071_Ptr02g0204_Sbr05g1770_Sbr02g0168	0.0698428	0.231247	0.094545	0.308325	0.049527	0.145863	0.035218	0.147623	0.0733119	0.276485	0.101058	0.397124	0.0512381	0.162204	0.0360717	0.164392	N	N
Ptr05g2074_Ptr02g0195_Sbr05g1773_Sbr02g0162	0.0779278	0.244541	0.0999334	0.218924	0.072048	0.133087	0.0291842	0.16531	0.0822806	0.295955	0.107249	0.258876	0.0757476	0.146509	0.0297672	0.186744	N	N
Ptr05g2081_Ptr02g0186_Sbr05g1780_Sbr02g0155	0.0875907	0.248395	0.111228	0.28346	0.0520004	0.137918	0.0521054	0.134946	0.0931422	0.301694	0.120395	0.356047	0.053891	0.152406	0.0540038	0.148772	N	N
Ptr05g2084_Ptr02g0184_Sbr05g1782_Sbr02g0153	0.0601008	0.183216	0.112088	0.277917	0.0383451	0.101557	0.0582199	0.144062	0.0626458	0.210072	0.121405	0.347188	0.0393601	0.109125	0.0606038	0.159972	N	N
Ptr05g2085_Ptr02g0183_Sbr05g1783_Sbr02g0152	0.123195	0.233242	0.168877	0.316804	0.0566706	0.164534	0.0529723	0.121771	0.134578	0.279373	0.191333	0.411663	0.058926	0.185749	0.0549361	0.132877	N	N
Ptr05g2088_Ptr02g0180_Sbr05g1785_Sbr02g0149	0.0453584	0.197103	0.0577644	0.242925	0.0286513	0.127573	0.0202523	0.1094	0.046788	0.228677	0.0601102	0.293561	0.029213	0.139835	0.0205308	0.118251	N	N
Ptr05g2092_Ptr02g0177_Sbr05g1789_Sbr02g0145	0.0976511	0.214356	0.133988	0.299904	0.0635005	0.181198	0.0682811	0.140146	0.10462	0.252453	0.147605	0.382959	0.0663507	0.207406	0.0715918	0.15514	N	N
Ptr05g2093_Ptr02g0176_Sbr05g1791_Sbr02g0144	0.0469998	0.283101	0.694264	0.631841	0.684577	0.716783	0.0414118	0.138129	0.0485371	0.35547	1.94958	1.38603	1.8294	2.33776	0.042599	0.152664	N	N
Ptr05g2098_Ptr02g0172_Sbr05g1796_Sbr02g0139	0.122997	0.198462	0.151809	0.287452	0.0610073	0.0958175	0.0622055	0.147692	0.134342	0.230521	0.169622	0.362493	0.0636319	0.102515	0.0649373	0.164479	N	N
Ptr05g2101_Ptr02g0170_Sbr05g1798_Sbr02g0137	0.090219	0.25445	0.146372	0.343912	0.0656314	0.157187	0.0861146	0.181278	0.0961239	0.310804	0.162837	0.460127	0.0686824	0.176396	0.0914728	0.207512	N	N
Ptr05g2103_Ptr02g0164_Sbr05g1800_Sbr02g0132	0.0319858	0.288385	0.0489324	0.279255	0.0257435	0.141901	0.00890472	0.132626	0.0326879	0.364006	0.0506017	0.349318	0.0261956	0.157302	0.008958	0.145949	N	N
Ptr05g2105_Ptr02g0162_Sbr05g1802_Sbr02g0131	0.0628099	0.31016	0.122019	0.390925	0.0363236	0.150268	0.077457	0.206087	0.0655967	0.400247	0.133172	0.552406	0.0372327	0.167693	0.0817553	0.240963	N	N
Ptr05g2114_Ptr02g0155_Sbr05g1808_Sbr02g0124	0.114556	0.174041	0.150556	0.296073	0.0818378	0.109091	0.0513186	0.163224	0.124312	0.198028	0.168053	0.376602	0.0866566	0.117889	0.0531588	0.184073	N	N
Ptr05g2116_Ptr02g0153_Sbr05g1810_Sbr02g0123	0.0240674	0.263566	0.0361518	0.270096	0.0180325	0.167207	0.0120627	0.1	0.024462	0.324729	0.0370522	0.334866	0.0182528	0.189181	0.0121608	0.107326	N	N
Ptr05g2119_Ptr02g0150_Sbr05g1813_Sbr02g0121	0.0448155	0.185393	0.0595895	0.286505	0.0316692	0.13436	0.0251323	0.220833	0.0462103	0.212958	0.0620901	0.360959	0.0323573	0.148058	0.025563	0.261577	N	N
Ptr05g2120_Ptr02g0149_Sbr05g1814_Sbr02g0119	0.0590878	0.274266	0.106607	0.364152	0.0309704	0.144165	0.0696345	0.157806	0.0615453	0.341411	0.114988	0.498472	0.031628	0.160099	0.0730823	0.17718	N	N
Ptr05g2121_Ptr02g0148_Sbr05g1815_Sbr02g0118	0.070983	0.346703	0.440119	0.656096	0.0259853	0.199734	0.437658	0.574207	0.0745703	0.4653	0.662914	1.55835	0.0264461	0.232253	0.656982	1.08808	N	N
Ptr05g2132_Ptr02g0134_Sbr05g1822_Sbr02g0106	0.0462758	0.249209	0.0665385	0.419114	0.0573411	0.319887	0.0337195	0.177085	0.047765	0.302913	0.0696772	0.613724	0.0596517	0.417018	0.034501	0.202002	N	N
Ptr05g2137_Ptr02g0130_Sbr05g1825_Sbr02g0101	0.0978746	0.206137	0.115136	0.220292	0.038961	0.117438	0.04132	0.100877	0.104877	0.241032	0.124997	0.26081	0.0400095	0.127721	0.0425018	0.108338	N	N
Ptr05g2139_Ptr02g0125_Sbr05g1827_Sbr02g0098	0.0380014	0.133038	0.266877	0.358192	0.0294427	0.0942761	0.247893	0.337054	0.038998	0.146449	0.329851	0.486976	0.0300362	0.10075	0.300945	0.447567	N	N
Ptr05g2143_Ptr02g0120_Sbr05g1831_Sbr02g0094	0.0148026	0.265458	0.0326141	0.366048	0.0118402	0.1344	0.0217463	0.165429	0.0149507	0.327652	0.0333444	0.502166	0.0119346	0.148107	0.0220678	0.186897	N	N
Ptr05g2145_Ptr02g0119_Sbr05g1832_Sbr02g0093	0.0941392	0.290568	0.104401	0.361341	0.063939	0.23597	0.0252864	0.163804	0.100594	0.367561	0.112421	0.493028	0.0668299	0.283344	0.0257225	0.184815	N	N
Ptr05g2152_Ptr02g0108_Sbr05g1839_Sbr02g0087	0.0673263	0.194262	0.112187	0.251927	0.038378	0.125307	0.0882033	0.137637	0.0705421	0.224833	0.121521	0.306995	0.0393947	0.13711	0.0938361	0.152061	N	N
Ptr05g2153_Ptr02g0106_Sbr05g1840_Sbr02g0083	0.0886467	0.352009	0.125114	0.397067	0.0475585	0.205332	0.0436761	0.162071	0.0943387	0.475233	0.136878	0.565346	0.0491334	0.239922	0.0449994	0.1826	N	N
Ptr05g2157_Ptr02g0102_Sbr05g1844_Sbr02g0080	0.0400776	0.218947	0.0439466	0.257022	0.0219733	0.105337	0.0206852	0.117895	0.0411881	0.258909	0.0452867	0.314707	0.0223016	0.113509	0.0209758	0.128263	N	N
Ptr05g2164_Ptr02g0095_Sbr05g1848_Sbr02g0075	0.0928433	0.224363	0.114195	0.285227	0.0317348	0.101124	0.0536184	0.120344	0.0991131	0.266596	0.123886	0.358894	0.0324258	0.108623	0.0556315	0.131174	N	N
Ptr05g2165_Ptr02g0094_Sbr05g1849_Sbr02g0074	0.0202983	0.191768	0.0239779	0.244423	0.00552317	0.0585366	0.0110923	0.150217	0.0205781	0.221473	0.0243695	0.295779	0.0055436	0.0609472	0.0111751	0.167629	N	N
Ptr05g2167_Ptr02g0093_Sbr05g1853_Sbr02g0073	0.0124611	0.162162	0.107348	0.317979	0.0945946	0.176647	0	0.160954	0.0125657	0.182717	0.115852	0.4137	0.101114	0.201428	0	0.181176	N	N
Ptr05g2168_Ptr02g0092_Sbr05g1854_Sbr02g0072	0.0435868	0.192248	0.0582013	0.252527	0.0272995	0.114054	0.0240803	0.0935891	0.0449046	0.222119	0.0605836	0.307899	0.0278087	0.12372	0.0244753	0.0999647	N	N
Ptr05g2169_Ptr02g0091_Sbr05g1855_Sbr02g0071	0.0582814	0.221846	0.0645215	0.294299	0.0249169	0.104848	0.0250997	0.114173	0.0606705	0.263014	0.067467	0.373678	0.0253402	0.11294	0.0255293	0.12386	N	N
Ptr05g2172_Ptr02g0088_Sbr05g1858_Sbr02g0068	0.0818433	0.186177	0.105242	0.258313	0.0459227	0.102476	0.0436207	0.101151	0.0866628	0.213999	0.113399	0.316674	0.0473887	0.110188	0.0449406	0.108654	N	N
Ptr05g2173_Ptr02g0087_Sbr05g1859_Sbr02g0067	0.0378153	0.197041	0.0456613	0.229864	0.0118457	0.0914919	0.0198981	0.0870894	0.0388019	0.228591	0.0471104	0.274487	0.0119402	0.0975723	0.0201668	0.0925748	N	N
Ptr05g2177_Ptr02g0084_Sbr05g1864_Sbr02g0064	0.0786003	0.196265	0.0906235	0.261449	0.0452181	0.110678	0.0227285	0.0972634	0.0830314	0.22754	0.0965839	0.321473	0.0466386	0.119748	0.02308	0.104175	N	N
Ptr05g2183_Ptr02g0082_Sbr05g1869_Sbr02g0063	0.059892	0.239411	0.118741	0.435053	0.0176875	0.124847	0.0971317	0.204489	0.0624188	0.288381	0.129268	0.650751	0.0178994	0.136558	0.104023	0.238762	N	N
Ptr05g2188_Ptr02g0071_Sbr05g1873_Sbr02g0057	0.0432888	0.204965	0.0578669	0.230207	0.0283233	0.0954712	0.0247605	0.0804459	0.0445883	0.239418	0.0602212	0.274982	0.0288719	0.102118	0.0251784	0.0850959	N	N
Ptr05g2190_Ptr02g0069_Sbr05g1875_Sbr02g0056	0.146067	0.362832	0.0653644	0.218659	0.0178838	0.0903614	0.134819	0.244286	0.162458	0.495911	0.0683898	0.258502	0.0181004	0.0962859	0.148617	0.295576	N	N
Ptr05g2198_Ptr02g0061_Sbr05g1880_Sbr02g0049	0.0428904	0.180495	0.0572584	0.286129	0.0316034	0.146987	0.0312159	0.145524	0.0441657	0.206479	0.0595622	0.360349	0.0322886	0.163601	0.0318841	0.161784	N	N
Ptr05g2204_Ptr02g0058_Sbr05g1882_Sbr02g0046	0.0402374	0.234107	0.0544226	0.234912	0.0199276	0.0801068	0.0348817	0.144082	0.041357	0.280631	0.0564982	0.281802	0.0201972	0.0847162	0.0357189	0.159997	N	N
Ptr05g2209_Ptr02g0053_Sbr05g1886_Sbr02g0043	0.0742578	0.222635	0.089966	0.296944	0.0354985	0.0958549	0.0464666	0.12135	0.0781962	0.264135	0.0958364	0.378044	0.0363661	0.102558	0.0479684	0.132374	N	N
Ptr05g2215_Ptr02g0048_Sbr05g1889_Sbr02g0039	0.0749003	0.247027	0.0888359	0.312986	0.0339267	0.115098	0.0523023	0.153608	0.0789097	0.299653	0.0945533	0.40508	0.034718	0.124952	0.0542155	0.171882	N	N
Ptr05g2217_Ptr02g0046_Sbr05g1891_Sbr02g0037	0.0326721	0.221277	0.032634	0.290598	0.00929872	0.103597	0.00468019	0.134831	0.0334051	0.262206	0.0333653	0.367611	0.00935685	0.111488	0.00469485	0.148633	N	N
Ptr05g2218_Ptr02g0043_Sbr05g1892_Sbr02g0034	0.0758655	0.167993	0.103987	0.190292	0.0610526	0.10322	0.0598676	0.080033	0.0799827	0.190194	0.11194	0.219494	0.0636812	0.111051	0.0623923	0.0846336	N	N
Ptr05g2220_Ptr02g0040_Sbr05g1894_Sbr02g0031	0.0441408	0.107303	0.0625818	0.17231	0.0375723	0.0991058	0.0157109	0.0632054	0.0454931	0.115799	0.0653478	0.195777	0.038546	0.106295	0.0158778	0.0660285	N	N
Ptr05g2221_Ptr02g0037_Sbr05g1895_Sbr02g0028	0.0574427	0.226221	0.0705926	0.290919	0.0445877	0.0980336	0.0215489	0.0975749	0.0597617	0.269253	0.0741392	0.368136	0.0459681	0.10506	0.0218646	0.104533	N	N
Ptr05g2223_Ptr02g0036_Sbr05g1897_Sbr02g0027	0.0826656	0.268284	0.0920918	0.274781	0.0213985	0.16685	0.0259806	0.079063	0.0875865	0.332038	0.0982559	0.342224	0.0217097	0.188721	0.0264413	0.0835484	N	N
Ptr05g2224_Ptr02g0035_Sbr05g1898_Sbr02g0025	0.123079	0.239708	0.121701	0.318217	0.0767132	0.12615	0.027454	0.0925569	0.134439	0.288817	0.132793	0.414112	0.0809264	0.138123	0.0279691	0.0987862	N	N
Ptr05g2229_Ptr02g0029_Sbr05g1903_Sbr02g0020	0.0422745	0.205649	0.0446715	0.248419	0.0100042	0.117365	0.0192445	0.109375	0.0435127	0.240359	0.0460572	0.301732	0.0100715	0.127634	0.0194957	0.118222	N	N
Ptr05g2231_Ptr02g0027_Sbr05g1905_Sbr02g0019	0.0224869	0.267933	0.0288385	0.345158	0.00481412	0.131554	0.01764	0.183469	0.022831	0.331493	0.0294075	0.462433	0.00482964	0.144647	0.0178507	0.210406	N	N
Ptr05g2233_Ptr02g0025_Sbr05g1907_Sbr02g0018	0.111455	0.307692	0.209648	0.349515	0.131173	0.212095	0.0278064	0.210332	0.120661	0.396051	0.245889	0.470547	0.144186	0.249293	0.028335	0.246839	N	N
Ptr05g2239_Ptr02g0020_Sbr05g1912_Sbr02g0014	0.11961	0.293113	0.219838	0.45163	0.0259179	0.154839	0.126717	0.207537	0.130301	0.371727	0.260168	0.691305	0.0263763	0.173431	0.138805	0.242965	N	N
Ptr05g2240_Ptr02g0019_Sbr05g1913_Sbr02g0013	0.047148	0.205205	0.0710409	0.29652	0.0321041	0.107035	0.0434711	0.186841	0.0486952	0.239748	0.0746343	0.377342	0.0328114	0.115487	0.0447818	0.214883	N	N
Ptr06g0055_Ptr16g0162_Sbr06g0049_Sbr16g0191	0.481907	0.743707	0.496839	0.77968	0.0448534	0.218679	0.132893	0.267202	0.771554	3.58549	0.814536	-1	0.0462506	0.25853	0.146273	0.330356	N	N
Ptr06g0075_Ptr16g0139_Sbr06g0065_Sbr16g0006	0.111858	0.323272	0.185841	0.446933	0.149533	0.373832	0.0792325	0.230361	0.121135	0.422944	0.213552	0.679589	0.166774	0.517528	0.083738	0.275205	N	N
Ptr06g0255_Ptr16g0333_Sbr06g0208_Sbr16g0387	0.617315	0.759019	0.628564	0.752757	0.0208139	0.0736892	0.021648	0.12787	1.29907	-1	1.36551	-1	0.0211081	0.0775653	0.0219665	0.140193	N	N
Ptr06g0407_Ptr16g0505_Sbr06g0334_Sbr16g0587	0.015426	0.206355	0.0210035	0.261458	0.0126212	0.107664	0.0154026	0.0991736	0.0155868	0.241333	0.0213032	0.321485	0.0127286	0.116221	0.0155629	0.106373	N	N
Ptr06g0408_Ptr16g0504_Sbr06g0335_Sbr16g0585	0.0863831	0.245053	0.125355	0.380497	0.0449734	0.158629	0.0559856	0.136239	0.0917761	0.296715	0.137167	0.530935	0.0463782	0.178222	0.0581854	0.15035	N	N
Ptr06g0412_Ptr16g0503_Sbr06g0338_Sbr16g0583	0.0787523	0.207198	0.0725197	0.303267	0.0269475	0.13012	0.0673846	0.0974409	0.0832013	0.242497	0.0762695	0.388584	0.0274435	0.142911	0.0706062	0.104379	N	N
Ptr06g0422_Ptr16g0498_Sbr06g0346_Sbr16g0575	0.0607226	0.273198	0.0746888	0.345636	0.0365112	0.147945	0.0363563	0.170952	0.0633221	0.339728	0.0786747	0.463319	0.0374298	0.164794	0.037267	0.194016	N	N
Ptr06g0424_Ptr16g0496_Sbr06g0348_Sbr16g1548	0.0621605	0.287054	0.235383	0.661959	0.0482267	0.207091	0.210399	0.659368	0.0648883	0.361848	0.282487	1.6067	0.0498471	0.242349	0.246933	1.58495	N	N
Ptr06g0428_Ptr16g0494_Sbr06g0351_Sbr16g0572	0.0935351	0.171674	0.120713	0.294372	0.0819299	0.193265	0.0497467	0.0846262	0.099903	0.194951	0.131615	0.373798	0.0867601	0.223488	0.0514733	0.0897932	N	N
Ptr06g0430_Ptr16g0493_Sbr06g0353_Sbr16g0571	0.0338131	0.193795	0.0389925	0.240025	0.0162117	0.0953895	0.0223828	0.115988	0.034599	0.224202	0.0400427	0.289284	0.0163895	0.102025	0.0227236	0.126004	N	N
Ptr06g0438_Ptr16g0489_Sbr06g0360_Sbr16g0567	0.0948884	0.22493	0.107445	0.341808	0.0202532	0.102564	0.0781427	0.144981	0.101451	0.267406	0.115966	0.456251	0.0205316	0.11029	0.0825204	0.161111	N	N
Ptr06g0439_Ptr16g0488_Sbr06g0361_Sbr16g0566	0.0386029	0.125749	0.0608856	0.195266	0.0220791	0.0895522	0.0387097	0.0712166	0.0396319	0.13764	0.0634994	0.226189	0.0224106	0.0953664	0.0397444	0.0748284	N	N
Ptr06g0440_Ptr16g0487_Sbr06g0362_Sbr16g0565	0.047328	0.169882	0.0597463	0.21091	0.0271102	0.0971415	0.0322143	0.0844693	0.0488872	0.192632	0.0622605	0.247643	0.0276123	0.104035	0.0329266	0.0896164	N	N
Ptr06g0443_Ptr16g0486_Sbr06g0364_Sbr16g0563	0.0173554	0.319307	0.0149171	0.392799	0.0132523	0.132787	0.00330761	0.177924	0.0175593	0.416008	0.0150675	0.55633	0.0133708	0.146144	0.00331492	0.203101	N	N
Ptr06g0453_Ptr16g0479_Sbr06g0374_Sbr16g0559	0.0599944	0.216167	0.0721948	0.250381	0.026926	0.101572	0.0324445	0.124466	0.0625301	0.254993	0.0759099	0.30467	0.0274212	0.109142	0.0331672	0.136101	N	N
Ptr06g0455_Ptr16g0478_Sbr06g0376_Sbr16g0557	0.105041	0.264064	0.161791	0.32721	0.0551042	0.177879	0.128737	0.228902	0.113164	0.325498	0.182243	0.429898	0.0572335	0.203042	0.141239	0.273101	N	N
Ptr06g0457_Ptr16g0476_Sbr06g0378_Sbr16g1563	0.0541291	0.258621	0.225066	0.664206	0.0343372	0.158605	0.215562	0.671642	0.0561818	0.317143	0.267601	1.62609	0.0351481	0.178191	0.254143	1.69409	N	N
Ptr06g0462_Ptr16g0471_Sbr06g0381_Sbr16g0552	0.0580141	0.20996	0.079426	0.311794	0.0459316	0.10924	0.0163955	0.117595	0.0603808	0.246322	0.0839543	0.403038	0.0473983	0.118064	0.0165773	0.127907	N	N
Ptr06g0467_Ptr16g0470_Sbr06g0386_Sbr16g0549	0.0407893	0.23755	0.0589179	0.244974	0.031746	0.114815	0.0294395	0.100434	0.0419405	0.285653	0.061361	0.296597	0.0324375	0.124617	0.0300329	0.107827	N	N
Ptr06g0483_Ptr16g0456_Sbr06g0395_Sbr16g1575	0.0368664	0.235897	0.454919	0.846154	0.0505876	0.118761	0.428571	0.858942	0.0378033	0.283238	0.699618	-1	0.0523745	0.129291	0.635473	-1	N	N
Ptr06g0486_Ptr16g0453_Sbr06g0398_Sbr16g0538	0.0611641	0.163471	0.067349	0.251246	0.0238411	0.15415	0.0236066	0.0733198	0.0638026	0.184389	0.0705671	0.305971	0.0242282	0.172563	0.0239861	0.0771558	N	N
Ptr06g0489_Ptr16g0448_Sbr06g0400_Sbr16g0535	0.0476427	0.207972	0.315171	0.455621	0.0727817	0.221843	0.295098	0.362232	0.0492232	0.243567	0.408841	0.701405	0.0765596	0.26301	0.374994	0.494749	R	N	0.57 0.81 - -
Ptr06g0490_Ptr16g0447_Sbr06g0401_Sbr16g0534	0.0959084	0.209109	0.0938956	0.219945	0.0558873	0.127861	0.0372315	0.10443	0.102619	0.245141	0.100315	0.260319	0.0580791	0.140182	0.0381874	0.112455	N	N
Ptr06g0492_Ptr16g0445_Sbr06g0403_Sbr16g1579	0.0567426	0.209332	0.350724	0.74537	0.057618	0.0898129	0.361066	0.701702	0.0590038	0.24545	0.472815	3.8157	0.0599515	0.0956624	0.492497	2.05701	N	N
Ptr06g0494_Ptr16g0443_Sbr06g0406_Sbr16g0525	0.0785317	0.205791	0.0997129	0.258689	0.0327273	0.162304	0.0558056	0.102426	0.0829548	0.240554	0.106994	0.317247	0.0334628	0.182897	0.0579909	0.11013	N	N
Ptr06g0498_Ptr16g0439_Sbr06g0413_Sbr16g0523	0.0255319	0.174757	0.034084	0.205029	0.0109935	0.0994898	0.0133279	0.0667539	0.0259766	0.198961	0.0348828	0.239505	0.0110749	0.106737	0.0134478	0.0699136	N	N
Ptr06g0502_Ptr16g0434_Sbr06g0418_Sbr16g0519	0.0376855	0.191473	0.073911	0.301926	0.0301153	0.141769	0.0569899	0.191909	0.0386652	0.221077	0.0778114	0.386336	0.0307366	0.157139	0.0592715	0.221663	N	N
Ptr06g0503_Ptr16g0433_Sbr06g0419_Sbr16g0517	0.0285368	0.179495	0.0512892	0.254948	0.0388993	0.129826	0.0151028	0.134768	0.0290939	0.205164	0.0531272	0.311557	0.0399443	0.142554	0.0152569	0.148556	N	N
Ptr06g0504_Ptr16g0432_Sbr06g0420_Sbr16g0516	0.0350786	0.203801	0.0894823	0.292477	0.0344177	0.0987928	0.0707458	0.158033	0.0359255	0.237817	0.0952869	0.370685	0.0352324	0.105934	0.0743084	0.177466	N	N
Ptr06g0548_Ptr18g1006_Sbr06g0456_Sbr18g1002	0.0648199	0.245648	0.0849371	0.293854	0.0311602	0.228644	0.0370336	0.115047	0.0677937	0.297599	0.0901437	0.372945	0.031826	0.27273	0.0379792	0.124892	N	N
Ptr06g0576_Ptr18g1038_Sbr06g0477_Sbr18g1027	0.0649131	0.194491	0.102215	0.368623	0.0427708	0.183908	0.055957	0.187042	0.0678956	0.225142	0.109885	0.507214	0.0440388	0.210988	0.0581544	0.215151	N	N
Ptr06g0591_Ptr18g1058_Sbr06g0489_Sbr18g1048	0.0802436	0.297891	0.0925633	0.334225	0.0331361	0.156545	0.0557695	0.125381	0.0848694	0.379612	0.0987935	0.442446	0.0338904	0.175584	0.0579519	0.137198	N	N
Ptr06g0733_Ptr16g0848_Sbr06g0607_Sbr16g0962	0.367693	0.726827	0.384562	0.748223	0.0253414	0.121837	0.100032	0.210231	0.505387	2.60782	0.539232	4.53392	0.0257794	0.132955	0.107362	0.246699	N	N
Ptr06g0889_Ptr16g0997_Sbr06g0736_Sbr16g1068	0.0194974	0.22118	0.042223	0.239651	0.0296922	0.109103	0.0129861	0.0887296	0.0197553	0.262068	0.0434581	0.288734	0.030296	0.117903	0.0130998	0.0944327	N	N
Ptr06g1061_Ptr16g0846_Sbr06g0898_Sbr16g0961	0.0543624	0.18578	0.0746846	0.259238	0.0344072	0.108169	0.0321285	0.118056	0.0564333	0.213471	0.07867	0.318086	0.0352214	0.116811	0.032837	0.128454	N	N
Ptr06g1173_Ptr18g0513_Sbr06g0985_Sbr18g0545	0.678995	0.743705	0.676243	0.729892	0.00829206	0.153557	0.0904998	0.155398	1.768	3.58528	1.73948	2.7142	0.00833824	0.171817	0.0964432	0.174135	N	N
Ptr06g1188_Ptr16g0747_Sbr06g0996_Sbr16g0872	0.0248157	0.333144	0.0334379	0.394338	0.0183734	0.19273	0.0186146	0.126509	0.0252355	0.4405	0.0342062	0.559569	0.0186022	0.222768	0.0188495	0.138555	N	N
Ptr06g1216_Ptr18g0512_Sbr06g1019_Sbr18g0544	0.037902	0.194604	0.112797	0.303581	0.0820775	0.163501	0.0154523	0.104639	0.0388932	0.225294	0.122238	0.389111	0.0869258	0.184427	0.0156137	0.112698	N	N
Ptr06g1220_Ptr18g0506_Sbr06g1023_Sbr18g0541	0.0561067	0.183656	0.0927175	0.238151	0.0441586	0.108112	0.0632778	0.118968	0.0583163	0.210653	0.0989694	0.286533	0.045512	0.116745	0.0661075	0.129537	N	N
Ptr06g1223_Ptr18g0504_Sbr06g1026_Sbr18g0538	0.0331756	0.203978	0.0256121	0.246751	0.0216255	0.127621	0.015429	0.115419	0.0339317	0.23806	0.0260597	0.299242	0.0219434	0.139893	0.0155899	0.125331	N	N
Ptr06g1227_Ptr18g0503_Sbr06g1030_Sbr18g0536	0.0560272	0.197605	0.10989	0.334347	0.0490694	0.151515	0.0729432	0.156156	0.0582303	0.229357	0.118825	0.442666	0.0507482	0.169254	0.0767385	0.175093	N	N
Ptr06g1230_Ptr18g0502_Sbr06g1033_Sbr18g0534	0.0483954	0.192287	0.0606372	0.304918	0.0288858	0.136069	0.0410327	0.105553	0.0500274	0.222171	0.0632291	0.391361	0.0294568	0.150143	0.0421978	0.11376	N	N
Ptr06g1292_Ptr18g0410_Sbr06g1086_Sbr18g0445	0.372394	0.682718	0.385891	0.709549	0.0546618	0.238126	0.0769821	0.166106	0.514666	1.80838	0.541964	2.18999	0.0567561	0.286496	0.081226	0.187766	N	N
Ptr06g1297_Ptr18g0412_Sbr06g1103_Sbr18g0446	0.0339943	0.667992	0.100855	0.602339	0.0728571	0.240347	0.00677966	0.144578	0.0347888	1.65994	0.108312	1.21887	0.0766432	0.289758	0.00681049	0.160611	N	N
Ptr06g1326_Ptr18g0301_Sbr06g1128_Sbr18g0340	0.605906	0.691331	0.599849	0.722966	0.0743369	0.166163	0.0297653	0.100209	1.23721	1.91112	1.20632	2.49222	0.078284	0.187839	0.0303721	0.107567	N	N
Ptr06g1358_Ptr18g0550_Sbr06g1160_Sbr18g0580	0.038521	0.233863	0.0595975	0.284936	0.0199721	0.164933	0.0334107	0.149031	0.0395455	0.280276	0.0620989	0.358423	0.0202429	0.18626	0.0341777	0.166148	N	N
Ptr06g1368_Ptr18g0555_Sbr06g1173_Sbr18g0585	0.0381478	0.242362	0.0463742	0.272597	0.0214048	0.131709	0.0204686	0.111156	0.0391522	0.292729	0.0478699	0.338784	0.0217161	0.144836	0.0207531	0.12031	N	N
Ptr06g1468_Ptr18g0731_Sbr06g1239_Sbr18g0749	0.143367	0.287469	0.188393	0.360024	0.081935	0.123011	0.0952551	0.121472	0.159111	0.36252	0.216953	0.490492	0.0867658	0.134358	0.101871	0.13252	N	N
Ptr06g1538_Ptr18g0807_Sbr06g1297_Sbr18g0815	0.0539756	0.191147	0.0903439	0.247852	0.0465206	0.0879414	0.0383944	0.155689	0.0560164	0.22064	0.0962659	0.300884	0.048026	0.0935393	0.0394121	0.174502	N	N
Ptr06g1636_Ptr18g0925_Sbr06g1378_Sbr18g0898	0.388233	0.738525	0.376152	0.722865	0.212805	0.64005	0.462145	0.695433	0.546804	3.13492	0.522169	2.48944	0.250284	1.44004	0.718212	1.96548	N	N
Ptr06g1637_Ptr18g0926_Sbr06g1379_Sbr18g0900	0.38726	0.728131	0.377157	0.716503	0.0639205	0.1401	0.46365	0.706052	0.54479	2.65125	0.524186	2.33146	0.0668097	0.155083	0.722144	2.1278	N	N
Ptr06g1833_Ptr16g0691_Sbr06g1552_Sbr16g0792	0.0714599	0.349213	0.0761006	0.473572	0.0358333	0.272785	0.0447761	0.375807	0.0750972	0.469983	0.0802443	0.748592	0.0367176	0.33908	0.0461684	0.521476	N	N
Ptr06g1959_Ptr18g0412_Sbr06g1653_Sbr18g0446	0.0131502	0.202355	0.0367776	0.290323	0.0157618	0.122581	0.0122735	0.1606	0.0132669	0.235835	0.0377099	0.367161	0.0159298	0.133844	0.0123751	0.180726	N	N
Ptr06g2003_Ptr18g0429_Sbr06g1691_Sbr18g0462	0.0389821	0.137432	0.0921029	0.280317	0.047027	0.147273	0.0614414	0.164242	0.0400317	0.15181	0.0982685	0.351011	0.0485661	0.163956	0.0641046	0.185375	R	N	0.48 0.58 - -
Ptr06g2035_Ptr18g0684_Sbr06g1718_Sbr18g0719	0.682647	0.689579	0.666219	0.717718	0.271281	0.356607	0.0418636	0.124169	1.80759	1.88905	1.6439	2.35917	0.33672	0.483947	0.0430774	0.135744	N	N
Ptr06g2087_Ptr18g0379_Sbr06g1775_Sbr18g0425	0.361021	0.700835	0.381908	0.748471	0.0889366	0.182101	0.0613043	0.102985	0.492411	2.04367	0.533806	4.64657	0.0946676	0.208597	0.0639553	0.110778	N	N
Ptr06g2132_Ptr18g0637_Sbr06g1812_Sbr18g0665	0.145786	0.553354	0.153292	0.56523	0.0201656	0.0823928	0.0172755	0.105144	0.162109	1.004	0.171484	1.05072	0.0204417	0.0872799	0.0174776	0.113285	N	N
Ptr06g2138_Ptr18g0320_Sbr06g1818_Sbr18g0359	0.185737	0.488018	0.193507	0.491132	0.035769	0.164876	0.0390008	0.10684	0.213415	0.788848	0.223814	0.797815	0.03665	0.186188	0.0400514	0.115259	N	N
Ptr06g2205_Ptr18g0268_Sbr06g1874_Sbr18g0307	0.086039	0.444954	0.0891892	0.464724	0.0565733	0.255418	0.0504886	0.377273	0.0913873	0.674708	0.0949542	0.724962	0.0588207	0.31227	0.0522683	0.52442	N	N
Ptr06g2224_Ptr18g0255_Sbr06g1884_Sbr18g0297	0.12124	0.232754	0.200083	0.320533	0.0551103	0.104152	0.149932	0.21528	0.132243	0.278666	0.23273	0.418146	0.0572401	0.112132	0.167273	0.253748	N	N
Ptr06g2248_Ptr18g0237_Sbr06g1899_Sbr18g0284	0.0568039	0.208771	0.0681356	0.250619	0.0262205	0.0917071	0.0411111	0.116884	0.0590702	0.244673	0.0714317	0.305028	0.0266898	0.0978174	0.0422808	0.127065	N	N
Ptr06g2333_Ptr18g0173_Sbr06g1965_Sbr18g0213	0.0290483	0.245734	0.0353031	0.363112	0.0137808	0.145419	0.0091954	0.17971	0.0296258	0.297727	0.0361611	0.496454	0.013909	0.161654	0.00925224	0.205446	N	N
Ptr06g2345_Ptr18g0163_Sbr06g1976_Sbr18g0206	0.0935428	0.213734	0.141049	0.361147	0.0561438	0.13254	0.0779125	0.264591	0.0999118	0.251582	0.156252	0.492653	0.0583564	0.145845	0.0822635	0.326312	N	N
Ptr06g2346_Ptr18g0161_Sbr06g1977_Sbr18g0203	0.0889321	0.204659	0.0994892	0.249071	0.0321831	0.107527	0.0328982	0.111111	0.0946625	0.238997	0.106736	0.302706	0.032894	0.116061	0.0336415	0.120257	N	N
Ptr06g2353_Ptr18g0940_Sbr06g1981_Sbr18g0920	0.37556	0.732336	0.389309	0.762086	0.0111764	0.11807	0.0325279	0.0876524	0.520981	2.81139	0.549038	-1	0.0112605	0.128471	0.0332543	0.0932121	N	N
Ptr06g2354_Ptr18g0150_Sbr06g1982_Sbr18g0194	0.0848205	0.266489	0.117597	0.343647	0.061674	0.108216	0.0480911	0.181221	0.0900122	0.329249	0.12791	0.459638	0.064358	0.116867	0.0497022	0.207436	N	N
Ptr06g2442_Ptr18g0054_Sbr06g2043_Sbr18g0127	0.0316544	0.233486	0.0381748	0.303448	0.0202723	0.0907596	0.0191197	0.0940562	0.0323418	0.279728	0.0391806	0.388888	0.0205513	0.0967387	0.0193676	0.100499	N	N
Ptr07g1142_Ptr17g0279_Sbr07g0949_Sbr17g0250	0.166578	0.339681	0.328234	0.485243	0.206313	0.238858	0.0575616	0.11195	0.188372	0.452354	0.431717	0.780946	0.241275	0.287569	0.0598905	0.121243	N	N
Ptr07g1218_Ptr17g0205_Sbr07g1017_Sbr17g0172	0.0173228	0.194313	0.0157604	0.189125	0.00789681	0.0704777	0.012572	0.124006	0.017526	0.224901	0.0159284	0.217932	0.00793868	0.0740123	0.0126786	0.13555	N	N
Ptr07g1246_Ptr17g0158_Sbr07g1042_Sbr17g0144	0.660057	0.752163	0.3451	0.532378	0.653128	0.724453	0.284566	0.518987	1.59068	-1	0.462324	0.927987	1.53501	2.53467	0.357827	0.883201	N	N
Ptr07g1288_Ptr17g0114_Sbr07g1066_Sbr17g0113	0.224657	0.56269	0.247106	0.551282	0.169256	0.332216	0.197626	0.571777	0.267017	1.04048	0.299771	0.99614	0.191822	0.438831	0.229386	1.07778	N	N
Ptr07g1289_Ptr17g0112_Sbr07g1070_Sbr17g0112	0.190666	0.59415	0.226194	0.627363	0.044789	0.149333	0.105442	0.388889	0.219995	1.17838	0.269214	1.35813	0.0461821	0.166525	0.113632	0.548166	N	N
Ptr07g1304_Ptr17g0092_Sbr07g1083_Sbr17g0099	0.288141	0.680756	0.304184	0.687123	0.0618557	0.189055	0.049132	0.15215	0.36361	1.78683	0.390125	1.85917	0.064556	0.217837	0.0508152	0.17005	N	N
Ptr07g1305_Ptr17g0090_Sbr07g1084_Sbr17g0097	0.254241	0.616279	0.26566	0.61104	0.0578195	0.201519	0.0925855	0.183929	0.310488	1.29324	0.327964	1.26442	0.0601698	0.23469	0.0988189	0.211015	N	N
Ptr08g0040_Ptr10g2266_Sbr08g0033_Sbr10g1883	0.059521	0.148038	0.0816073	0.19877	0.032088	0.0902812	0.0307167	0.11811	0.0620158	0.16491	0.086398	0.230941	0.0327947	0.0961946	0.0313635	0.128519	N	N
Ptr08g0081_Ptr10g2234_Sbr08g0064_Sbr10g1859	0.0500389	0.203668	0.0848836	0.248934	0.0440245	0.0890277	0.0387744	0.116234	0.0517864	0.237634	0.0900833	0.302501	0.0453695	0.094771	0.0398126	0.126295	N	N
Ptr08g0332_Ptr10g2005_Sbr08g0249_Sbr10g1665	0.0358657	0.293873	0.0354668	0.373744	0.0220566	0.225624	0.0305951	0.212531	0.0367517	0.372977	0.0363328	0.517353	0.0223874	0.268398	0.0312366	0.249902	N	N
Ptr08g0439_Ptr10g1893_Sbr08g0338_Sbr10g1580	0.065254	0.247894	0.0950135	0.294258	0.0323305	0.172524	0.059899	0.146576	0.0682689	0.300947	0.101594	0.37361	0.033048	0.196055	0.0624265	0.16309	N	N
Ptr08g0441_Ptr10g1890_Sbr08g0340_Sbr10g1577	0.301622	0.673333	0.312785	0.641101	0.0544785	0.0938198	0.0459429	0.148959	0.385828	1.71045	0.404736	1.44724	0.0565585	0.100228	0.0474104	0.166058	N	N
Ptr08g0448_Ptr10g1880_Sbr08g0348_Sbr10g1567	0.267093	0.498509	0.681022	0.752921	0.660683	0.693817	0.11248	0.193322	0.330187	0.8195	1.78972	-1	1.59591	1.94359	0.121866	0.223564	N	N
Ptr08g0755_Ptr10g1528_Sbr08g0594_Sbr10g1268	0.11236	0.534351	0.132954	0.539295	0.0410035	0.139067	0.0427682	0.189931	0.121724	0.934816	0.146348	0.952212	0.042167	0.153814	0.0440361	0.219009	N	N
Ptr08g0836_Ptr10g1436_Sbr08g0665_Sbr10g1184	0.341771	0.71901	0.346793	0.717578	0.0811759	0.208751	0.0490463	0.201805	0.456184	2.38982	0.465467	2.35592	0.0859141	0.244645	0.0507236	0.235081	N	N
Ptr08g1059_Ptr10g1139_Sbr08g0849_Sbr10g0949	0.0431002	0.295931	0.0249763	0.295022	0.01359	0.111524	0.0272882	0.124771	0.0443882	0.376368	0.0254017	0.374867	0.0137147	0.120742	0.027797	0.136466	N	N
Ptr08g1108_Ptr10g1083_Sbr08g0889_Sbr10g0898	0.263708	0.6	0.263798	0.671033	0.0595726	0.0982874	0.0315444	0.127569	0.324947	1.20708	0.325087	1.68829	0.0620718	0.105352	0.0322269	0.13983	N	N
Ptr08g1111_Ptr10g1078_Sbr08g0892_Sbr10g0893	0.0560377	0.216044	0.131286	0.294821	0.0146366	0.0911975	0.145333	0.288109	0.0582417	0.25482	0.144322	0.374536	0.0147813	0.097237	0.161546	0.363557	N	N
Ptr08g1120_Ptr10g1066_Sbr08g0901_Sbr10g0883	0.364245	0.802828	0.35894	0.76238	0.0486796	0.187475	0.0439668	0.138978	0.498653	-1	0.488409	-1	0.0503312	0.215728	0.0453082	0.153705	N	N
Ptr08g1197_Ptr10g0968_Sbr08g0960_Sbr10g0778	0.414449	0.629758	0.389672	0.560542	0.388916	0.568369	0.0636642	0.165628	0.603224	1.37292	0.549795	1.03193	0.548221	1.06357	0.0665297	0.187151	N	N
Ptr08g1310_Ptr10g0858_Sbr08g1043_Sbr10g0680	0.048548	0.304204	0.0265369	0.349418	0.0399467	0.118227	0.0265076	0.160401	0.0501905	0.39016	0.0270178	0.470365	0.0410499	0.128657	0.0269874	0.180473	N	N
Ptr08g1403_Ptr10g0754_Sbr08g1128_Sbr10g0548	0.0832402	0.23646	0.114677	0.263314	0.0404094	0.136271	0.0593949	0.110183	0.0882325	0.284059	0.124455	0.324341	0.0415387	0.150389	0.0618788	0.119169	N	N
Ptr08g1513_Ptr10g0619_Sbr08g1216_Sbr10g0628	0.0616667	0.224138	0.553105	0.725309	0.054939	0.155769	0.556979	0.673156	0.06435	0.266276	1.00305	2.56021	0.0570551	0.174604	1.01796	1.70872	N	N
Ptr08g1518_Ptr10g0607_Sbr08g1222_Sbr10g0353	0.0880945	0.152955	0.307889	0.536416	0.278715	0.309496	0.049984	0.137143	0.0937128	0.17106	0.396384	0.942033	0.348457	0.399115	0.0517275	0.151456	N	N
Ptr08g1550_Ptr10g0572_Sbr08g1250_Sbr10g0386	0.138198	0.466135	0.183764	0.497609	0.0551637	0.121257	0.0623608	0.138378	0.152748	0.728682	0.210796	0.816822	0.0572977	0.132263	0.0651067	0.15297	N	N
Ptr08g1667_Ptr10g0413_Sbr08g1339_Sbr10g0190	0.0695423	0.147399	0.330111	0.462525	0.323586	0.418333	0.0400643	0.176327	0.0729806	0.164113	0.435063	0.719202	0.423496	0.611955	0.0411741	0.201011	N	N
Ptr08g1682_Ptr10g0399_Sbr08g1348_Sbr10g0202	0.0644917	0.205612	0.0663435	0.231006	0.0605509	0.13619	0.0602802	0.12837	0.0674344	0.240309	0.0694632	0.276136	0.0631352	0.150291	0.0628408	0.140796	N	N
Ptr10g0022_Ptr08g1874_Sbr10g0017_Sbr08g1442	0.0132639	0.1792	0.153045	0.334759	0.00946223	0.0771291	0.144392	0.222577	0.0133825	0.204776	0.171174	0.443411	0.00952243	0.0813898	0.16038	0.264053	N	N
Ptr10g0027_Ptr08g1866_Sbr10g0022_Sbr08g1437	0.0400954	0.168194	0.0484205	0.239107	0.0173465	0.0966716	0.0154242	0.0910451	0.0412069	0.190453	0.0500543	0.287935	0.0175502	0.103495	0.015585	0.0970636	N	N
Ptr10g0203_Ptr08g1837_Sbr10g0142_Sbr08g1527	0.473762	0.725121	0.455756	0.773289	0.0716126	0.105215	0.0615956	0.241156	0.749107	2.55453	0.701747	-1	0.0752661	0.113367	0.0642726	0.290949	N	N
Ptr10g0277_Ptr08g1770_Sbr10g0302_Sbr08g1424	0.0718693	0.190692	0.114192	0.324786	0.0751225	0.139693	0.0380711	0.160592	0.0755499	0.22003	0.123883	0.425611	0.0791565	0.154584	0.0390713	0.180716	N	N
Ptr10g0278_Ptr08g1769_Sbr10g0301_Sbr08g1423	0.0288	0.192118	0.0352423	0.274847	0.0143617	0.119205	0.0128497	0.107099	0.0293675	0.221945	0.0360972	0.342327	0.014501	0.12982	0.012961	0.115562	N	N
Ptr10g0285_Ptr08g1763_Sbr10g0294_Sbr08g1420	0.0898482	0.217024	0.114933	0.269175	0.0603891	0.113724	0.0367751	0.106182	0.0957026	0.256198	0.124757	0.333428	0.0629592	0.12333	0.0377073	0.114493	N	N
Ptr10g0288_Ptr08g1762_Sbr10g0291_Sbr08g1419	0.071828	0.266018	0.0821488	0.298877	0.0340374	0.0982194	0.0335283	0.103241	0.0755042	0.32852	0.0870058	0.38125	0.0348339	0.105274	0.0343009	0.111074	N	N
Ptr10g0291_Ptr08g1759_Sbr10g0289_Sbr08g1416	0.106134	0.236156	0.123731	0.356767	0.0522998	0.168142	0.0432246	0.175704	0.114437	0.283616	0.135219	0.484253	0.0542127	0.190385	0.0445202	0.200196	N	N
Ptr10g0300_Ptr08g1754_Sbr10g0280_Sbr08g1411	0.113246	0.216137	0.169043	0.405941	0.0448458	0.257449	0.115826	0.287277	0.122767	0.25495	0.191547	0.584444	0.0462426	0.315357	0.125812	0.362208	N	N
Ptr10g0301_Ptr08g1753_Sbr10g0279_Sbr08g1410	0.0663357	0.227143	0.11195	0.293716	0.0297431	0.0645624	0.0863877	0.150876	0.0694547	0.270574	0.121242	0.372719	0.030349	0.0675118	0.0917814	0.168453	N	N
Ptr10g0308_Ptr08g1750_Sbr10g0004_Sbr08g1408	0.0602103	0.237592	0.0949944	0.409588	0.0277026	0.187203	0.048	0.224766	0.0627648	0.285715	0.101572	0.592438	0.0282272	0.215365	0.0496049	0.267172	N	N
Ptr10g0309_Ptr08g1749_Sbr10g0003_Sbr08g1406	0.138151	0.305695	0.242227	0.439158	0.0563458	0.13159	0.182271	0.277592	0.15269	0.392672	0.29253	0.660591	0.0585747	0.144691	0.208822	0.346673	N	N
Ptr10g0310_Ptr08g1748_Sbr10g0002_Sbr08g1405	0.109974	0.19748	0.125152	0.228725	0.0423	0.0854657	0.0741298	0.107088	0.118923	0.229188	0.136924	0.272846	0.0435397	0.09074	0.0780541	0.115549	N	N
Ptr10g0312_Ptr08g1746_Sbr10g0948_Sbr08g1403	0.0527501	0.329603	0.277581	0.770092	0.279125	0.744076	0.025718	0.16712	0.054697	0.434156	0.346656	-1	0.34911	3.63077	0.0261692	0.189068	N	N
Ptr10g0315_Ptr08g1744_Sbr10g0269_Sbr08g1400	0.129483	0.232616	0.0961347	0.19855	0.0980694	0.119862	0.0293824	0.101472	0.142141	0.278466	0.102879	0.230642	0.105101	0.130601	0.0299735	0.109026	N	N
Ptr10g0317_Ptr08g1742_Sbr10g0268_Sbr08g1398	0.0744813	0.229753	0.0910594	0.282367	0.0474504	0.103926	0.033359	0.12383	0.0784443	0.274327	0.0970799	0.354291	0.0490179	0.111869	0.0341236	0.135338	N	N
Ptr10g0318_Ptr08g1741_Sbr10g0267_Sbr08g1397	0.0832408	0.236062	0.107648	0.32856	0.0386809	0.158631	0.0377918	0.179457	0.0882332	0.283477	0.116203	0.432298	0.039714	0.178225	0.0387772	0.205113	N	N
Ptr10g0322_Ptr08g1736_Sbr10g0265_Sbr08g1392	0.128705	0.298469	0.242151	0.45875	0.0851393	0.230366	0.217959	0.235366	0.141201	0.380573	0.292416	0.709418	0.0903718	0.275212	0.257514	0.282463	N	N
Ptr10g0324_Ptr08g1735_Sbr10g0975_Sbr08g1391	0.0300037	0.182283	0.382345	0.762792	0.375326	0.769602	0.0261238	0.110678	0.0306203	0.208838	0.534696	-1	0.520512	-1	0.0265896	0.119749	N	N
Ptr10g0326_Ptr08g1727_Sbr10g0262_Sbr08g1387	0.0725138	0.238344	0.114752	0.252252	0.0305975	0.0805176	0.0559751	0.151565	0.076263	0.286816	0.124543	0.307485	0.0312391	0.0851763	0.058174	0.169317	N	N
Ptr10g0341_Ptr08g1720_Sbr10g0249_Sbr08g1381	0.0725552	0.188989	0.107716	0.257576	0.0656934	0.123491	0.0367833	0.0889988	0.0763089	0.217749	0.116282	0.315549	0.0687504	0.134933	0.0377159	0.0947381	N	N
Ptr10g0343_Ptr08g1719_Sbr10g0247_Sbr08g1380	0.0355042	0.206922	0.0588551	0.307361	0.0282898	0.243126	0.0347267	0.208243	0.0363721	0.242115	0.0612928	0.395489	0.0288371	0.293858	0.0355564	0.243942	N	N
Ptr10g0347_Ptr08g1715_Sbr10g0243_Sbr08g1378	0.103761	0.15246	0.205703	0.345379	0.0389105	0.137214	0.164229	0.250869	0.111678	0.170439	0.240433	0.462841	0.0399562	0.151543	0.185358	0.305403	N	N
Ptr10g0350_Ptr08g1714_Sbr10g0240_Sbr08g1377	0.0328345	0.193603	0.0216816	0.241958	0.0235797	0.129435	0.0112772	0.119217	0.033575	0.223944	0.0220012	0.292132	0.0239583	0.142082	0.0113629	0.129833	N	N
Ptr10g0354_Ptr08g1712_Sbr10g0236_Sbr08g1373	0.0639432	0.223507	0.0981013	0.288265	0.0653465	0.125794	0.0465208	0.12637	0.0668345	0.265376	0.105138	0.363812	0.0683703	0.137695	0.0480262	0.138387	N	N
Ptr10g0360_Ptr08g1709_Sbr10g0232_Sbr08g1368	0.0606535	0.165101	0.0817536	0.207898	0.039651	0.0905779	0.0335625	0.101624	0.0632469	0.186476	0.0865622	0.243464	0.0407376	0.096532	0.0343366	0.109202	N	N
Ptr10g0362_Ptr08g1708_Sbr10g0231_Sbr08g1367	0.0206564	0.296525	0.0500806	0.324293	0.0241601	0.199847	0.0130914	0.233436	0.0209462	0.37735	0.051831	0.424742	0.0245579	0.232407	0.013207	0.279656	N	N
Ptr10g0363_Ptr08g1707_Sbr10g0230_Sbr08g1366	0.0424473	0.196375	0.0628589	0.236799	0.022819	0.135473	0.035445	0.0909337	0.0436959	0.22769	0.0656502	0.284554	0.0231733	0.149416	0.0363099	0.0969368	N	N
Ptr10g0364_Ptr08g1706_Sbr10g0227_Sbr08g1365	0.0485769	0.244845	0.0785728	0.367032	0.0330139	0.177892	0.0353042	0.169939	0.0502214	0.296406	0.0830007	0.50409	0.0337626	0.20306	0.0361621	0.192705	N	N
Ptr10g0366_Ptr08g1704_Sbr10g0226_Sbr08g1363	0.0131413	0.159457	0.017163	0.187394	0.00758022	0.0967468	0.00605857	0.0885358	0.0132578	0.179273	0.0173625	0.21562	0.00761879	0.103581	0.00608317	0.094213	N	N
Ptr10g0376_Ptr08g1698_Sbr10g0220_Sbr08g1359	0.00589971	0.20202	0.0397741	0.268808	0.0117907	0.162025	0.0339066	0.0860034	0.00592303	0.235376	0.0408676	0.332855	0.0118844	0.182542	0.034697	0.0913471	N	N
Ptr10g0381_Ptr08g1694_Sbr10g0218_Sbr08g1357	0.0202948	0.217958	0.0994682	0.338467	0.0130545	0.135477	0.0955429	0.20192	0.0205744	0.257512	0.106712	0.450138	0.0131695	0.14942	0.1022	0.235239	N	N
Ptr10g0383_Ptr08g1693_Sbr10g0216_Sbr08g1356	0.0691088	0.219432	0.224924	0.420601	0.216987	0.282038	0.0611667	0.170399	0.072503	0.259594	0.267398	0.617102	0.256145	0.353764	0.0638054	0.1933	N	N
Ptr10g0385_Ptr08g1692_Sbr10g0214_Sbr08g1355	0.131348	0.247693	0.17233	0.359531	0.0699614	0.246646	0.0514837	0.142032	0.144398	0.300647	0.195803	0.489544	0.0734428	0.299084	0.0533361	0.157464	N	N
Ptr10g0388_Ptr08g1689_Sbr10g0211_Sbr08g1353	0.0392549	0.139041	0.0404888	0.225048	0.0163755	0.0923077	0.0207669	0.114906	0.0403195	0.153782	0.0416227	0.267574	0.016557	0.098502	0.0210598	0.124725	N	N
Ptr10g0391_Ptr08g1686_Sbr10g0209_Sbr08g1351	0.0883831	0.187645	0.0917188	0.231942	0.0175986	0.121878	0.0353276	0.0946746	0.0940399	0.215954	0.0978307	0.277489	0.0178084	0.133004	0.0361868	0.101206	N	N
Ptr10g0397_Ptr08g1684_Sbr10g0205_Sbr08g1349	0.0765659	0.202261	0.452547	0.557072	0.428559	0.512461	0.0620998	0.116824	0.0807623	0.235706	0.693613	1.01832	0.635444	0.862306	0.0648221	0.126993	N	N
Ptr10g0408_Ptr08g1671_Sbr10g0195_Sbr08g1343	0.0568027	0.241158	0.158424	0.358132	0.1166	0.174912	0.0572318	0.16353	0.0590689	0.290951	0.177962	0.486861	0.126728	0.199163	0.0595334	0.184464	N	N
Ptr10g0410_Ptr08g1669_Sbr10g0193_Sbr08g1341	0.112115	0.271018	0.0506208	0.31746	0.111437	0.282388	0.0286237	0.178391	0.121436	0.336308	0.0524101	0.412799	0.12064	0.354325	0.0291842	0.203714	N	N
Ptr10g0414_Ptr08g1667_Sbr10g0189_Sbr08g1339	0.0955378	0.204708	0.298256	0.483607	0.24298	0.382503	0.122252	0.15232	0.102194	0.239064	0.380218	0.776324	0.293642	0.535018	0.133451	0.170263	N	N
Ptr10g0420_Ptr08g1661_Sbr10g0184_Sbr08g1337	0.0209041	0.164817	0.0449553	0.205128	0.0423217	0.134813	0.0517623	0.0937672	0.021201	0.186111	0.046359	0.239642	0.0435627	0.14861	0.0536352	0.100168	N	N
Ptr10g0421_Ptr08g1660_Sbr10g0183_Sbr08g1336	0.0438596	0.21	0.320168	0.523674	0.0291592	0.107684	0.33495	0.483616	0.0451944	0.246378	0.417508	0.898572	0.0297412	0.116244	0.443755	0.77635	N	N
Ptr10g0422_Ptr08g1657_Sbr10g0182_Sbr08g1333	0.0153185	0.227605	0.0269744	0.271288	0.00887335	0.109489	0.0108645	0.11175	0.0154771	0.271237	0.0274715	0.33673	0.00892626	0.118355	0.0109439	0.121007	N	N
Ptr10g0437_Ptr08g1646_Sbr10g0172_Sbr08g1327	0.073259	0.254565	0.108084	0.273016	0.051728	0.165561	0.0609489	0.137082	0.0770884	0.310978	0.116711	0.339442	0.0535984	0.187066	0.0635684	0.151381	N	N
Ptr10g0438_Ptr08g1645_Sbr10g0171_Sbr08g1326	0.0970817	0.173197	0.207516	0.308682	0.15781	0.201291	0.0610476	0.095996	0.103966	0.196929	0.242935	0.39773	0.177185	0.234378	0.0636757	0.10272	N	N
Ptr10g0440_Ptr08g1643_Sbr10g0169_Sbr08g1324	0.0756327	0.203525	0.105089	0.228722	0.0361621	0.0830861	0.0524119	0.0954591	0.0797237	0.237439	0.113221	0.272842	0.037063	0.0880591	0.0543333	0.102104	N	N
Ptr10g0447_Ptr08g1638_Sbr10g0491_Sbr08g1320	0.0283384	0.20496	0.0543856	0.252708	0.0228603	0.101695	0.0245065	0.121798	0.0288877	0.23941	0.0564583	0.308171	0.0232159	0.109284	0.0249158	0.132909	N	N
Ptr10g0450_Ptr08g1636_Sbr10g0488_Sbr08g1319	0.0893417	0.231183	0.0982236	0.258065	0.0521603	0.108141	0.0491932	0.0962281	0.0951273	0.276391	0.105279	0.316294	0.0540628	0.116778	0.0508807	0.102986	N	N
Ptr10g0453_Ptr08g1635_Sbr10g0485_Sbr08g1318	0.0424008	0.233582	0.0482418	0.305978	0.0226393	0.10787	0.0325676	0.121335	0.0436465	0.279867	0.0498632	0.393149	0.022988	0.116462	0.0332959	0.132356	N	N
Ptr10g0454_Ptr08g1634_Sbr10g0484_Sbr08g1317	0.0172942	0.205453	0.0247135	0.17487	0.0151025	0.130268	0.0150727	0.0771704	0.0174967	0.24009	0.0251298	0.199108	0.0152566	0.14309	0.0152262	0.0814358	N	N
Ptr10g0456_Ptr08g1632_Sbr10g0482_Sbr08g1315	0.0379447	0.29156	0.049901	0.404066	0.0334928	0.149254	0.0235571	0.12549	0.0389382	0.369183	0.0516386	0.580369	0.0342637	0.166425	0.023935	0.13733	N	N
Ptr10g0459_Ptr08g1629_Sbr10g0480_Sbr08g1313	0.0818986	0.237609	0.276705	0.466861	0.241383	0.311421	0.0419923	0.130105	0.0867249	0.285739	0.345265	0.730601	0.291284	0.4024	0.0432137	0.142892	N	N
Ptr10g0470_Ptr08g1622_Sbr10g0470_Sbr08g1307	0.0630986	0.220692	0.0784932	0.330746	0.0510739	0.131956	0.043089	0.181694	0.0659119	0.261377	0.0829118	0.436197	0.0528962	0.145135	0.0443764	0.20806	N	N
Ptr10g0478_Ptr08g1615_Sbr10g0463_Sbr08g1301	0.0722987	0.204309	0.096615	0.215909	0.0364068	0.079602	0.0481397	0.0824866	0.0760249	0.238515	0.10343	0.25463	0.0373201	0.0841512	0.0497541	0.0873853	N	N
Ptr10g0480_Ptr08g1612_Sbr10g0462_Sbr08g1299	0.10325	0.180106	0.201175	0.295318	0.0488735	0.13912	0.125845	0.146168	0.111086	0.205967	0.234221	0.375356	0.0505386	0.15388	0.137756	0.162582	N	N
Ptr10g0484_Ptr08g1609_Sbr10g0460_Sbr08g1295	0.0196426	0.156034	0.030551	0.230894	0.0196132	0.117551	0.0114738	0.087414	0.0199044	0.174939	0.0311907	0.275974	0.0198742	0.127855	0.0115625	0.0929421	N	N
Ptr10g0487_Ptr08g1606_Sbr10g0458_Sbr08g1292	0.121065	0.252427	0.142512	0.284314	0.0532258	0.136364	0.0725222	0.136808	0.132034	0.307748	0.158056	0.357421	0.0552089	0.150503	0.0762723	0.151046	N	N
Ptr10g0489_Ptr08g1603_Sbr10g0456_Sbr08g1289	0.0955621	0.120065	0.139904	0.216676	0.0633836	0.0894093	0.0705555	0.103616	0.102222	0.130842	0.154842	0.255707	0.066223	0.095204	0.0740982	0.111509	N	N
Ptr10g0493_Ptr08g1600_Sbr10g0451_Sbr08g1288	0.0587889	0.205714	0.100275	0.327889	0.0489772	0.216437	0.0446621	0.141132	0.061221	0.240449	0.107643	0.431104	0.0506496	0.255372	0.0460472	0.156353	N	N
Ptr10g0504_Ptr08g1596_Sbr10g0444_Sbr08g1286	0.024326	0.309153	0.122021	0.408939	0.0121753	0.145946	0.117827	0.303213	0.0247292	0.398531	0.133175	0.59101	0.0122752	0.162307	0.128182	0.388493	N	N
Ptr10g0505_Ptr08g1595_Sbr10g0443_Sbr08g1285	0.0598544	0.209865	0.195096	0.447761	0.172037	0.22638	0.0226659	0.139535	0.062378	0.246191	0.225958	0.681642	0.195423	0.26948	0.0230155	0.154389	N	N
Ptr10g0506_Ptr08g1594_Sbr10g0440_Sbr08g1284	0.0392942	0.238614	0.0796573	0.317834	0.0405109	0.133249	0.043976	0.137798	0.0403609	0.287212	0.0842131	0.413448	0.0416461	0.146706	0.045318	0.152258	N	N
Ptr10g0518_Ptr08g1588_Sbr10g0431_Sbr08g1280	0.0950684	0.204951	0.120006	0.257705	0.0474296	0.123919	0.0558192	0.116749	0.101657	0.239399	0.130772	0.315746	0.0489957	0.135445	0.0580056	0.126905	N	N
Ptr10g0520_Ptr08g1587_Sbr10g0430_Sbr08g1279	0.0448664	0.174322	0.0647009	0.266594	0.0302928	0.145374	0.0277591	0.120728	0.0462644	0.198394	0.0676634	0.329412	0.0309216	0.161598	0.0282858	0.131632	N	N
Ptr10g0524_Ptr08g1585_Sbr10g0429_Sbr08g1277	0.0859101	0.306161	0.133641	0.306859	0.0679835	0.219378	0.0595966	0.158477	0.0912418	0.393458	0.147182	0.394639	0.0712645	0.259518	0.0620978	0.178029	N	N
Ptr10g0527_Ptr08g1583_Sbr10g0426_Sbr08g1276	0.0581994	0.227244	0.0893834	0.341102	0.0260514	0.179257	0.0565815	0.129947	0.0605816	0.270718	0.0951747	0.454955	0.0265146	0.204851	0.0588296	0.142701	N	N
Ptr10g0538_Ptr08g1575_Sbr10g0417_Sbr08g1271	0.0566856	0.206711	0.567792	0.783699	0.0329615	0.141796	0.583447	0.754988	0.0589422	0.241824	1.06119	-1	0.0337078	0.157172	1.12857	-1	N	N
Ptr10g0540_Ptr08g1574_Sbr10g0415_Sbr08g1270	0.0484816	0.243229	0.0650931	0.272447	0.0253526	0.109674	0.0241295	0.117244	0.0501196	0.294011	0.0680928	0.338548	0.025791	0.118572	0.0245262	0.127491	N	N
Ptr10g0541_Ptr08g1573_Sbr10g0413_Sbr08g1269	0.0936524	0.129278	0.227019	0.415	0.230743	0.358228	0.0689175	0.0826033	0.100037	0.141892	0.270397	0.604457	0.275755	0.487045	0.0722923	0.0875164	N	N
Ptr10g0542_Ptr08g1572_Sbr10g0412_Sbr08g1268	0.0251659	0.189258	0.0915272	0.383291	0.0738086	0.205857	0.00825246	0.0981664	0.0255978	0.21811	0.0976125	0.536628	0.0776978	0.240646	0.0082982	0.105213	N	N
Ptr10g0547_Ptr08g1570_Sbr10g0409_Sbr08g1267	0.05422	0.228684	0.0547801	0.21978	0.0147162	0.0851305	0.048536	0.107653	0.0562798	0.272788	0.0568837	0.260086	0.0148625	0.0903619	0.0501777	0.116209	N	N
Ptr10g0549_Ptr08g1568_Sbr10g0407_Sbr08g1265	0.0991029	0.218903	0.107823	0.295892	0.0376724	0.114903	0.0331048	0.104469	0.106291	0.258846	0.116406	0.376304	0.0386515	0.124722	0.0338577	0.1125	N	N
Ptr10g0550_Ptr08g1566_Sbr10g0406_Sbr08g1264	0.0904159	0.222222	0.129797	0.241104	0.0820132	0.1485	0.0531508	0.129776	0.0963478	0.263548	0.14252	0.290872	0.0868536	0.165485	0.0551281	0.142495	N	N
Ptr10g0552_Ptr08g1565_Sbr10g0404_Sbr08g1263	0.0635305	0.148501	0.208283	0.317085	0.189502	0.279205	0.0308997	0.108057	0.0663835	0.165486	0.243997	0.412149	0.218436	0.349238	0.0315543	0.11668	N	N
Ptr10g0557_Ptr08g1561_Sbr10g0401_Sbr08g1259	0.0296108	0.170667	0.043987	0.24811	0.0338338	0.146765	0.0164986	0.0893135	0.0302112	0.193646	0.0453297	0.30127	0.0346207	0.163324	0.0166828	0.0950953	N	N
Ptr10g0559_Ptr08g1559_Sbr10g0399_Sbr08g1258	0.072664	0.207047	0.114374	0.229492	0.0454443	0.105773	0.0602953	0.0958154	0.0764293	0.242287	0.124097	0.273951	0.0468794	0.114017	0.0628572	0.102513	N	N
Ptr10g0564_Ptr08g1556_Sbr10g0395_Sbr08g1257	0.0514233	0.247788	0.0478968	0.292113	0.0367309	0.224189	0.0478968	0.245375	0.0532712	0.300788	0.0494946	0.370088	0.0376609	0.266348	0.0494946	0.297193	N	N
Ptr10g0565_Ptr08g1555_Sbr10g0394_Sbr08g1256	0.0488861	0.210107	0.0635934	0.262515	0.0259674	0.0812102	0.0252874	0.153664	0.0505521	0.246527	0.0664523	0.32311	0.0264276	0.0859525	0.0257235	0.171952	N	N
Ptr10g0566_Ptr08g1554_Sbr10g0393_Sbr08g1255	0.0388311	0.202203	0.056094	0.231672	0.0211806	0.0777706	0.0293686	0.105572	0.0398725	0.235627	0.0583025	0.277098	0.0214855	0.0821051	0.0299591	0.113782	N	N
Ptr10g0567_Ptr08g1553_Sbr10g0391_Sbr08g1254	0.0676183	0.129231	0.188134	0.281972	0.14844	0.278034	0.0945946	0.037037	0.0708631	0.141835	0.216607	0.353659	0.165411	0.347374	0.101114	0.0379828	N	N
Ptr10g0568_Ptr08g1552_Sbr10g0390_Sbr08g1253	0.0826808	0.17397	0.124591	0.260238	0.0470031	0.145003	0.0501089	0.047619	0.0876035	0.197935	0.136251	0.319615	0.0485405	0.161138	0.0518614	0.049198	N	N
Ptr10g0569_Ptr08g1551_Sbr10g0389_Sbr08g1252	0.0480634	0.17004	0.0680503	0.209065	0.0414055	0.10086	0.0149019	0.119177	0.0496726	0.192836	0.0713379	0.245081	0.0425923	0.108319	0.0150519	0.129786	N	N
Ptr10g0573_Ptr08g1550_Sbr10g0385_Sbr08g1250	0.122264	0.458649	0.169019	0.51022	0.0597583	0.146837	0.0554385	0.122814	0.133466	0.70916	0.191516	0.855263	0.0622735	0.163415	0.0575944	0.134122	N	N
Ptr10g0578_Ptr08g1547_Sbr10g0377_Sbr08g1247	0.0304288	0.233474	0.0405592	0.281558	0.0147465	0.107042	0.0166001	0.101218	0.0310633	0.279711	0.0416971	0.352996	0.0148934	0.115496	0.0167865	0.108733	N	N
Ptr10g0582_Ptr08g1544_Sbr10g0372_Sbr08g1245	0.0534023	0.20282	0.0618361	0.204208	0.029928	0.098218	0.0250316	0.104046	0.0553989	0.236472	0.0645346	0.238376	0.0305415	0.105272	0.0254589	0.112009	N	N
Ptr10g0585_Ptr08g1542_Sbr10g0370_Sbr08g1243	0.0415364	0.241747	0.056307	0.296731	0.0311536	0.143223	0.0380347	0.15073	0.0427308	0.29182	0.0585327	0.377691	0.0318191	0.158933	0.039033	0.16827	N	N
Ptr10g0586_Ptr08g1541_Sbr10g0369_Sbr08g1242	0.0654668	0.227811	0.0992152	0.29015	0.0479365	0.144	0.0548351	0.152181	0.068502	0.271533	0.106421	0.366879	0.049537	0.159895	0.0569431	0.170089	N	N
Ptr10g0587_Ptr08g1540_Sbr10g0368_Sbr08g1241	0.0692925	0.240424	0.0872345	0.283959	0.0418305	0.128647	0.0455465	0.147855	0.0727054	0.28987	0.092739	0.35685	0.0430423	0.14113	0.0469881	0.164681	N	N
Ptr10g0589_Ptr08g1537_Sbr10g0365_Sbr08g1238	0.0756303	0.193359	0.141358	0.325821	0.032379	0.099951	0.0802821	0.20166	0.079721	0.223615	0.156632	0.427438	0.0330987	0.107269	0.0849125	0.234883	N	N
Ptr10g0593_Ptr08g1534_Sbr10g0362_Sbr08g1237	0.0252831	0.163583	0.0221461	0.244423	0.0126482	0.151603	0.00316206	0.12828	0.0257191	0.184532	0.0224796	0.295779	0.0127561	0.169365	0.00316874	0.140687	N	N
Ptr10g0595_Ptr08g1533_Sbr10g0361_Sbr08g1236	0.0618876	0.179104	0.094917	0.285192	0.0442032	0.113731	0.0714009	0.165975	0.0645907	0.20465	0.101483	0.358837	0.0455594	0.123339	0.075032	0.187597	N	N
Ptr10g0596_Ptr08g1532_Sbr10g0360_Sbr08g1234	0.078864	0.194336	0.106018	0.23744	0.0425785	0.0938812	0.0500934	0.105296	0.0833261	0.224932	0.114302	0.285492	0.0438349	0.100298	0.0518447	0.113461	N	N
Ptr10g0598_Ptr08g1530_Sbr10g0359_Sbr08g1232	0.0385688	0.184513	0.062349	0.238381	0.0225509	0.0823442	0.0452073	0.138525	0.0395959	0.211789	0.0650938	0.286869	0.0228969	0.0872253	0.0466271	0.153149	N	N
Ptr10g0599_Ptr08g1529_Sbr10g0358_Sbr08g1231	0.00533333	0.171429	0.0834069	0.239414	0.0626932	0.100813	0.070191	0.168521	0.00535239	0.194633	0.08842	0.288385	0.0654693	0.108264	0.073696	0.190874	N	N
Ptr10g0601_Ptr08g1527_Sbr10g0356_Sbr08g1229	0.0396767	0.127232	0.134651	0.357062	0.123218	0.263873	0.0110294	0.0935412	0.0407647	0.139425	0.148412	0.484816	0.134605	0.325203	0.0111113	0.09991	N	N
Ptr10g0602_Ptr08g1526_Sbr10g0355_Sbr08g1228	0.0883706	0.206638	0.102493	0.244887	0.0594643	0.121523	0.0360109	0.0912243	0.0940257	0.241723	0.110207	0.296468	0.0619542	0.13258	0.0369041	0.0972676	N	N
Ptr10g0605_Ptr08g1521_Sbr10g0354_Sbr08g1224	0.0105657	0.184229	0.0112372	0.21913	0.00264434	0.0625869	0.013866	0.12356	0.0106408	0.211413	0.0113222	0.259168	0.00264901	0.0653534	0.0139957	0.135015	N	N
Ptr10g0616_Ptr08g1515_Sbr10g0347_Sbr08g1218	0.0723751	0.268817	0.102125	0.392111	0.0475783	0.278393	0.0336792	0.210589	0.0761095	0.332869	0.109781	0.554889	0.0491545	0.347945	0.0344588	0.247196	N	N
Ptr10g0619_Ptr08g1514_Sbr10g0628_Sbr08g1217	0.289254	0.77866	0.595152	0.888073	0.612545	0.858318	0.0594059	0.180531	0.36542	-1	1.18322	-1	1.27258	-1	0.0618908	0.206527	N	N
Ptr10g0620_Ptr08g1511_Sbr10g0345_Sbr08g1215	0.0525084	0.197463	0.070001	0.288881	0.0341533	0.140399	0.0390006	0.0993789	0.054437	0.229165	0.0734864	0.364813	0.0349554	0.155452	0.0400512	0.106609	N	N
Ptr10g0621_Ptr08g1509_Sbr10g0344_Sbr08g1213	0.083349	0.158991	0.0896191	0.200514	0.0291807	0.0306513	0.0314784	0.0990476	0.0883549	0.178681	0.0954423	0.233318	0.0297635	0.0312953	0.032158	0.106228	N	N
Ptr10g0622_Ptr08g1507_Sbr10g0343_Sbr08g1211	0.051192	0.156083	0.206827	0.397554	0.048048	0.0740741	0.181978	0.279757	0.0530229	0.175	0.241984	0.566381	0.0496562	0.0779923	0.208435	0.350118	N	N
Ptr10g0627_Ptr08g1505_Sbr10g0338_Sbr08g1208	0.0608716	0.18251	0.0765839	0.209978	0.0402033	0.140483	0.041686	0.116942	0.0634842	0.209137	0.0807823	0.246347	0.041321	0.155555	0.0428892	0.127133	N	N
Ptr10g0632_Ptr08g1500_Sbr10g0335_Sbr08g1204	0.0479583	0.219077	0.062931	0.244522	0.0408163	0.139648	0.0278243	0.0668466	0.0495603	0.259092	0.0657288	0.295926	0.041969	0.154528	0.0283535	0.0700153	N	N
Ptr10g0634_Ptr08g1498_Sbr10g0333_Sbr08g1203	0.0217348	0.240133	0.0289738	0.313682	0.020486	0.177753	0.0217742	0.146018	0.0220559	0.289443	0.0295483	0.406276	0.020771	0.202877	0.0220965	0.162396	N	N
Ptr10g0636_Ptr08g1495_Sbr10g0332_Sbr08g1202	0.0901288	0.226415	0.159405	0.269531	0.0798509	0.151309	0.0514056	0.11396	0.0960214	0.269531	0.179207	0.333983	0.0844298	0.168996	0.0532522	0.123609	N	N
Ptr10g0637_Ptr08g1494_Sbr10g0331_Sbr08g1201	0.102875	0.146603	0.119709	0.25237	0.037487	0.113609	0.0550554	0.0894988	0.11065	0.163124	0.130418	0.307662	0.0384563	0.123196	0.0571808	0.0953057	N	N
Ptr10g0642_Ptr08g1490_Sbr10g0328_Sbr08g1198	0.0462005	0.16681	0.0654653	0.228701	0.0306634	0.107455	0.0357379	0.138357	0.0476847	0.188671	0.0685004	0.272813	0.0313079	0.115977	0.0366174	0.152943	N	N
Ptr10g0655_Ptr08g1485_Sbr10g0316_Sbr08g1195	0.0651102	0.191702	0.0889262	0.235632	0.0424977	0.138019	0.0346079	0.111861	0.0681115	0.221385	0.0946558	0.282851	0.0437492	0.152529	0.0354318	0.121138	N	N
Ptr10g0659_Ptr08g1484_Sbr10g0314_Sbr08g1194	0.0532515	0.192857	0.0667439	0.22552	0.017909	0.122146	0.0332616	0.0980609	0.0552365	0.222939	0.0699025	0.26825	0.0181262	0.133324	0.0340217	0.105092	N	N
Ptr10g0661_Ptr08g1483_Sbr10g0313_Sbr08g1193	0.114387	0.192152	0.203712	0.32126	0.139081	0.210562	0.0572176	0.0961173	0.124112	0.221989	0.237695	0.419416	0.153831	0.247159	0.0595179	0.102859	N	N
Ptr10g0662_Ptr08g1481_Sbr10g0312_Sbr08g1192	0.0975412	0.338679	0.0964734	0.344114	0.0341811	0.191693	0.0623482	0.127273	0.104494	0.450524	0.103268	0.4605	0.0349845	0.221374	0.0650929	0.139473	N	N
Ptr10g0664_Ptr08g1477_Sbr10g0310_Sbr08g1190	0.102157	0.237082	0.145354	0.339045	0.0703354	0.186826	0.0502982	0.104413	0.109818	0.284968	0.161573	0.451193	0.0738553	0.214864	0.0520643	0.112435	N	N
Ptr10g0670_Ptr08g1474_Sbr10g0626_Sbr08g1187	0.080282	0.200396	0.0942285	0.184314	0.0482495	0.086529	0.0395884	0.0920145	0.0849123	0.233156	0.100696	0.211525	0.0498714	0.0919411	0.0406716	0.0981677	N	N
Ptr10g0671_Ptr08g1473_Sbr10g0625_Sbr08g1186	0.0319762	0.200817	0.0378795	0.210958	0.0223007	0.115722	0.0111452	0.0772608	0.0326779	0.233731	0.0388695	0.24771	0.022639	0.125689	0.0112288	0.0815366	N	N
Ptr10g0672_Ptr08g1472_Sbr10g0624_Sbr08g1185	0.0397004	0.183935	0.0517883	0.24117	0.0226134	0.113091	0.0319457	0.113593	0.0407898	0.211023	0.0536631	0.29097	0.0229613	0.122585	0.032646	0.123176	N	N
Ptr10g0676_Ptr08g1466_Sbr10g0621_Sbr08g1180	0.0455176	0.154271	0.196197	0.328253	0.0426088	0.0678621	0.154791	0.240589	0.0469574	0.172716	0.227449	0.43175	0.043867	0.071131	0.173371	0.290114	N	N
Ptr10g0698_Ptr08g1456_Sbr10g0602_Sbr08g1171	0.0291176	0.226577	0.0440755	0.2503	0.026455	0.106322	0.0158765	0.103374	0.0296979	0.269763	0.0454237	0.304548	0.0269329	0.114656	0.016047	0.111229	N	N
Ptr10g0701_Ptr08g1451_Sbr10g0598_Sbr08g1167	0.138833	0.163554	0.294879	0.51873	0.264684	0.394268	0.0840398	0.154044	0.153527	0.184495	0.374632	0.882366	0.326455	0.559421	0.0891325	0.172429	N	N
Ptr10g0703_Ptr08g1449_Sbr10g0597_Sbr08g1166	0.0342589	0.213673	0.0430293	0.274805	0.0187882	0.124417	0.0154772	0.114092	0.035066	0.251497	0.0443129	0.342261	0.0190275	0.136042	0.0156391	0.123765	N	N
Ptr10g0704_Ptr08g1447_Sbr10g0594_Sbr08g1165	0.0189715	0.223714	0.0274999	0.258219	0.0122387	0.0999762	0.0128484	0.136561	0.0192155	0.265672	0.0280167	0.316529	0.0123396	0.107298	0.0129598	0.150744	N	N
Ptr10g0706_Ptr08g1446_Sbr10g0593_Sbr08g1163	0.0585909	0.211942	0.0749807	0.24158	0.0308444	0.100993	0.0291309	0.0910559	0.0610061	0.24908	0.078999	0.291574	0.0314966	0.108472	0.0297117	0.0970758	N	N
Ptr10g0707_Ptr08g1445_Sbr10g0592_Sbr08g1162	0.259749	0.490181	0.0533533	0.228594	0.0915508	0.221344	0.24197	0.388138	0.318866	0.795067	0.0553461	0.272658	0.0976394	0.262301	0.29215	0.546608	N	N
Ptr10g0708_Ptr08g1444_Sbr10g0591_Sbr08g1161	0.0364742	0.169252	0.0425594	0.239662	0.0139373	0.100559	0.0155867	0.113906	0.0373909	0.191818	0.0438146	0.288749	0.0140684	0.107971	0.0157509	0.123545	N	N
Ptr10g0715_Ptr08g1433_Sbr10g0586_Sbr08g1149	0.0441601	0.253258	0.0829619	0.326984	0.0364929	0.147052	0.0398158	0.181104	0.0455136	0.309002	0.0879196	0.429498	0.0374106	0.163681	0.0409116	0.207282	N	N
Ptr10g0716_Ptr08g1431_Sbr10g0584_Sbr08g1148	0.100932	0.223319	0.19188	0.346318	0.0738786	0.147874	0.103759	0.219378	0.108402	0.265109	0.221624	0.464584	0.0777755	0.164705	0.111675	0.259518	N	N
Ptr10g0717_Ptr08g1430_Sbr10g0583_Sbr08g1147	0.0788728	0.185954	0.0970957	0.241615	0.0466312	0.112321	0.0527086	0.0947814	0.0833358	0.213703	0.103982	0.291625	0.0481439	0.121679	0.0546524	0.101328	N	N
Ptr10g0718_Ptr08g1429_Sbr10g0581_Sbr08g1146	0.040955	0.190854	0.0609321	0.258638	0.0296799	0.102016	0.0373589	0.1428	0.0421156	0.220246	0.0635501	0.317169	0.0302832	0.109655	0.0383215	0.158411	N	N
Ptr10g0719_Ptr08g1428_Sbr10g0580_Sbr08g1145	0.0372471	0.149242	0.0518368	0.245056	0.0203187	0.127096	0.0231536	0.134519	0.0382038	0.166411	0.0537152	0.29672	0.020599	0.13926	0.0235185	0.148252	N	N
Ptr10g0722_Ptr08g1427_Sbr10g0577_Sbr08g1144	0.014913	0.246334	0.0190898	0.329286	0.0173841	0.161765	0.0116295	0.1046	0.0150633	0.29862	0.0193369	0.43359	0.0175887	0.18221	0.0117206	0.112653	N	N
Ptr10g0726_Ptr08g1422_Sbr10g0573_Sbr08g1141	0.0459619	0.180698	0.0785902	0.312585	0.0315824	0.122407	0.0469689	0.145267	0.0474306	0.206747	0.0830201	0.404394	0.0322667	0.133636	0.048504	0.161464	N	N
Ptr10g0734_Ptr08g1420_Sbr10g0566_Sbr08g1139	0.0317129	0.229624	0.0497665	0.263072	0.0351122	0.129638	0.0108544	0.121698	0.0324029	0.274142	0.0514945	0.323967	0.0359607	0.142328	0.0109338	0.132789	N	N
Ptr10g0737_Ptr08g1418_Sbr10g0564_Sbr08g1137	0.0318302	0.265758	0.0571026	0.3031	0.0127501	0.142453	0.0290391	0.1609	0.0325254	0.328116	0.0593934	0.388304	0.0128598	0.157983	0.0296162	0.181108	N	N
Ptr10g0742_Ptr08g1414_Sbr10g0561_Sbr08g1136	0.290523	0.721097	0.135222	0.29928	0.305901	0.724837	0.0923963	0.185209	0.367489	2.4421	0.149109	0.38192	0.39302	2.54601	0.0986031	0.212714	N	N
Ptr10g0746_Ptr08g1410_Sbr10g0559_Sbr08g1134	0.0645779	0.184317	0.116869	0.335381	0.0414878	0.127451	0.0766013	0.20705	0.0675287	0.211529	0.127047	0.444535	0.0426795	0.139688	0.0808018	0.242292	N	N
Ptr10g0748_Ptr08g1409_Sbr10g0557_Sbr08g1133	0.0231288	0.12231	0.07552	0.349024	0.0383877	0.358621	0.0694087	0.176471	0.0234929	0.13352	0.0795984	0.469629	0.039405	0.487797	0.0728335	0.201198	R	N	0.65 0.71 - -
Ptr10g0751_Ptr08g1406_Sbr10g0554_Sbr08g1131	0.110625	0.218978	0.339989	0.540755	0.0341297	0.0883534	0.306138	0.450723	0.119687	0.258952	0.452916	0.957427	0.0349306	0.0940062	0.39342	0.689027	N	N
Ptr10g0752_Ptr08g1405_Sbr10g0553_Sbr08g1130	0.0409644	0.292054	0.103308	0.318627	0.0842624	0.230282	0.0904039	0.211388	0.0421256	0.369992	0.111152	0.414826	0.0893832	0.27509	0.0963342	0.248308	N	N
Ptr10g0753_Ptr08g1403_Sbr10g0549_Sbr08g1128	0.59172	0.681032	0.583616	0.675138	0.0207384	0.1405	0.0388319	0.144578	1.16678	1.78982	1.12933	1.72832	0.0210305	0.155576	0.0398733	0.160611	N	N
Ptr10g0757_Ptr08g1401_Sbr10g0546_Sbr08g1127	0.29243	0.390184	0.170396	0.310087	0.156809	0.24	0.310035	0.415648	0.370608	0.55086	0.193296	0.400122	0.175917	0.289247	0.400033	0.605909	N	N
Ptr10g0758_Ptr08g1400_Sbr10g0539_Sbr08g1126	0.089541	0.182254	0.332643	0.514952	0.0656291	0.136887	0.303683	0.426288	0.0953536	0.2088	0.439599	0.870213	0.0686799	0.151143	0.389282	0.630164	N	N
Ptr10g0759_Ptr08g1397_Sbr10g0537_Sbr08g1123	0.0464516	0.128342	0.140568	0.316591	0.101184	0.27	0.040404	0.117914	0.0479524	0.140763	0.15566	0.411293	0.108693	0.334715	0.0415331	0.128286	N	N
Ptr10g0760_Ptr08g1394_Sbr10g0536_Sbr08g1120	0.0623314	0.194549	0.151458	0.295497	0.125592	0.226871	0.0371417	0.119488	0.0650746	0.225219	0.169182	0.375652	0.137452	0.270184	0.0380929	0.130156	N	N
Ptr10g0761_Ptr08g1392_Sbr10g0534_Sbr08g1118	0.264006	0.455199	0.583307	0.656218	0.126437	0.206897	0.587451	0.661103	0.325408	0.700329	1.12794	1.55933	0.138467	0.24208	1.14682	1.59944	N	N
Ptr10g0762_Ptr08g1391_Sbr10g0533_Sbr08g1117	0.0823399	0.209706	0.105711	0.269594	0.0405772	0.0949726	0.0486068	0.132973	0.0872205	0.24597	0.113945	0.334081	0.0417161	0.101547	0.0502534	0.14637	N	N
Ptr10g0763_Ptr08g1390_Sbr10g0532_Sbr08g1116	0.00643777	0.19708	0.00642742	0.187156	0.00965665	0.0656934	0.00642742	0.0770642	0.00646556	0.228645	0.00645512	0.215303	0.00971936	0.0687504	0.00645512	0.0813175	N	N
Ptr10g0768_Ptr08g1386_Sbr10g0527_Sbr08g1114	0.0475452	0.194577	0.0613613	0.297109	0.0334793	0.169218	0.0429421	0.141457	0.0491191	0.225258	0.0640173	0.378317	0.0342495	0.191774	0.0442205	0.156754	N	N
Ptr10g0772_Ptr08g1384_Sbr10g0524_Sbr08g1112	0.303038	0.798376	0.253243	0.679792	0.310683	0.782061	0.0514383	0.161017	0.388199	-1	0.308979	1.77645	0.401138	-1	0.0532873	0.181257	N	N
Ptr10g0774_Ptr08g1383_Sbr10g0523_Sbr08g1111	0.0313935	0.250446	0.0415956	0.345989	0.014089	0.180064	0.0256082	0.171674	0.0320695	0.304768	0.0427935	0.463972	0.014223	0.205912	0.0260556	0.194951	N	N
Ptr10g0775_Ptr08g1382_Sbr10g0522_Sbr08g1110	0.0457579	0.193462	0.0644547	0.272727	0.0326708	0.156054	0.0326486	0.102472	0.0472132	0.223753	0.067394	0.338989	0.0334038	0.174963	0.0333806	0.110183	N	N
Ptr10g0777_Ptr08g1379_Sbr10g0521_Sbr08g1108	0.0336244	0.162027	0.162176	0.359322	0.13489	0.209283	0.0273331	0.152691	0.0344014	0.182545	0.182734	0.489142	0.148704	0.245382	0.0278436	0.170729	N	N
Ptr10g0778_Ptr08g1378_Sbr10g0519_Sbr08g1106	0.0539839	0.173762	0.0850491	0.251642	0.0228255	0.104469	0.0490264	0.126568	0.0560253	0.197664	0.09027	0.306566	0.0231801	0.1125	0.0507023	0.138625	N	N
Ptr10g0779_Ptr08g1377_Sbr10g0518_Sbr08g1105	0.081203	0.265478	0.103611	0.297664	0.0511822	0.140976	0.0437864	0.12351	0.0859445	0.327683	0.111504	0.379236	0.0530123	0.156162	0.0451166	0.134955	N	N
Ptr10g0781_Ptr08g1375_Sbr10g0516_Sbr08g1103	0.0996514	0.168517	0.130283	0.274446	0.110723	0.164286	0.0516076	0.180984	0.106924	0.190869	0.143108	0.341694	0.119802	0.185431	0.0534691	0.207123	N	N
Ptr10g0788_Ptr08g1370_Sbr10g0510_Sbr08g1099	0.0566394	0.259179	0.0704426	0.340157	0.0610373	0.215499	0.0426204	0.227443	0.0588922	0.317996	0.0739737	0.453225	0.0636646	0.254055	0.0438793	0.271004	N	N
Ptr10g0789_Ptr08g1369_Sbr10g0509_Sbr08g1098	0.0718631	0.201198	0.633935	0.670384	0.0458103	0.0958013	0.624696	0.667922	0.075543	0.234251	1.39944	1.68214	0.047269	0.102497	1.34199	1.6593	N	N
Ptr10g0790_Ptr08g1368_Sbr10g0507_Sbr08g1097	0.0309939	0.199837	0.102261	0.272821	0.0884814	0.198685	0.0203598	0.0942665	0.0316525	0.232394	0.109939	0.339136	0.0941514	0.230825	0.0206413	0.100739	N	N
Ptr10g0791_Ptr08g1367_Sbr10g0506_Sbr08g1096	0.00305188	0.124601	0.0723198	0.318218	0.0362944	0.135852	0.0765501	0.256126	0.00305811	0.136262	0.0760483	0.414114	0.037202	0.149878	0.0807447	0.313345	R	N	0.61 0.97 - -
Ptr10g0794_Ptr08g1365_Sbr10g0503_Sbr08g1094	0.0946214	0.242055	0.135021	0.319298	0.108108	0.193067	0.0699181	0.171889	0.101145	0.292275	0.148864	0.415993	0.11674	0.223221	0.0733949	0.19523	N	N
Ptr10g0795_Ptr08g1364_Sbr10g0502_Sbr08g1093	0.0646692	0.188007	0.12772	0.261048	0.0510702	0.106239	0.0885973	0.163108	0.0676287	0.216438	0.140012	0.320856	0.0528921	0.114559	0.0942828	0.183924	N	N
Ptr10g0796_Ptr08g1363_Sbr10g0500_Sbr08g1092	0.0873583	0.194951	0.124241	0.337562	0.0586873	0.220085	0.0653681	0.165308	0.0928791	0.225763	0.135831	0.448491	0.0611107	0.260517	0.0683939	0.186742	N	N
Ptr10g0800_Ptr08g1361_Sbr10g0496_Sbr08g1090	0.090329	0.213675	0.118565	0.239977	0.0563123	0.142482	0.0644158	0.105968	0.096249	0.2515	0.129058	0.289213	0.0585385	0.158018	0.0673514	0.114244	N	N
Ptr10g0808_Ptr08g1356_Sbr10g0628_Sbr08g1086	0.0707403	0.203111	0.0737147	0.230836	0.0301176	0.0860585	0.0348601	0.0935503	0.0743023	0.236871	0.0775936	0.27589	0.0307391	0.0914094	0.0356963	0.0999203	N	N
Ptr10g0811_Ptr08g1353_Sbr10g0631_Sbr08g1084	0.0499382	0.277413	0.0657324	0.298936	0.0237683	0.117428	0.0401238	0.1396	0.0516784	0.346389	0.0687931	0.381347	0.024153	0.127709	0.041237	0.154469	N	N
Ptr10g0812_Ptr08g1352_Sbr10g0632_Sbr08g1083	0.0386182	0.193715	0.230749	0.369733	0.0410742	0.0974359	0.202439	0.266782	0.0396479	0.224094	0.275764	0.509401	0.0422418	0.104373	0.235949	0.329704	N	N
Ptr10g0817_Ptr08g1349_Sbr10g0636_Sbr08g1079	0.0436867	0.201651	0.0570775	0.255024	0.0283105	0.114114	0.0228938	0.116071	0.0450108	0.234871	0.0593662	0.311672	0.0288587	0.123791	0.0232505	0.126103	N	N
Ptr10g0821_Ptr08g1345_Sbr10g0641_Sbr08g1076	0.0286916	0.160552	0.0441906	0.169701	0.0170167	0.100037	0.0168394	0.0565217	0.0292548	0.180665	0.0455459	0.192398	0.0172127	0.107368	0.0170313	0.058765	N	N
Ptr10g0826_Ptr08g1341_Sbr10g0648_Sbr08g1072	0.0323741	0.202817	0.0466426	0.24965	0.0330003	0.0742837	0.0094776	0.154542	0.0330936	0.236467	0.0481561	0.303575	0.0337484	0.0782249	0.009538	0.173057	N	N
Ptr10g0827_Ptr08g1340_Sbr10g0650_Sbr08g1071	0.0610252	0.18956	0.106487	0.314286	0.0587036	0.155525	0.031759	0.221918	0.0636514	0.218514	0.114848	0.407315	0.0611284	0.174296	0.032451	0.263116	N	N
Ptr10g0828_Ptr08g1338_Sbr10g0651_Sbr08g1069	0.0286347	0.167436	0.0361872	0.261304	0.00788982	0.10178	0.0124706	0.112735	0.0291956	0.189476	0.0370893	0.32125	0.00793161	0.109382	0.0125754	0.122166	N	N
Ptr10g0831_Ptr08g1335_Sbr10g0654_Sbr08g1067	0.0680203	0.231317	0.0904931	0.265487	0.0223957	0.0987074	0.0263647	0.114354	0.071305	0.276585	0.0964356	0.327696	0.0227368	0.105836	0.0268393	0.124073	N	N
Ptr10g0837_Ptr08g1331_Sbr10g0661_Sbr08g1063	0.0312839	0.180237	0.367686	0.621118	0.358639	0.542056	0.00782779	0.132388	0.0319551	0.20614	0.505372	1.32088	0.487832	0.962104	0.00786892	0.145659	N	N
Ptr10g0845_Ptr08g1327_Sbr10g0665_Sbr08g1059	0.0534788	0.146062	0.0910306	0.221023	0.0616693	0.151341	0.0305058	0.0673527	0.0554812	0.162451	0.0970471	0.261846	0.0643529	0.169036	0.0311435	0.0705711	N	N
Ptr10g0849_Ptr08g1324_Sbr10g0670_Sbr08g1057	0.0874858	0.243878	0.147651	0.360501	0.0881273	0.185249	0.0505969	0.110664	0.0930235	0.294971	0.164427	0.491408	0.09375	0.212766	0.0523845	0.119732	N	N
Ptr10g0851_Ptr08g1321_Sbr10g0675_Sbr08g1055	0.0142332	0.219658	0.0915485	0.30998	0.078712	0.173505	0.0128038	0.124352	0.01437	0.259913	0.0976367	0.399941	0.0831562	0.19733	0.0129143	0.135964	N	N
Ptr10g0853_Ptr08g1318_Sbr10g0470_Sbr08g1051	0.0570693	0.200853	0.420426	0.785691	0.421804	0.781685	0.0333069	0.0904325	0.0593574	0.233781	0.616705	-1	0.619846	-1	0.0340691	0.0963667	N	N
Ptr10g0854_Ptr08g1317_Sbr10g0677_Sbr08g1050	0.0852539	0.211802	0.117277	0.272788	0.0455635	0.135729	0.0400638	0.0805369	0.0905011	0.248885	0.127531	0.339084	0.0470063	0.149727	0.0411736	0.0851979	N	N
Ptr10g0858_Ptr08g1313_Sbr10g0680_Sbr08g1046	0.0555137	0.280728	0.0696101	0.309071	0.0386847	0.138702	0.0393633	0.149442	0.0576756	0.351668	0.0730553	0.398391	0.0397181	0.153367	0.0404339	0.166661	N	N
Ptr10g0861_Ptr08g1305_Sbr10g0683_Sbr08g1039	0.0510212	0.258607	0.0635553	0.276103	0.0220236	0.128342	0.0299833	0.11296	0.0528396	0.317121	0.0664106	0.344313	0.0223535	0.140763	0.0305991	0.122431	N	N
Ptr10g0867_Ptr08g1299_Sbr10g0691_Sbr08g1035	0.0654506	0.216642	0.119665	0.322665	0.055222	0.153644	0.0570199	0.177497	0.0684843	0.25566	0.130366	0.421878	0.0573606	0.171926	0.0593039	0.202542	N	N
Ptr10g0869_Ptr08g1298_Sbr10g0693_Sbr08g1034	0.0847924	0.228596	0.0968268	0.288258	0.0586907	0.142494	0.0547842	0.115533	0.0899805	0.272661	0.103673	0.3638	0.0611145	0.158033	0.0568882	0.125466	N	N
Ptr10g0870_Ptr08g1297_Sbr10g0694_Sbr08g1033	0.0208914	0.235602	0.0167364	0.296875	0.0167364	0.125	0.0125348	0.109948	0.0211878	0.282807	0.016926	0.377929	0.016926	0.136741	0.0126407	0.118892	N	N
Ptr10g0872_Ptr08g1293_Sbr10g0695_Sbr08g1031	0.0222531	0.233184	0.0334223	0.267957	0.0167306	0.137931	0.0194489	0.12153	0.0225899	0.27929	0.0341899	0.33153	0.01692	0.152421	0.0197056	0.132589	N	N
Ptr10g0874_Ptr08g1292_Sbr10g0698_Sbr08g1030	0.0141324	0.25109	0.0298507	0.334204	0.00629096	0.0936687	0.0156863	0.15748	0.0142673	0.305735	0.030461	0.442408	0.00631749	0.100056	0.0158526	0.176767	N	N
Ptr10g0876_Ptr08g1290_Sbr10g0699_Sbr08g1028	0.0821133	0.249516	0.0865662	0.380322	0.0382897	0.241843	0.0460505	0.20591	0.086966	0.303374	0.0919831	0.53058	0.0393017	0.291961	0.047525	0.240719	N	N
Ptr10g0877_Ptr08g1289_Sbr10g0700_Sbr08g1027	0.0790359	0.200743	0.102972	0.274399	0.0410042	0.155807	0.0496285	0.136427	0.0835182	0.233631	0.110763	0.34162	0.0421677	0.174652	0.0513467	0.15058	N	N
Ptr10g0883_Ptr08g1283_Sbr10g0709_Sbr08g1021	0.0567848	0.24809	0.0616016	0.30373	0.0308404	0.0954907	0.0296334	0.133634	0.0590495	0.301239	0.0642791	0.389362	0.0314924	0.102141	0.0302347	0.147175	N	N
Ptr10g0884_Ptr08g1281_Sbr10g0711_Sbr08g1019	0.0537807	0.180635	0.0926694	0.246377	0.0427292	0.0929095	0.0332103	0.135048	0.0558064	0.206663	0.0989146	0.298684	0.0439946	0.0991886	0.0339681	0.148897	N	N
Ptr10g0885_Ptr08g1277_Sbr10g0712_Sbr08g1016	0.083522	0.177546	0.0954022	0.270791	0.0338387	0.109525	0.0353446	0.120378	0.0885496	0.202605	0.102039	0.335953	0.0346258	0.118398	0.0362046	0.131216	N	N
Ptr10g0894_Ptr08g1266_Sbr10g0721_Sbr08g1010	0.0469242	0.222965	0.0619242	0.285295	0.0224063	0.125366	0.0290447	0.0966932	0.0484564	0.264604	0.0646306	0.359003	0.0227479	0.13718	0.029622	0.10352	N	N
Ptr10g0895_Ptr08g1265_Sbr10g0722_Sbr08g1009	0.0628319	0.251445	0.0709534	0.315638	0.0531365	0.138395	0.0354505	0.132311	0.0656206	0.30627	0.0745376	0.409647	0.0551128	0.15299	0.0363157	0.145566	N	N
Ptr10g0896_Ptr08g1264_Sbr10g0723_Sbr08g1008	0.0242075	0.23301	0.0302506	0.317784	0.0155418	0.117016	0.0173085	0.0754717	0.0246068	0.279037	0.0308776	0.413361	0.0157051	0.127221	0.0175114	0.0795447	N	N
Ptr10g0902_Ptr08g1260_Sbr10g0729_Sbr08g1005	0.0535311	0.259215	0.054246	0.347929	0.0407503	0.162353	0.0318738	0.147129	0.0555376	0.318051	0.0563078	0.467583	0.0418992	0.18296	0.0325709	0.163778	N	N
Ptr10g0911_Ptr08g1253_Sbr10g0736_Sbr08g1001	0.0238849	0.215881	0.0348297	0.292921	0.0134291	0.111271	0.0254277	0.101422	0.0242735	0.254591	0.0356643	0.371412	0.0135507	0.120445	0.0258687	0.108968	N	N
Ptr10g0912_Ptr08g1252_Sbr10g0737_Sbr08g1000	0.0500835	0.175053	0.0740217	0.268298	0.0413727	0.135554	0.0433524	0.128232	0.0518341	0.199346	0.0779342	0.33206	0.0425576	0.149514	0.0446558	0.14063	N	N
Ptr10g0918_Ptr08g1244_Sbr10g0738_Sbr08g0996	0.11676	0.281406	0.131884	0.310971	0.0854198	0.116561	0.0667188	0.177266	0.126918	0.352753	0.145048	0.40163	0.0906883	0.126682	0.069875	0.202239	N	N
Ptr10g0921_Ptr08g1241_Sbr10g0739_Sbr08g0993	0.0557438	0.209276	0.0642097	0.232272	0.0340742	0.100465	0.0314754	0.111359	0.0579241	0.245374	0.0671259	0.277968	0.0348725	0.107862	0.032155	0.120548	N	N
Ptr10g0926_Ptr08g1235_Sbr10g0742_Sbr08g0987	0.0810642	0.203052	0.0870062	0.299403	0.0437409	0.118655	0.0441909	0.1502	0.0857889	0.23679	0.0924807	0.382125	0.0450683	0.129166	0.0455463	0.167608	N	N
Ptr10g0934_Ptr08g1228_Sbr10g0748_Sbr08g0984	0.0946279	0.300501	0.187408	0.331606	0.149123	0.15625	0.047384	0.199336	0.101153	0.383954	0.21564	0.437738	0.166262	0.175211	0.048947	0.231711	N	N
Ptr10g0935_Ptr08g1227_Sbr10g0749_Sbr08g0983	0.0415315	0.196721	0.0391475	0.3951	0.013089	0.172727	0.020703	0.274665	0.0427257	0.228159	0.0402061	0.561177	0.0132046	0.196319	0.0209942	0.342039	N	N
Ptr10g0939_Ptr08g1226_Sbr10g0754_Sbr08g0982	0.0331575	0.230137	0.042328	0.260163	0.0196078	0.114754	0.00906344	0.0869565	0.0339128	0.274881	0.0435694	0.3195	0.0198687	0.124546	0.00911865	0.0924245	N	N
Ptr10g0941_Ptr08g1223_Sbr10g0755_Sbr08g0980	0.0203447	0.262927	0.0438819	0.298667	0.0269966	0.149466	0.027134	0.0630473	0.0206258	0.323745	0.045218	0.3809	0.0274945	0.166691	0.027637	0.0658558	N	N
Ptr10g0942_Ptr08g1222_Sbr10g0756_Sbr08g0979	0.083972	0.203686	0.123379	0.299512	0.0677628	0.176211	0.0557131	0.163364	0.0890561	0.237659	0.134798	0.382307	0.0710219	0.200859	0.0578909	0.184251	N	N
Ptr10g0943_Ptr08g1221_Sbr10g0757_Sbr08g0978	0.0747874	0.176971	0.106567	0.208575	0.0630315	0.106646	0.0345216	0.0741599	0.0787842	0.201852	0.114941	0.244401	0.0658386	0.115034	0.0353413	0.0780875	N	N
Ptr10g0949_Ptr08g1215_Sbr10g0760_Sbr08g0973	0.207591	0.50495	0.323059	0.687216	0.329587	0.727562	0.0617496	0.177778	0.243039	0.83896	0.422571	1.86028	0.434127	2.63199	0.0644403	0.202909	N	N
Ptr10g0952_Ptr08g1211_Sbr10g0763_Sbr08g0971	0.115784	0.226869	0.123012	0.297214	0.0501944	0.163055	0.0802393	0.106639	0.125763	0.270181	0.134359	0.37849	0.051953	0.183856	0.0848646	0.115025	N	N
Ptr10g0954_Ptr08g1210_Sbr10g0765_Sbr08g0970	0.0250142	0.166374	0.0333375	0.190066	0.0166751	0.09375	0.018943	0.0914956	0.0254409	0.188109	0.0341012	0.219191	0.0168633	0.100149	0.0191863	0.0975765	N	N
Ptr10g0955_Ptr08g1209_Sbr10g0766_Sbr08g0969	0.0525164	0.253165	0.0829694	0.305732	0.0327869	0.120635	0.0349727	0.152381	0.0544457	0.308861	0.087928	0.392735	0.0335251	0.131521	0.0358143	0.17034	N	N
Ptr10g0957_Ptr08g1207_Sbr10g0768_Sbr08g0967	0.0713659	0.245721	0.10172	0.278225	0.0408836	0.110152	0.0417185	0.123796	0.0749933	0.297707	0.109313	0.347679	0.0420402	0.119132	0.0429237	0.135298	N	N
Ptr10g0958_Ptr08g1206_Sbr10g0769_Sbr08g0966	0.0429082	0.188352	0.0548308	0.223002	0.0246129	0.0944099	0.0268407	0.111843	0.0441846	0.216898	0.0569385	0.264658	0.0250259	0.100903	0.0273328	0.121117	N	N
Ptr10g0962_Ptr08g1204_Sbr10g0773_Sbr08g0965	0.0441176	0.180337	0.0587064	0.213386	0.0197522	0.0972882	0.0233443	0.0928531	0.0454685	0.206271	0.0611314	0.251095	0.020017	0.104203	0.0237153	0.0991242	N	N
Ptr10g0965_Ptr08g1201_Sbr10g0775_Sbr08g0963	0.0742574	0.231183	0.082876	0.323105	0.0434902	0.223414	0.0419523	0.176471	0.0781958	0.276391	0.0878229	0.422651	0.0448021	0.265244	0.0431713	0.201198	N	N
Ptr10g0967_Ptr08g1199_Sbr10g0776_Sbr08g0962	0.0755883	0.200163	0.146947	0.344051	0.0285239	0.107404	0.115458	0.228296	0.0796743	0.232838	0.163551	0.460385	0.0290805	0.115918	0.125377	0.272229	N	N
Ptr10g0968_Ptr08g1196_Sbr10g0778_Sbr08g0959	0.4035	0.695423	0.34517	0.647368	0.0636342	0.165923	0.352103	0.722078	0.579144	1.96534	0.462455	1.4917	0.0664969	0.187531	0.475409	2.46799	N	N
Ptr10g0975_Ptr08g1186_Sbr10g0785_Sbr08g0953	0.0339251	0.204183	0.077084	0.268686	0.0505348	0.134877	0.0494999	0.153436	0.0347164	0.238342	0.0813396	0.332665	0.0523178	0.148688	0.051209	0.171665	N	N
Ptr10g0976_Ptr08g1185_Sbr10g0786_Sbr08g0952	0.0968784	0.213377	0.100933	0.283963	0.0435294	0.11284	0.0288122	0.0954545	0.103732	0.251083	0.108403	0.356855	0.0448437	0.12229	0.0293803	0.102099	N	N
Ptr10g0977_Ptr08g1184_Sbr10g0787_Sbr08g0951	0.0576453	0.177847	0.569505	0.723012	0.59085	0.710526	0.0390752	0.112383	0.0599811	0.203	1.06828	2.49351	1.16267	2.20833	0.0401299	0.121751	N	N
Ptr10g0978_Ptr08g1183_Sbr10g0788_Sbr08g0950	0.00988061	0.166423	0.0172946	0.262582	0.00492914	0.10596	0.0123813	0.0955137	0.00994627	0.188173	0.0174971	0.323213	0.00494541	0.114235	0.0124847	0.102167	N	N
Ptr10g0981_Ptr08g1181_Sbr10g0790_Sbr08g0948	0.0290381	0.171429	0.11642	0.239276	0.0992413	0.189444	0.100362	0.187861	0.0296152	0.194633	0.126515	0.288182	0.106451	0.218358	0.107743	0.216243	R	N	0.46 0.99 - -
Ptr10g0984_Ptr08g1177_Sbr10g0791_Sbr08g0945	0.0471876	0.188446	0.0647039	0.251397	0.0524062	0.177356	0.0205058	0.0808989	0.0487374	0.217025	0.0676666	0.306197	0.0543272	0.202357	0.0207914	0.0856035	N	N
Ptr10g0986_Ptr08g1176_Sbr10g0794_Sbr08g0944	0.0248934	0.214363	0.0287048	0.297458	0.0207804	0.152907	0.0138098	0.12398	0.0253159	0.252462	0.0292686	0.378895	0.0210737	0.171001	0.0139385	0.135519	N	N
Ptr10g0988_Ptr08g1175_Sbr10g0795_Sbr08g0943	0.115934	0.204004	0.427118	0.54789	0.0672285	0.0949686	0.393293	0.474487	0.12594	0.238096	0.632089	0.983447	0.0704347	0.101542	0.557369	0.751078	N	N
Ptr10g0989_Ptr08g1174_Sbr10g0796_Sbr08g0942	0.146714	0.306657	0.219771	0.376126	0.128017	0.20653	0.100219	0.199704	0.163261	0.394297	0.260074	0.522116	0.140371	0.241574	0.107578	0.232213	N	N
Ptr10g0993_Ptr08g1172_Sbr10g0799_Sbr08g0940	0.0870032	0.253521	0.171126	0.4	0.161428	0.265823	0.0160214	0.118386	0.0924773	0.309399	0.194241	0.571605	0.18178	0.328217	0.016195	0.128846	N	N
Ptr10g0994_Ptr08g1171_Sbr10g0800_Sbr08g0939	0.0536197	0.189254	0.0693446	0.209527	0.0278549	0.088733	0.033826	0.10591	0.0556329	0.218103	0.0727627	0.245722	0.0283853	0.0944367	0.0346125	0.114177	N	N
Ptr10g0995_Ptr08g1170_Sbr10g0801_Sbr08g0938	0.0433281	0.199778	0.108125	0.351029	0.0546139	0.193333	0.0550285	0.168831	0.04463	0.232314	0.11676	0.473389	0.0567045	0.22358	0.0571517	0.191274	N	N
Ptr10g1000_Ptr08g1167_Sbr10g0806_Sbr08g0933	0.0777499	0.279017	0.194304	0.461082	0.0827226	0.283441	0.11823	0.210799	0.082082	0.348938	0.224889	0.715448	0.0876505	0.356016	0.12866	0.247488	N	N
Ptr10g1004_Ptr08g1164_Sbr10g0812_Sbr08g0931	0.0270353	0.252803	0.380006	0.508659	0.0184653	0.117568	0.372802	0.418716	0.0275346	0.308316	0.52994	0.850396	0.0186964	0.127875	0.515476	0.612823	N	N
Ptr10g1005_Ptr08g1163_Sbr10g0813_Sbr08g0930	0.068253	0.237768	0.0855454	0.304754	0.0382875	0.128797	0.033399	0.136308	0.071561	0.285972	0.09083	0.391085	0.0392994	0.141312	0.0341656	0.150435	N	N
Ptr10g1009_Ptr08g1159_Sbr10g0816_Sbr08g0928	0.0329147	0.290185	0.0443029	0.312823	0.0277256	0.108006	0.0191055	0.141044	0.0336588	0.366937	0.0456653	0.404801	0.0282511	0.11662	0.0193531	0.156245	N	N
Ptr10g1011_Ptr08g1157_Sbr10g0148_Sbr08g0926	0.0459142	0.175663	0.593708	0.77277	0.584982	0.763876	0.026251	0.0657534	0.0473797	0.200143	1.17626	-1	1.13552	-1	0.0267214	0.0688161	N	N
Ptr10g1012_Ptr08g1156_Sbr10g0819_Sbr08g0925	0.0613565	0.224285	0.095248	0.198494	0.0359081	0.0878477	0.0429756	0.118463	0.0640121	0.266486	0.101863	0.230565	0.0367962	0.0934332	0.044256	0.128937	N	N
Ptr10g1015_Ptr08g1155_Sbr10g0838_Sbr08g0924	0.0671004	0.302013	0.093998	0.373744	0.0523752	0.214575	0.0513552	0.183877	0.0702941	0.386482	0.100432	0.517353	0.0542938	0.252759	0.0531981	0.210947	N	N
Ptr10g1020_Ptr08g1149_Sbr10g0843_Sbr08g0920	0.0234575	0.227549	0.0372002	0.27208	0.0217657	0.133476	0.0190732	0.0942521	0.0238322	0.271157	0.0381545	0.337972	0.0220878	0.146982	0.01932	0.100723	N	N
Ptr10g1027_Ptr08g1144_Sbr10g0848_Sbr08g0914	0.0328289	0.151073	0.0360391	0.210288	0.0143922	0.115942	0.0200377	0.059761	0.0335691	0.1687	0.0369338	0.246779	0.0145321	0.12595	0.0203102	0.0622764	N	N
Ptr10g1029_Ptr08g1142_Sbr10g0851_Sbr08g0913	0.0176136	0.186007	0.0260968	0.253714	0.0136286	0.123077	0.0181646	0.102681	0.0178238	0.213773	0.0265617	0.309691	0.013754	0.134437	0.0183882	0.110426	N	N
Ptr10g1031_Ptr08g1140_Sbr10g0853_Sbr08g0911	0.0550178	0.245499	0.210742	0.294023	0.0506912	0.15942	0.155725	0.167488	0.0571403	0.297378	0.247409	0.373222	0.0524856	0.179226	0.174549	0.189542	N	N
Ptr10g1037_Ptr08g1133_Sbr10g0858_Sbr08g0909	0.021027	0.201886	0.0240481	0.218135	0.0111476	0.103137	0.00902579	0.0908703	0.0213274	0.235192	0.0244421	0.257763	0.0112313	0.110954	0.00908054	0.0968647	N	N
Ptr10g1039_Ptr08g1132_Sbr10g0860_Sbr08g0907	0.253929	0.639985	0.106295	0.266466	0.231642	0.687289	0.0840316	0.129762	0.310015	1.43959	0.114625	0.329214	0.277056	1.86115	0.0891233	0.142478	N	N
Ptr10g1041_Ptr08g1131_Sbr10g0862_Sbr08g0906	0.0626901	0.266052	0.0793263	0.340672	0.0274107	0.138846	0.0426571	0.140802	0.065466	0.328572	0.0838428	0.454168	0.0279241	0.153544	0.0439183	0.155947	N	N
Ptr10g1043_Ptr08g1129_Sbr10g0864_Sbr08g0905	0.0590853	0.20916	0.0667819	0.257187	0.0326611	0.123335	0.0336704	0.0956956	0.0615426	0.245213	0.0699443	0.314957	0.0333937	0.134745	0.0344497	0.102375	N	N
Ptr10g1051_Ptr08g1125_Sbr10g0868_Sbr08g0903	0.0468401	0.235426	0.0680677	0.312255	0.0256077	0.0980282	0.0421013	0.148107	0.0483667	0.28255	0.0713571	0.403828	0.0260551	0.105054	0.0433292	0.164995	N	N
Ptr10g1053_Ptr08g1124_Sbr10g0871_Sbr08g1440	0.0663819	0.229008	0.318982	0.678533	0.0652747	0.131655	0.308142	0.708993	0.0695053	0.273253	0.415442	1.76313	0.0682916	0.14477	0.396814	2.17974	N	N
Ptr10g1062_Ptr08g1121_Sbr10g0880_Sbr08g0902	0.0325778	0.175362	0.0557371	0.234195	0.0302978	0.0976413	0.0339333	0.0695319	0.0333065	0.19975	0.0579169	0.280758	0.0309268	0.104609	0.034725	0.0729692	N	N
Ptr10g1065_Ptr08g1120_Sbr10g0882_Sbr08g0901	0.0758082	0.25697	0.0925812	0.375153	0.0485569	0.210101	0.0493766	0.184716	0.079919	0.314627	0.0988139	0.520167	0.0502001	0.246518	0.051077	0.212059	N	N
Ptr10g1070_Ptr08g1119_Sbr10g0886_Sbr08g1505	0.0093222	0.216817	0.477137	0.802135	0.00929872	0.0757363	0.478337	0.794781	0.00938062	0.255907	0.758327	-1	0.00935685	0.079839	0.761632	-1	N	N
Ptr10g1071_Ptr08g1118_Sbr10g0887_Sbr08g0899	0.032831	0.209854	0.0366379	0.250909	0.0107527	0.0879121	0.0334412	0.0869565	0.0335713	0.246175	0.0375631	0.305464	0.0108305	0.0935061	0.0342097	0.0924245	N	N
Ptr10g1072_Ptr08g1117_Sbr10g0888_Sbr08g0898	0.0779221	0.232558	0.0862337	0.284828	0.0464253	0.191304	0.0610059	0.156459	0.0822742	0.278382	0.0916073	0.35825	0.0479243	0.220851	0.0636304	0.175476	N	N
Ptr10g1074_Ptr08g1115_Sbr10g0890_Sbr08g0896	0.136235	0.347682	0.198192	0.394972	0.0654339	0.157635	0.0985046	0.161079	0.150345	0.467123	0.230154	0.560907	0.068466	0.176963	0.105602	0.181336	N	N
Ptr10g1075_Ptr08g1114_Sbr10g0891_Sbr08g0895	0.0648438	0.191892	0.102086	0.238423	0.0420615	0.114702	0.049896	0.114338	0.0678197	0.22164	0.109736	0.286931	0.043287	0.124484	0.0516333	0.124054	N	N
Ptr10g1076_Ptr08g1112_Sbr10g0892_Sbr08g0893	0.0444933	0.245581	0.0939058	0.33906	0.038111	0.142466	0.0363636	0.198895	0.0458677	0.2975	0.100327	0.451219	0.0391134	0.157998	0.0372748	0.231111	N	N
Ptr10g1081_Ptr08g1109_Sbr10g0896_Sbr08g0890	0.104437	0.172414	0.118598	0.214286	0.0483654	0.0541353	0.0553058	0.0845697	0.112463	0.195912	0.129098	0.252354	0.0499954	0.0561885	0.057451	0.0897295	N	N
Ptr10g1085_Ptr08g1107_Sbr10g0899_Sbr08g0888	0.0623155	0.291987	0.0874604	0.304427	0.0447221	0.156692	0.0431796	0.119601	0.0650573	0.369881	0.0929946	0.390535	0.046111	0.17577	0.0444724	0.130291	N	N
Ptr10g1087_Ptr08g1105_Sbr10g0110_Sbr08g1532	0.0566505	0.25369	0.100766	0.438262	0.422177	0.73993	0.423507	0.738151	0.0589043	0.309654	0.10821	0.658433	0.6207	3.23285	0.623749	3.11086	R	S	1 1 1 1
Ptr10g1091_Ptr08g1102_Sbr10g0905_Sbr08g0883	0.055433	0.151865	0.663487	0.734919	0.66139	0.742742	0.0307479	0.0814361	0.0575884	0.169693	1.61983	2.92996	1.60187	3.47851	0.031396	0.0862059	N	N
Ptr10g1093_Ptr08g1100_Sbr10g0908_Sbr08g0881	0.0544667	0.188852	0.143861	0.344198	0.0186258	0.105195	0.12075	0.230415	0.0565457	0.217567	0.159723	0.460656	0.018861	0.113344	0.131658	0.275282	N	N
Ptr10g1095_Ptr08g1099_Sbr10g0910_Sbr08g0880	0.0355802	0.206304	0.0403162	0.268349	0.0190438	0.129325	0.0342655	0.0869061	0.0364518	0.241262	0.0414403	0.332139	0.0192898	0.141949	0.0350729	0.0923675	N	N
Ptr10g1097_Ptr08g1097_Sbr10g0912_Sbr08g0879	0.09671	0.232169	0.147877	0.292779	0.0513919	0.106404	0.0733608	0.136296	0.103539	0.277819	0.164708	0.37118	0.0532374	0.114751	0.0772013	0.150421	N	N
Ptr10g1098_Ptr08g1096_Sbr10g0913_Sbr08g0878	0.0667327	0.207053	0.0897912	0.298831	0.0421383	0.185743	0.0564263	0.130211	0.0698903	0.242297	0.0956378	0.381173	0.0433684	0.213422	0.0586618	0.143021	N	N
Ptr10g1104_Ptr08g1091_Sbr10g0919_Sbr08g0875	0.0374313	0.263341	0.0419364	0.300636	0.0226791	0.155123	0.0232452	0.148706	0.0383977	0.324382	0.0431545	0.38418	0.0230291	0.173788	0.023613	0.165742	N	N
Ptr10g1106_Ptr08g1089_Sbr10g0920_Sbr08g0872	0.100466	0.371599	0.117481	0.414765	0.0726099	0.161507	0.0608149	0.285903	0.107863	0.513089	0.127772	0.603931	0.0763694	0.181882	0.0634225	0.359985	N	N
Ptr10g1110_Ptr08g1085_Sbr10g0925_Sbr08g0870	0.0973928	0.274546	0.128331	0.300183	0.0456826	0.123534	0.0548446	0.106926	0.104323	0.341852	0.140749	0.383425	0.0471331	0.134984	0.0569533	0.11536	N	N
Ptr10g1116_Ptr08g1078_Sbr10g0930_Sbr08g0865	0.0789173	0.250321	0.0843465	0.272727	0.0409867	0.101695	0.0412214	0.0920716	0.0833856	0.30458	0.089478	0.338989	0.0421492	0.109284	0.0423975	0.0982328	N	N
Ptr10g1117_Ptr08g1077_Sbr10g0931_Sbr08g0864	0.252641	0.730674	0.264838	0.72143	0.0258065	0.127717	0.0341276	0.102027	0.308072	2.74396	0.326693	2.45079	0.0262609	0.140009	0.0349285	0.109668	N	N
Ptr10g1118_Ptr08g1076_Sbr10g0932_Sbr08g0863	0.0209007	0.21753	0.023506	0.254835	0.0115765	0.0942533	0.00969546	0.103076	0.0211975	0.25691	0.0238822	0.311387	0.0116668	0.100724	0.00975868	0.110884	N	N
Ptr10g1124_Ptr08g1073_Sbr10g0936_Sbr08g0860	0.0257324	0.200514	0.0560408	0.259311	0.0500837	0.116306	0.0152616	0.0968195	0.0261842	0.233318	0.058245	0.318197	0.0518344	0.12638	0.015419	0.103665	N	N
Ptr10g1127_Ptr08g1070_Sbr10g0939_Sbr08g0858	0.0331492	0.201047	0.0420127	0.234009	0.013663	0.0501044	0.0312347	0.143975	0.0339041	0.234045	0.0432353	0.280488	0.013789	0.0518565	0.0319038	0.159864	N	N
Ptr10g1129_Ptr08g1068_Sbr10g0941_Sbr08g0857	0.0500981	0.192616	0.0777948	0.245042	0.0320381	0.0879881	0.0365355	0.124167	0.0518497	0.222614	0.0821322	0.296698	0.0327425	0.0935923	0.0374554	0.135742	N	N
Ptr10g1132_Ptr08g1066_Sbr10g0943_Sbr08g0855	0.0654796	0.235756	0.101404	0.327056	0.0458059	0.139027	0.052682	0.153595	0.0685161	0.283032	0.108947	0.429626	0.0472644	0.153765	0.0546237	0.171865	N	N
Ptr10g1135_Ptr08g1062_Sbr10g0946_Sbr08g0852	0.0358472	0.249825	0.0623713	0.351097	0.0364634	0.146546	0.0323371	0.173943	0.0367322	0.303836	0.0651181	0.473517	0.0373796	0.163052	0.0330549	0.1979	N	N
Ptr10g1136_Ptr08g1061_Sbr10g0947_Sbr08g0851	0.0435431	0.206352	0.132784	0.371169	0.116826	0.234077	0.0330097	0.115713	0.0448582	0.241329	0.146141	0.512238	0.126996	0.280586	0.0337582	0.125678	N	N
Ptr10g1137_Ptr08g1060_Sbr10g0271_Sbr08g0850	0.0534144	0.344944	0.276344	0.731997	0.264766	0.744305	0.0221546	0.162162	0.0554119	0.462036	0.344694	2.79716	0.326582	3.66032	0.0224885	0.182717	N	N
Ptr10g1141_Ptr08g1057_Sbr10g0950_Sbr08g0848	0.0671943	0.177439	0.093432	0.207351	0.0403158	0.0996923	0.0306888	0.0643399	0.0703972	0.202465	0.0997852	0.242707	0.0414399	0.106971	0.0313344	0.0672684	N	N
Ptr10g1142_Ptr08g1056_Sbr10g0951_Sbr08g0846	0.0767983	0.282586	0.104745	0.400069	0.0492494	0.185631	0.0545632	0.266121	0.0810211	0.354644	0.112821	0.571752	0.0509408	0.213273	0.0566498	0.328678	N	N
Ptr10g1144_Ptr08g1055_Sbr10g0952_Sbr08g1533	0.194412	0.385455	0.709591	0.676166	0.30094	0.335398	0.668427	0.76773	0.225035	0.541066	2.19077	1.73869	0.384687	0.444566	1.66393	-1	N	N
Ptr10g1145_Ptr08g1054_Sbr10g0954_Sbr08g0844	0.0331641	0.230636	0.0585921	0.29219	0.0198881	0.11691	0.0248576	0.154542	0.0339197	0.275601	0.0610075	0.370214	0.0201566	0.127096	0.0252789	0.173057	N	N
Ptr10g1146_Ptr08g1052_Sbr10g0955_Sbr08g0842	0.141675	0.250225	0.156073	0.341251	0.0296933	0.0665867	0.0695356	0.168022	0.157024	0.304437	0.174987	0.455228	0.0302971	0.06973	0.0729733	0.19023	N	N
Ptr10g1147_Ptr08g1051_Sbr10g0956_Sbr08g0841	0.0224439	0.198178	0.138754	0.332578	0.128685	0.219761	0.0112289	0.0886364	0.0227866	0.230135	0.153431	0.439481	0.141176	0.26006	0.0113139	0.094327	N	N
Ptr10g1153_Ptr08g1045_Sbr10g0961_Sbr08g0836	0.038674	0.222222	0.103331	0.329175	0.0509985	0.159378	0.0707242	0.16025	0.0397068	0.263548	0.111179	0.433392	0.0528152	0.179173	0.0742845	0.180281	N	N
Ptr10g1158_Ptr08g1039_Sbr10g0966_Sbr08g0832	0.0462197	0.179944	0.0672221	0.269478	0.042943	0.0778499	0.0292013	0.139018	0.0477052	0.205754	0.0704276	0.333899	0.0442215	0.0821936	0.0297849	0.153754	N	N
Ptr10g1159_Ptr08g1036_Sbr10g0967_Sbr08g0830	0.0344034	0.187936	0.0371895	0.244563	0.0168805	0.119814	0.0181275	0.12089	0.0352175	0.216343	0.0381432	0.295987	0.0170734	0.130543	0.0183502	0.131825	N	N
Ptr10g1190_Ptr08g1033_Sbr10g0995_Sbr08g0827	0.0450281	0.159195	0.0961255	0.209685	0.0220105	0.0673646	0.073494	0.0950413	0.0464365	0.17894	0.102868	0.24594	0.0223399	0.0705842	0.0773489	0.101626	N	N
Ptr10g1191_Ptr08g1032_Sbr10g0996_Sbr08g0826	0.141139	0.160458	0.135747	0.250242	0.0559403	0.0754352	0.0737179	0.103448	0.156362	0.180546	0.149749	0.304463	0.0581365	0.0795041	0.0775972	0.111315	N	N
Ptr10g1205_Ptr08g1023_Sbr10g1008_Sbr08g0820	0.0813603	0.202994	0.100524	0.232889	0.055006	0.0593875	0.047704	0.0764618	0.0861209	0.236711	0.107931	0.278861	0.0571274	0.0618707	0.0492886	0.0806463	N	N
Ptr10g1207_Ptr08g1022_Sbr10g1011_Sbr08g0819	0.0917553	0.213035	0.195534	0.341452	0.0538153	0.048433	0.118315	0.289566	0.0978724	0.250605	0.22655	0.455597	0.0558436	0.0500677	0.128762	0.365927	N	N
Ptr10g1209_Ptr08g1020_Sbr10g1013_Sbr08g0818	0.0362504	0.18828	0.0550667	0.299333	0.0249929	0.110371	0.0243419	0.117421	0.0371557	0.216803	0.057193	0.382008	0.0254188	0.119389	0.0247457	0.127701	N	N
Ptr10g1213_Ptr08g1018_Sbr10g1017_Sbr08g0816	0.0385531	0.250417	0.0628646	0.379842	0.0228273	0.221013	0.0393232	0.251661	0.0395793	0.304725	0.0656564	0.529607	0.0231819	0.261832	0.0403916	0.306595	N	N
Ptr10g1214_Ptr08g1017_Sbr10g1018_Sbr08g0815	0.0371454	0.235385	0.0520404	0.28147	0.0260091	0.0910663	0.0220065	0.131529	0.0380968	0.28249	0.053934	0.352855	0.0264708	0.0970877	0.0223359	0.144617	N	N
Ptr10g1216_Ptr08g1013_Sbr10g1019_Sbr08g0812	0.0652174	0.231132	0.120551	0.29505	0.0769405	0.153267	0.0366848	0.0896226	0.0682288	0.276318	0.131422	0.374913	0.0811796	0.171453	0.0376123	0.0954463	N	N
Ptr10g1218_Ptr08g1012_Sbr10g1020_Sbr08g0811	0.0661903	0.226018	0.065582	0.287225	0.0376081	0.141919	0.0413016	0.118943	0.0692952	0.268962	0.0686282	0.362124	0.0385838	0.157323	0.0424824	0.129507	N	N
Ptr10g1220_Ptr08g1011_Sbr10g1022_Sbr08g0809	0.113725	0.228974	0.17037	0.312979	0.0788077	0.119202	0.0880254	0.146832	0.123332	0.273206	0.193262	0.405069	0.0832632	0.129815	0.0936346	0.163408	N	N
Ptr10g1226_Ptr08g0989_Sbr10g1027_Sbr08g0794	0.0265165	0.210376	0.0416486	0.28612	0.0194074	0.155163	0.0286384	0.161702	0.0269966	0.246901	0.0428497	0.360335	0.0196629	0.173839	0.0291995	0.18213	N	N
Ptr10g1230_Ptr08g0987_Sbr10g1031_Sbr08g0793	0.0998158	0.195884	0.146259	0.251429	0.069519	0.125913	0.0543207	0.0865271	0.107113	0.227025	0.162696	0.306245	0.072955	0.137837	0.0563883	0.0919389	N	N
Ptr10g1240_Ptr08g0986_Sbr10g1041_Sbr08g0792	0.0549689	0.188699	0.0832943	0.223622	0.0168251	0.12019	0.0606343	0.0859873	0.0570875	0.217362	0.0882934	0.26554	0.0170166	0.130991	0.063226	0.0913289	N	N
Ptr10g1242_Ptr08g0985_Sbr10g1043_Sbr08g0791	0.0798076	0.194507	0.199628	0.432244	0.0554056	0.130725	0.186868	0.416409	0.0843812	0.225163	0.232109	0.644092	0.0575588	0.143643	0.214919	0.607619	N	N
Ptr10g1246_Ptr08g0982_Sbr10g1047_Sbr08g0788	0.0707376	0.20059	0.0879718	0.247373	0.0397351	0.106699	0.0306953	0.116831	0.0742992	0.233421	0.0935737	0.300169	0.0408264	0.115095	0.0313411	0.127002	N	N
Ptr10g1250_Ptr08g0978_Sbr10g1050_Sbr08g0785	0.0640648	0.273399	0.125093	0.447942	0.129104	0.364749	0.0576284	0.204629	0.0669675	0.340045	0.136852	0.68209	0.141682	0.499634	0.0599628	0.238954	N	N
Ptr10g1251_Ptr08g0977_Sbr10g1051_Sbr08g0784	0.0505306	0.260178	0.060667	0.363421	0.0304802	0.217635	0.0251993	0.206124	0.0523134	0.319524	0.0632615	0.497052	0.0311169	0.257058	0.0256323	0.241014	N	N
Ptr10g1254_Ptr08g0975_Sbr10g1054_Sbr08g0781	0.071094	0.229569	0.0875527	0.256478	0.0390117	0.110801	0.047471	0.120816	0.0746929	0.274062	0.0930992	0.31388	0.0400629	0.119893	0.0490399	0.131737	N	N
Ptr10g1255_Ptr08g0974_Sbr10g1055_Sbr08g0780	0.0103211	0.261719	0.324561	0.552493	0.326982	0.497368	0.010329	0.151948	0.0103928	0.321886	0.425214	1.00073	0.429493	0.816106	0.0104008	0.169797	N	N
Ptr10g1258_Ptr08g0971_Sbr10g1057_Sbr08g0777	0.0408584	0.214472	0.0810387	0.260951	0.053253	0.12406	0.0210492	0.108523	0.0420135	0.252615	0.0857602	0.320708	0.0552381	0.135614	0.0213502	0.117224	N	N
Ptr10g1260_Ptr08g0970_Sbr10g1058_Sbr08g0776	0.0518305	0.182048	0.096475	0.301318	0.0567318	0.159595	0.0445545	0.135338	0.0537085	0.208527	0.103269	0.38532	0.0589922	0.179448	0.0459327	0.149251	N	N
Ptr10g1261_Ptr08g0969_Sbr10g1059_Sbr08g0775	0.0265744	0.276215	0.208489	0.449011	0.187231	0.283038	0.0331996	0.0984111	0.0270566	0.344489	0.244283	0.684749	0.215403	0.355369	0.0339569	0.105494	N	N
Ptr10g1266_Ptr08g0965_Sbr10g1066_Sbr08g0771	0.113179	0.257373	0.129317	0.315493	0.0325765	0.164234	0.053202	0.198529	0.122689	0.31524	0.141939	0.409396	0.0333052	0.185364	0.0551832	0.230614	N	N
Ptr10g1276_Ptr08g0960_Sbr10g1069_Sbr08g0765	0.0632073	0.229643	0.0658856	0.276527	0.0431714	0.0816327	0.0296948	0.116775	0.0660305	0.274169	0.068961	0.344984	0.0444638	0.0864264	0.0302987	0.126935	N	N
Ptr10g1293_Ptr08g0950_Sbr10g1082_Sbr08g0759	0.0365254	0.200658	0.051551	0.246127	0.0264942	0.0868516	0.0189532	0.0994873	0.0374447	0.233514	0.0534082	0.298312	0.0269735	0.0923058	0.0191967	0.106734	N	N
Ptr10g1295_Ptr08g0948_Sbr10g1084_Sbr08g0757	0.0169014	0.259615	0.0464135	0.347826	0.00847757	0.171225	0.0210305	0.102564	0.0170948	0.318662	0.0479118	0.467391	0.00852585	0.194369	0.021331	0.11029	N	N
Ptr10g1299_Ptr08g0942_Sbr10g1086_Sbr08g0754	0.0842674	0.269441	0.089372	0.297189	0.0451264	0.128049	0.0391724	0.171833	0.0893889	0.333842	0.0951617	0.378448	0.046541	0.140409	0.0402324	0.195158	N	N
Ptr10g1302_Ptr08g0939_Sbr10g1089_Sbr08g0752	0.0695439	0.292756	0.0976215	0.410625	0.0421872	0.230483	0.0694071	0.190339	0.0729824	0.371142	0.104586	0.594725	0.0434201	0.275381	0.0728317	0.219556	N	N
Ptr10g1306_Ptr08g0935_Sbr10g1091_Sbr08g0749	0.0716707	0.262295	0.0974351	0.290692	0.0464591	0.107516	0.0358354	0.140089	0.0753303	0.322772	0.104372	0.367764	0.0479604	0.116049	0.0367198	0.155071	N	N
Ptr10g1307_Ptr08g0934_Sbr10g1092_Sbr08g0748	0.0261463	0.253366	0.0500379	0.234719	0.0125451	0.0763174	0.0272057	0.103768	0.0266129	0.309165	0.0517853	0.28152	0.0126512	0.0804856	0.0277114	0.111686	N	N
Ptr10g1311_Ptr08g0929_Sbr10g1097_Sbr08g0744	0.0293516	0.177404	0.0438757	0.238221	0.010989	0.0955777	0.024488	0.124788	0.0299414	0.202419	0.0452114	0.286635	0.0110703	0.10224	0.0248967	0.136487	N	N
Ptr10g1312_Ptr08g0928_Sbr10g1098_Sbr08g0743	0.0717391	0.210891	0.104791	0.238191	0.0316132	0.0956652	0.0548242	0.140789	0.0754059	0.247617	0.112875	0.286591	0.0322988	0.102341	0.0569314	0.155931	N	N
Ptr10g1316_Ptr08g0924_Sbr10g1100_Sbr08g0740	0.0368448	0.207928	0.0666276	0.235711	0.048602	0.126714	0.0375868	0.125682	0.0377806	0.243506	0.069775	0.282966	0.0502482	0.138801	0.0385614	0.13756	N	N
Ptr10g1330_Ptr08g0914_Sbr10g1110_Sbr08g0733	0.0387137	0.21765	0.0495747	0.240829	0.0240871	0.12165	0.0208986	0.0802867	0.0397487	0.257079	0.0512891	0.290467	0.0244824	0.132732	0.0211953	0.0849177	N	N
Ptr10g1331_Ptr08g0912_Sbr10g1111_Sbr08g0731	0.0512563	0.218485	0.0530116	0.254747	0.0464031	0.135253	0.0175182	0.13396	0.0530919	0.258256	0.0549783	0.311254	0.0479007	0.149147	0.0177261	0.147571	N	N
Ptr10g1332_Ptr08g0911_Sbr10g1112_Sbr08g0730	0.0384615	0.222222	0.110178	0.320158	0.0822785	0.162791	0.0510096	0.090566	0.0394828	0.263548	0.119163	0.417492	0.0871515	0.183519	0.0528271	0.0965185	N	N
Ptr10g1349_Ptr08g0903_Sbr10g1125_Sbr08g0725	0.0847956	0.204143	0.117713	0.253757	0.0586536	0.086869	0.0481362	0.113017	0.0899841	0.238287	0.128048	0.309755	0.0610742	0.0923255	0.0497504	0.122498	N	N
Ptr10g1354_Ptr08g0898_Sbr10g1129_Sbr08g0722	0.0459114	0.285255	0.0883674	0.402208	0.0254873	0.216981	0.0461138	0.140266	0.0473768	0.358938	0.0940221	0.576352	0.0259304	0.256137	0.0475924	0.155288	N	N
Ptr10g1359_Ptr08g0894_Sbr10g1133_Sbr08g0718	0.0325989	0.205348	0.200244	0.399177	0.184925	0.290422	0.0144928	0.115385	0.0333285	0.239944	0.232949	0.569843	0.212336	0.367324	0.0146346	0.125291	N	N
Ptr10g1360_Ptr08g0893_Sbr10g1134_Sbr08g0717	0.00767824	0.186585	0.0109639	0.241832	0.00987293	0.109723	0.00877033	0.109957	0.00771782	0.214543	0.0110448	0.291946	0.00993849	0.118629	0.00882201	0.118904	N	N
Ptr10g1366_Ptr08g0884_Sbr10g1141_Sbr08g0709	0.061351	0.197323	0.0933001	0.206306	0.0403997	0.166154	0.0487858	0.118421	0.0640062	0.228975	0.0996346	0.241265	0.0415285	0.187827	0.0504448	0.128888	N	N
Ptr10g1392_Ptr08g0876_Sbr10g1145_Sbr08g0702	0.0282401	0.174978	0.0443775	0.253187	0.0204666	0.136182	0.021364	0.126649	0.0287855	0.199248	0.0457446	0.308894	0.0207511	0.150281	0.0216742	0.138723	N	N
Ptr10g1399_Ptr08g0870_Sbr10g1149_Sbr08g0697	0.048526	0.163877	0.120703	0.297321	0.0848708	0.155026	0.0405195	0.171735	0.050167	0.184907	0.131603	0.378667	0.090069	0.173666	0.0416551	0.195031	N	N
Ptr10g1400_Ptr08g0868_Sbr10g1151_Sbr08g0695	0.113889	0.227062	0.126069	0.232374	0.0587036	0.0989957	0.0452738	0.128894	0.123525	0.270457	0.138025	0.278115	0.0611284	0.106168	0.0466979	0.141428	N	N
Ptr10g1401_Ptr08g0867_Sbr10g1152_Sbr08g0694	0.0549872	0.151639	0.0677749	0.184426	0.0256355	0.0732203	0.0204125	0.0578114	0.0571072	0.16941	0.0710352	0.211674	0.0260839	0.0770456	0.0206954	0.0601611	N	N
Ptr10g1404_Ptr08g0864_Sbr10g1155_Sbr08g0692	0.0468983	0.182589	0.0758672	0.319455	0.0455734	0.176	0.0380455	0.0895522	0.0484287	0.209241	0.0799846	0.416266	0.0470168	0.200583	0.0390444	0.0953664	N	N
Ptr10g1407_Ptr08g0859_Sbr10g1158_Sbr08g0688	0.10396	0.294118	0.125414	0.331311	0.0581443	0.173006	0.0761905	0.184242	0.111909	0.373379	0.137238	0.437208	0.0605219	0.196681	0.0803443	0.211431	N	N
Ptr10g1409_Ptr08g0857_Sbr10g1160_Sbr08g0685	0.026393	0.263736	0.0418656	0.22101	0.0132402	0.0976934	0.0219619	0.0994475	0.0268685	0.324992	0.0430795	0.261827	0.0133584	0.104669	0.0222899	0.106688	N	N
Ptr10g1410_Ptr08g0856_Sbr10g1161_Sbr08g0684	0.024486	0.215569	0.129184	0.308943	0.0254677	0.146183	0.112977	0.222343	0.0248946	0.254153	0.141779	0.398174	0.0259101	0.162602	0.12245	0.263721	N	N
Ptr10g1412_Ptr08g0852_Sbr10g1164_Sbr08g0680	0.0830598	0.207323	0.111871	0.255573	0.0360103	0.0893224	0.0533732	0.139063	0.0880296	0.24267	0.12115	0.312505	0.0369035	0.0951054	0.0553675	0.153809	N	N
Ptr10g1414_Ptr08g0851_Sbr10g1165_Sbr08g0679	0.109879	0.204938	0.128861	0.237408	0.0609309	0.124867	0.0606512	0.0963195	0.118812	0.23938	0.141389	0.285445	0.0635487	0.136581	0.0632444	0.103091	N	N
Ptr10g1415_Ptr08g0850_Sbr10g1166_Sbr08g0678	0.0245205	0.195232	0.0362297	0.246982	0.0153614	0.105	0.0171184	0.106034	0.0249303	0.226143	0.037134	0.299585	0.0155209	0.113117	0.0173168	0.11432	N	N
Ptr10g1419_Ptr08g0845_Sbr10g1171_Sbr08g0674	0.107501	0.215201	0.0507132	0.175824	0.0941176	0.189868	0.0277081	0.06339	0.116031	0.253637	0.0525091	0.200353	0.100569	0.218925	0.0282329	0.0662301	N	N
Ptr10g1421_Ptr08g0844_Sbr10g1173_Sbr08g0673	0.16759	0.224	0.253463	0.276	0.112344	0.119522	0.13278	0.156627	0.189674	0.266079	0.309311	0.344149	0.121706	0.130196	0.146136	0.175687	N	N
Ptr10g1424_Ptr08g0842_Sbr10g1175_Sbr08g0671	0.198577	0.313646	0.183242	0.361954	0.0859005	0.114286	0.0762975	0.129297	0.230679	0.406214	0.210106	0.494211	0.0912309	0.123993	0.0804634	0.141915	N	N
Ptr10g1426_Ptr08g0841_Sbr10g1178_Sbr08g0670	0.126555	0.237522	0.169878	0.304681	0.0914784	0.121314	0.0485175	0.156522	0.138609	0.285611	0.192626	0.390961	0.0975569	0.132331	0.050158	0.175554	N	N
Ptr10g1434_Ptr08g0837_Sbr10g1182_Sbr08g0666	0.0803278	0.206761	0.10578	0.219785	0.0534959	0.0863642	0.0462289	0.111085	0.0849637	0.241893	0.114025	0.260093	0.0554996	0.0917547	0.047715	0.120227	N	N
Ptr10g1435_Ptr08g0836_Sbr10g1183_Sbr08g0665	0.0994292	0.25758	0.128169	0.330294	0.0604459	0.181344	0.0794176	0.202073	0.106667	0.315555	0.140554	0.43539	0.0630211	0.207599	0.083945	0.235448	N	N
Ptr10g1438_Ptr08g0835_Sbr10g1187_Sbr08g0663	0.0461912	0.228261	0.0423302	0.252937	0.0351586	0.135709	0.00242522	0.156164	0.0476749	0.272179	0.0435717	0.308517	0.0360094	0.149704	0.00242915	0.175103	N	N
Ptr10g1439_Ptr08g0834_Sbr10g1188_Sbr08g0662	0.0401175	0.146689	0.131608	0.24427	0.0949597	0.180249	0.0195043	0.0605653	0.0412303	0.163231	0.144713	0.295552	0.101532	0.206155	0.0197624	0.0631509	N	N
Ptr10g1448_Ptr08g0826_Sbr10g1193_Sbr08g0655	0.0716744	0.214147	0.0960309	0.305564	0.0303122	0.101861	0.0390561	0.138107	0.0753344	0.25216	0.10276	0.392451	0.0309418	0.109476	0.0401098	0.152637	N	N
Ptr10g1452_Ptr08g0823_Sbr10g1197_Sbr08g0653	0.0808918	0.173225	0.0918582	0.231662	0.0589164	0.10983	0.0338944	0.103314	0.0855956	0.196966	0.0979896	0.277085	0.0613593	0.118754	0.0346841	0.111159	N	N
Ptr10g1457_Ptr08g0819_Sbr10g1201_Sbr08g0651	0.06004	0.161593	0.0571906	0.198376	0.0341023	0.146341	0.022022	0.0912281	0.0625797	0.18199	0.0594887	0.230405	0.034902	0.162798	0.0223518	0.0972719	N	N
Ptr10g1459_Ptr08g0816_Sbr10g1204_Sbr08g0648	0.060843	0.217591	0.0777914	0.301561	0.0638064	0.127341	0.0382634	0.103704	0.0634531	0.256995	0.0821284	0.385726	0.066685	0.139555	0.039274	0.111611	N	N
Ptr10g1461_Ptr08g0814_Sbr10g1208_Sbr08g0645	0.0643305	0.246503	0.263969	0.450791	0.223694	0.292225	0.0362681	0.139295	0.0672582	0.298872	0.32535	0.689198	0.265643	0.370272	0.0371743	0.154094	N	N
Ptr10g1470_Ptr08g0802_Sbr10g1216_Sbr08g0636	0.0568975	0.167558	0.111647	0.321983	0.0912011	0.153984	0.0429799	0.0924171	0.0591715	0.189633	0.120886	0.420683	0.0972412	0.172355	0.0442606	0.0986267	N	N
Ptr10g1473_Ptr08g0799_Sbr10g1218_Sbr08g0634	0.038633	0.197195	0.0646773	0.235319	0.0246714	0.11161	0.0446459	0.121802	0.0396635	0.228801	0.0676375	0.282395	0.0250863	0.120843	0.0460299	0.132913	N	N
Ptr10g1476_Ptr08g0795_Sbr10g1221_Sbr08g0631	0.0558878	0.255682	0.11526	0.351047	0.0774372	0.169218	0.0766046	0.206813	0.0580797	0.31267	0.125144	0.473422	0.0817333	0.191774	0.0808053	0.241964	N	N
Ptr10g1482_Ptr08g0787_Sbr10g1227_Sbr08g0624	0.174709	0.44167	0.198035	0.517642	0.0362339	0.126761	0.0536682	0.105171	0.198898	0.666678	0.229941	0.878845	0.0371384	0.138857	0.0556853	0.113315	N	N
Ptr10g1484_Ptr08g0786_Sbr10g1230_Sbr08g0623	0.0432109	0.203096	0.078125	0.258663	0.0408163	0.0934579	0.017982	0.110701	0.0445057	0.23685	0.0825007	0.317208	0.041969	0.0998148	0.0182011	0.119776	N	N
Ptr10g1485_Ptr08g0784_Sbr10g1231_Sbr08g0621	0.0396992	0.144724	0.139994	0.34391	0.0181105	0.154916	0.135917	0.211399	0.0407885	0.160791	0.154953	0.460124	0.0183327	0.173527	0.149957	0.248324	N	N
Ptr10g1486_Ptr08g0783_Sbr10g0260_Sbr08g0620	0.0404139	0.17545	0.654486	0.713561	0.526357	0.73126	0.650358	0.706702	0.0415435	0.199864	1.5456	2.26833	0.907516	2.76707	1.51387	2.13898	R	N	1 1 - -
Ptr10g1491_Ptr08g0780_Sbr10g1237_Sbr08g0616	0.0445088	0.187401	0.148828	0.35856	0.0445168	0.0730159	0.119132	0.280381	0.0458842	0.215629	0.165895	0.487682	0.0458927	0.076819	0.129732	0.351114	N	N
Ptr10g1493_Ptr08g0778_Sbr10g1238_Sbr08g0614	0.0427328	0.261088	0.0514851	0.277847	0.0173684	0.151771	0.0174672	0.0993789	0.0439985	0.320918	0.0533376	0.347078	0.0175727	0.169574	0.0176739	0.106609	N	N
Ptr10g1494_Ptr08g0777_Sbr10g1240_Sbr08g0611	0.106977	0.140625	0.145929	0.231183	0.0787037	0.15873	0.0474537	0.107143	0.115419	0.15573	0.162287	0.276391	0.0831469	0.178351	0.0490214	0.115613	N	N
Ptr10g1496_Ptr08g0776_Sbr10g1241_Sbr08g0610	0.0806829	0.289773	0.104809	0.339052	0.0421102	0.145926	0.0613697	0.206953	0.0853614	0.366265	0.112895	0.451205	0.0433386	0.162283	0.0640265	0.242158	N	N
Ptr10g1500_Ptr08g0775_Sbr10g1245_Sbr08g0609	0.0253046	0.211268	0.0626901	0.268931	0.0112518	0.0759494	0.0579846	0.155918	0.0257413	0.248141	0.0654659	0.333047	0.011337	0.080076	0.0603487	0.174792	N	N
Ptr10g1519_Ptr08g0763_Sbr10g1260_Sbr08g0601	0.022248	0.169994	0.0846118	0.349936	0.0139373	0.138196	0.0705009	0.167095	0.0225846	0.192776	0.0897769	0.471337	0.0140684	0.152746	0.074038	0.189037	N	N
Ptr10g1520_Ptr08g0762_Sbr10g1261_Sbr08g0599	0.0205854	0.19861	0.101084	0.608121	0.0109313	0.0974478	0.100054	0.634355	0.0208732	0.230723	0.108577	1.24883	0.0110117	0.104387	0.107388	1.40216	N	N
Ptr10g1524_Ptr08g0759_Sbr10g1264_Sbr08g0597	0.0481362	0.228686	0.118533	0.301306	0.0129057	0.0884718	0.102956	0.153641	0.0497504	0.272791	0.129021	0.385298	0.0130181	0.0941405	0.110744	0.171922	N	N
Ptr10g1525_Ptr08g0757_Sbr10g1265_Sbr08g0595	0.0292149	0.191818	0.0412425	0.215734	0.025512	0.0932388	0.0146469	0.0967222	0.0297991	0.221541	0.0424198	0.254384	0.025956	0.0995646	0.0147918	0.103553	N	N
Ptr10g1529_Ptr08g0755_Sbr10g1270_Sbr08g0594	0.169084	0.705146	0.189344	0.703793	0.0607009	0.206122	0.0359059	0.139633	0.1916	2.1125	0.218224	2.09021	0.0632984	0.241012	0.0367938	0.15451	N	N
Ptr10g1531_Ptr08g0754_Sbr10g1272_Sbr08g0592	0.0959654	0.268612	0.0700288	0.395372	0.0034662	0.179641	0.0552041	0.182556	0.102685	0.332549	0.0735171	0.561753	0.00347424	0.205355	0.0573413	0.209198	N	N
Ptr10g1533_Ptr08g0753_Sbr10g1274_Sbr08g0591	0.0406617	0.166162	0.0602956	0.233834	0.0300372	0.12366	0.0320839	0.0956743	0.0418055	0.187837	0.0628575	0.280234	0.0306552	0.135134	0.0327904	0.102351	N	N
Ptr10g1535_Ptr08g0751_Sbr10g1277_Sbr08g0590	0.0607083	0.233463	0.10244	0.283732	0.0650012	0.252856	0.0604752	0.113475	0.0633065	0.279695	0.110147	0.356484	0.0679921	0.308395	0.0630529	0.123037	N	N
Ptr10g1537_Ptr08g0750_Sbr10g1281_Sbr08g0589	0.0727313	0.268194	0.171672	0.449739	0.130189	0.255319	0.0579838	0.23464	0.0765038	0.3319	0.19495	0.686565	0.142994	0.31212	0.0603479	0.281406	N	N
Ptr10g1538_Ptr08g0749_Sbr10g1282_Sbr08g0588	0.0401969	0.237276	0.0544142	0.252688	0.0228035	0.116003	0.0183254	0.121735	0.0413142	0.285252	0.0564891	0.308142	0.0231573	0.126021	0.018553	0.132833	N	N
Ptr10g1540_Ptr08g0745_Sbr10g1285_Sbr08g0586	0.0700742	0.187845	0.110368	0.243852	0.0711189	0.134272	0.104738	0.146639	0.0735671	0.216222	0.119385	0.294933	0.0747204	0.147951	0.112813	0.163168	N	N
Ptr10g1543_Ptr08g0742_Sbr10g1288_Sbr08g0584	0.0238005	0.349105	0.0255537	0.43619	0.0136106	0.256378	0.0124834	0.24825	0.0241864	0.46978	0.0259991	0.653465	0.0137356	0.313727	0.0125885	0.301478	N	N
Ptr10g1548_Ptr08g0739_Sbr10g1292_Sbr08g0581	0.0740741	0.137931	0.142052	0.271698	0.101523	0.158192	0.0639372	0.21881	0.0779923	0.152421	0.157488	0.337373	0.109085	0.177668	0.066828	0.258715	N	N
Ptr10g1551_Ptr08g0736_Sbr10g1295_Sbr08g0579	0.0567064	0.234513	0.0666436	0.230859	0.032835	0.0928592	0.0259359	0.0880023	0.0589647	0.281221	0.0697925	0.275923	0.0335755	0.0991312	0.0263949	0.0936084	N	N
Ptr10g1555_Ptr08g0733_Sbr10g1299_Sbr08g0576	0.09092	0.185109	0.116244	0.289104	0.0436718	0.102301	0.0472015	0.130165	0.0969212	0.21258	0.126307	0.365176	0.0449949	0.109985	0.0487523	0.142965	N	N
Ptr10g1572_Ptr08g0722_Sbr10g1309_Sbr08g0569	0.0406556	0.199387	0.059969	0.238516	0.02323	0.09459	0.033275	0.0838242	0.041799	0.231781	0.0625025	0.287067	0.0235973	0.101109	0.0340357	0.0888897	N	N
Ptr10g1574_Ptr08g0719_Sbr10g1311_Sbr08g0565	0.0584711	0.264794	0.241153	0.44804	0.035	0.100299	0.199486	0.311162	0.0608762	0.326624	0.290944	0.682335	0.035843	0.107671	0.231916	0.401956	N	N
Ptr10g1580_Ptr08g0715_Sbr10g1315_Sbr08g0560	0.0498948	0.226223	0.0849933	0.269949	0.0360279	0.0833912	0.0482045	0.132295	0.0516319	0.269256	0.090207	0.334635	0.036922	0.0884024	0.0498234	0.145546	N	N
Ptr10g1581_Ptr08g0714_Sbr10g1316_Sbr08g0559	0.0472839	0.186242	0.0520627	0.210121	0.0232892	0.0943745	0.0252939	0.0853842	0.0488402	0.214086	0.0539579	0.246546	0.0236585	0.100863	0.0257302	0.0906481	N	N
Ptr10g1582_Ptr08g0713_Sbr10g1317_Sbr08g0558	0.0809287	0.198208	0.0975299	0.221203	0.0490537	0.0890934	0.0373157	0.0953667	0.0856369	0.230176	0.104481	0.262101	0.0507315	0.0948455	0.038276	0.101998	N	N
Ptr10g1583_Ptr08g0712_Sbr10g1318_Sbr08g0557	0.0097561	0.279412	0.00976404	0.308068	0.00487013	0.103448	0.00488998	0.0583942	0.00982011	0.349567	0.00982815	0.396689	0.00488601	0.111315	0.00490599	0.0607928	N	N
Ptr10g1585_Ptr08g0711_Sbr10g1320_Sbr08g0556	0.0652952	0.222004	0.0770416	0.250124	0.0315657	0.0988201	0.0311251	0.115299	0.0683141	0.263239	0.0812923	0.304284	0.0322492	0.105965	0.0317894	0.12519	N	N
Ptr10g1586_Ptr08g0710_Sbr10g1321_Sbr08g0555	0.0266409	0.222877	0.0323015	0.265075	0.0138249	0.107914	0.026677	0.158544	0.0271256	0.26448	0.0330177	0.327059	0.0139539	0.116513	0.027163	0.178114	N	N
Ptr10g1597_Ptr08g0704_Sbr10g1331_Sbr08g0550	0.0202776	0.165746	0.0887828	0.25518	0.0695847	0.167476	0.0180995	0.0970006	0.0205568	0.187303	0.0944931	0.311909	0.0730274	0.189527	0.0183215	0.103873	N	N
Ptr10g1599_Ptr08g0703_Sbr10g1332_Sbr08g0549	0.063104	0.173913	0.0791605	0.232746	0.0318152	0.0732915	0.0298649	0.111422	0.0659178	0.197861	0.0836575	0.278654	0.0325097	0.0771245	0.0304758	0.120621	N	N
Ptr10g1603_Ptr08g0693_Sbr10g1337_Sbr08g0541	0.0903664	0.204211	0.116364	0.267527	0.0641945	0.0993453	0.0441265	0.0966585	0.0962915	0.23838	0.126449	0.330861	0.0671093	0.106571	0.0454779	0.10348	N	N
Ptr10g1606_Ptr08g0689_Sbr10g1338_Sbr08g0535	0.267461	0.467013	0.0908871	0.32978	0.0376085	0.154728	0.228967	0.354412	0.330759	0.731003	0.0968838	0.434471	0.0385842	0.173291	0.273196	0.479775	N	N
Ptr10g1607_Ptr08g0688_Sbr10g1339_Sbr08g0534	0.0192498	0.180212	0.0385614	0.242424	0.0103576	0.106289	0.0178108	0.0788436	0.0195011	0.206107	0.039588	0.29282	0.0104298	0.114617	0.0180257	0.0833033	N	N
Ptr10g1608_Ptr08g0687_Sbr10g1340_Sbr08g0533	0.0645742	0.22677	0.0802985	0.202706	0.0436258	0.134339	0.0518565	0.112296	0.0675248	0.270039	0.0849309	0.236315	0.044946	0.148032	0.0537364	0.121649	N	N
Ptr10g1610_Ptr08g0686_Sbr10g1341_Sbr08g0532	0.0500963	0.222222	0.102988	0.338028	0.0804855	0.261645	0.0460211	0.178042	0.0518479	0.263548	0.110781	0.449339	0.0851403	0.321773	0.0474936	0.203255	N	N
Ptr10g1611_Ptr08g0685_Sbr10g1342_Sbr08g0531	0.0684705	0.279773	0.0808715	0.325436	0.0287717	0.142678	0.0221117	0.188324	0.0718002	0.350143	0.0855728	0.426759	0.0293381	0.158261	0.0224442	0.216861	N	N
Ptr10g1612_Ptr08g0684_Sbr10g1343_Sbr08g0530	0.0560594	0.155224	0.186287	0.398519	0.174327	0.333333	0.0197368	0.0542169	0.0582651	0.173916	0.214146	0.568437	0.1984	0.44084	0.0200012	0.0562764	N	N
Ptr10g1613_Ptr08g0683_Sbr10g1345_Sbr08g0529	0.0549149	0.209504	0.069208	0.284922	0.0494288	0.147712	0.0434974	0.0832178	0.0570292	0.245689	0.0726122	0.358401	0.0511329	0.164502	0.0448097	0.0882073	N	N
Ptr10g1627_Ptr08g0672_Sbr10g1354_Sbr08g0524	0.11721	0.259929	0.144586	0.364565	0.0666057	0.139535	0.0548266	0.138455	0.127451	0.319143	0.160621	0.499275	0.0697509	0.154389	0.0569339	0.153063	N	N
Ptr10g1629_Ptr08g0671_Sbr10g1355_Sbr08g0523	0.110453	0.200818	0.109069	0.200363	0.0694227	0.0826067	0.0429195	0.0996409	0.119485	0.233732	0.117863	0.233111	0.0728488	0.0875203	0.0441965	0.106911	N	N
Ptr10g1631_Ptr08g0669_Sbr10g1356_Sbr08g0522	0.0509485	0.288557	0.0610576	0.286801	0.0354944	0.136114	0.0369833	0.170678	0.0527616	0.364286	0.0636867	0.361437	0.0363618	0.150198	0.0379263	0.193662	N	N
Ptr10g1636_Ptr08g0663_Sbr10g1360_Sbr08g0518	0.35376	0.329475	0.127832	0.255208	0.0631579	0.14026	0.340374	0.33125	0.478539	0.433926	0.140147	0.311952	0.0659766	0.15528	0.453622	0.437099	N	N
Ptr10g1638_Ptr08g0661_Sbr10g1362_Sbr08g0516	0.0570248	0.238764	0.13022	0.294896	0.0297562	0.140384	0.0803461	0.165957	0.0593092	0.287431	0.143031	0.37466	0.0303625	0.155433	0.0849842	0.187575	N	N
Ptr10g1639_Ptr08g0660_Sbr10g1363_Sbr08g0515	0.0633081	0.223903	0.1138	0.292183	0.0267559	0.0876795	0.0785216	0.148354	0.0661406	0.265941	0.12342	0.370203	0.0272448	0.0932427	0.0829435	0.165304	N	N
Ptr10g1642_Ptr08g0659_Sbr10g1366_Sbr08g0514	0.0257188	0.196191	0.0288401	0.211663	0.0100251	0.0865801	0.0175751	0.111868	0.0261701	0.22744	0.0294093	0.248691	0.0100927	0.0919988	0.0177843	0.121146	N	N
Ptr10g1647_Ptr08g0654_Sbr10g1370_Sbr08g0509	0.0689231	0.183556	0.12866	0.271016	0.046875	0.129114	0.0901049	0.109918	0.0722985	0.210522	0.141146	0.336305	0.0484039	0.141694	0.0959943	0.118858	N	N
Ptr10g1649_Ptr08g0652_Sbr10g1372_Sbr08g0508	0.0505065	0.188764	0.0695454	0.237258	0.0329107	0.112415	0.0295419	0.109115	0.0522875	0.217449	0.0729841	0.285225	0.0336546	0.12179	0.0301394	0.117918	N	N
Ptr10g1656_Ptr08g0646_Sbr10g1380_Sbr08g0501	0.082069	0.181223	0.114932	0.26312	0.0435634	0.127752	0.0697434	0.145705	0.0869162	0.207438	0.124756	0.324042	0.0448799	0.140051	0.0732023	0.162008	N	N
Ptr10g1657_Ptr08g0642_Sbr10g1383_Sbr08g0498	0.0332339	0.221599	0.0765198	0.327838	0.0510493	0.157895	0.0204371	0.196813	0.0339927	0.262663	0.0807109	0.431013	0.0528698	0.177292	0.0207207	0.228284	N	N
Ptr10g1659_Ptr08g0641_Sbr10g1384_Sbr08g0497	0.0551572	0.149201	0.213646	0.394943	0.179115	0.269208	0.0494777	0.125673	0.0572907	0.166359	0.251458	0.560846	0.204665	0.333479	0.0511853	0.13755	N	N
Ptr10g1660_Ptr08g0640_Sbr10g1385_Sbr08g0496	0.0109618	0.204681	0.0274768	0.25022	0.0188675	0.10381	0.0120425	0.083785	0.0110427	0.239026	0.0279927	0.304429	0.0191089	0.111735	0.0121402	0.0888455	N	N
Ptr10g1669_Ptr08g0628_Sbr10g1390_Sbr08g0489	0.0373504	0.176567	0.0590967	0.260237	0.0259241	0.0713128	0.0273163	0.125543	0.0383125	0.201324	0.061555	0.319614	0.0263828	0.0749347	0.0278262	0.137394	N	N
Ptr10g1670_Ptr08g0626_Sbr10g1391_Sbr08g0487	0.0472022	0.238078	0.0581267	0.312044	0.021961	0.128447	0.0308594	0.121933	0.048753	0.286426	0.0605027	0.403466	0.0222889	0.140889	0.0315123	0.13307	N	N
Ptr10g1672_Ptr08g0623_Sbr10g1393_Sbr08g0485	0.0349854	0.301443	0.0523737	0.293864	0.0110855	0.139461	0.021978	0.130719	0.0358277	0.385528	0.0542922	0.372962	0.0111682	0.154298	0.0223065	0.143636	N	N
Ptr10g1673_Ptr08g0622_Sbr10g1394_Sbr08g0484	0.067789	0.243764	0.0915947	0.282646	0.0379393	0.100957	0.0546865	0.161152	0.0710506	0.294803	0.0976894	0.35474	0.0389326	0.10843	0.0567828	0.181428	N	N
Ptr10g1675_Ptr08g0619_Sbr10g1396_Sbr08g0482	0.0448319	0.150352	0.0687679	0.150176	0.0201995	0.0678627	0.0425532	0.0730271	0.0462277	0.167798	0.0721276	0.167578	0.0204765	0.0711317	0.0438081	0.0768315	N	N
Ptr10g1678_Ptr08g0615_Sbr10g1399_Sbr08g0479	0.0478853	0.175364	0.0730566	0.266296	0.0189527	0.0950749	0.051742	0.105229	0.0494823	0.199752	0.0768641	0.32895	0.0191963	0.101664	0.0536134	0.113384	N	N
Ptr10g1682_Ptr08g0612_Sbr10g1403_Sbr08g0477	0.0454115	0.173252	0.0776331	0.206217	0.0407197	0.0969697	0.0283755	0.10038	0.0468445	0.197001	0.0819518	0.241142	0.0418668	0.103837	0.0289262	0.107764	N	N
Ptr10g1683_Ptr08g0611_Sbr10g1404_Sbr08g0476	0.0488656	0.169312	0.16188	0.293333	0.152035	0.152827	0.0278665	0.0851819	0.0505302	0.191895	0.182357	0.37209	0.169906	0.1709	0.0283974	0.0904198	N	N
Ptr10g1687_Ptr08g0608_Sbr10g1407_Sbr08g0474	0.0601369	0.167518	0.208222	0.303922	0.0392974	0.0980592	0.171713	0.195562	0.0626851	0.189581	0.243913	0.389684	0.0403644	0.10509	0.195002	0.226589	N	N
Ptr10g1690_Ptr08g0604_Sbr10g1409_Sbr08g0470	0.0297193	0.213861	0.246879	0.413859	0.249793	0.371205	0.0887721	0.166342	0.0303242	0.25176	0.299432	0.601908	0.303788	0.512308	0.094481	0.188069	N	N
Ptr10g1691_Ptr08g0603_Sbr10g1410_Sbr08g0469	0.0823496	0.242783	0.0984681	0.267576	0.033388	0.129244	0.0596591	0.0769962	0.0872314	0.29335	0.10556	0.330937	0.034154	0.141851	0.0621657	0.0812417	N	N
Ptr10g1692_Ptr08g0602_Sbr10g1411_Sbr08g0467	0.03003	0.238384	0.215278	0.588194	0.012024	0.112752	0.200595	0.48223	0.0306478	0.286874	0.253744	1.15026	0.0121215	0.122185	0.233428	0.772459	N	N
Ptr10g1699_Ptr08g0597_Sbr10g1414_Sbr08g0463	0.0296388	0.183	0.0450464	0.272052	0.0101994	0.113602	0.0278336	0.140229	0.0302403	0.209785	0.046456	0.337928	0.0102693	0.123187	0.0283632	0.155242	N	N
Ptr10g1701_Ptr08g0596_Sbr10g1416_Sbr08g0462	0.0283019	0.235502	0.0400645	0.300635	0.0248219	0.136267	0.0193638	0.206751	0.0288497	0.282661	0.0411743	0.384179	0.0252419	0.150385	0.0196181	0.241879	N	N
Ptr10g1702_Ptr08g0595_Sbr10g1417_Sbr08g0461	0.0588324	0.328149	0.0761776	0.361556	0.0491508	0.129507	0.0348337	0.212509	0.0612682	0.431565	0.08033	0.493443	0.0508353	0.14217	0.0356686	0.249871	N	N
Ptr10g1711_Ptr08g0590_Sbr10g1422_Sbr08g0457	0.0251309	0.22924	0.0670845	0.301101	0.0595834	0.174523	0.00696217	0.127459	0.0255616	0.273588	0.0702765	0.384956	0.0620835	0.198655	0.00699469	0.139697	N	N
Ptr10g1713_Ptr08g0587_Sbr10g1424_Sbr08g0455	0.04069	0.212894	0.0635668	0.289738	0.0238868	0.125874	0.0406061	0.141922	0.0418354	0.250408	0.0664232	0.366209	0.0242754	0.137791	0.0417467	0.157328	N	N
Ptr10g1715_Ptr08g0585_Sbr10g1426_Sbr08g0453	0.0590031	0.196332	0.0523039	0.229696	0.0311794	0.0907781	0.0421386	0.0942857	0.0614533	0.227631	0.0542171	0.274245	0.031846	0.0967598	0.0433687	0.100761	N	N
Ptr10g1716_Ptr08g0584_Sbr10g1427_Sbr08g0452	0.0387467	0.167331	0.116973	0.251804	0.0900858	0.18871	0.0258745	0.123613	0.0397834	0.18934	0.12717	0.30681	0.0959725	0.217376	0.0263313	0.135079	N	N
Ptr10g1717_Ptr08g0583_Sbr10g1428_Sbr08g0451	0.0417978	0.22734	0.0739572	0.270389	0.0405954	0.0969163	0.0269602	0.115985	0.0430076	0.270857	0.0778626	0.335324	0.0417354	0.103776	0.0274567	0.126001	N	N
Ptr10g1718_Ptr08g0582_Sbr10g1429_Sbr08g0450	0.046537	0.206616	0.0621178	0.273521	0.0287081	0.145321	0.0239869	0.111563	0.0480434	0.241693	0.0648417	0.340237	0.029272	0.161531	0.0243789	0.120788	N	N
Ptr10g1719_Ptr08g0581_Sbr10g1430_Sbr08g0449	0.0806255	0.190886	0.109752	0.319367	0.0234633	0.14942	0.0491683	0.130993	0.0852971	0.220289	0.118663	0.416113	0.0238381	0.166633	0.0508541	0.143968	N	N
Ptr10g1726_Ptr08g0577_Sbr10g1436_Sbr08g0446	0.0182163	0.187744	0.0364811	0.280337	0.0181887	0.0943644	0.0159848	0.116204	0.0184412	0.216088	0.0373982	0.351044	0.0184129	0.100851	0.0161576	0.12626	N	N
Ptr10g1728_Ptr08g0575_Sbr10g1437_Sbr08g0444	0.0271033	0.238754	0.0338935	0.248812	0.0169659	0.149806	0.0152284	0.0885417	0.0276052	0.287417	0.0346832	0.302319	0.0171608	0.167116	0.0153852	0.0942197	N	N
Ptr10g1730_Ptr08g0572_Sbr10g1438_Sbr08g0442	0.0300852	0.196483	0.302291	0.40218	0.0346032	0.0937693	0.314127	0.315664	0.0307053	0.227835	0.386947	0.576292	0.0354269	0.100171	0.407042	0.409691	N	N
Ptr10g1732_Ptr08g0569_Sbr10g1440_Sbr08g0441	0.0442493	0.189777	0.0448505	0.268342	0.0204065	0.143758	0.0189165	0.130073	0.0456083	0.218804	0.0462475	0.332129	0.0206892	0.159595	0.0191591	0.142854	N	N
Ptr10g1737_Ptr08g0566_Sbr10g1443_Sbr08g0439	0.101061	0.24805	0.424781	0.613885	0.173121	0.304382	0.32679	0.411353	0.108551	0.301179	0.62668	1.27993	0.196831	0.390458	0.429153	0.596336	R	N	0.77 0.96 - -
Ptr10g1738_Ptr08g0565_Sbr10g1444_Sbr08g0438	0.0402044	0.226209	0.053414	0.36495	0.0296656	0.172989	0.03173	0.190045	0.0413221	0.269235	0.0554114	0.500026	0.0302683	0.196659	0.0324208	0.219163	N	N
Ptr10g1742_Ptr08g0563_Sbr10g1446_Sbr08g0437	0.0517121	0.229008	0.0573293	0.320068	0.0391244	0.142615	0.0307692	0.162437	0.0535813	0.273253	0.0596389	0.417334	0.0401818	0.158182	0.0314182	0.183067	N	N
Ptr10g1743_Ptr08g0560_Sbr10g1447_Sbr08g0435	0.0853583	0.31148	0.152373	0.414298	0.0799219	0.210096	0.0683082	0.184093	0.0906188	0.402501	0.170329	0.602888	0.0845091	0.246512	0.0716216	0.211233	N	N
Ptr10g1744_Ptr08g0558_Sbr10g1449_Sbr08g0433	0.0546264	0.203294	0.0604744	0.275492	0.0281741	0.113049	0.0283474	0.116733	0.056718	0.237122	0.063052	0.343346	0.0287169	0.122535	0.028897	0.126886	N	N
Ptr10g1746_Ptr08g0557_Sbr10g1451_Sbr08g0432	0.0583409	0.241692	0.106227	0.333333	0.0636364	0.128049	0.0385675	0.159292	0.060735	0.291739	0.114545	0.44084	0.0664992	0.140409	0.0395945	0.179064	N	N
Ptr10g1747_Ptr08g0556_Sbr10g1452_Sbr08g0431	0.0956586	0.202469	0.115984	0.276094	0.0917945	0.188186	0.0412371	0.108374	0.102333	0.235991	0.126	0.344299	0.097917	0.216676	0.0424141	0.117051	N	N
Ptr10g1748_Ptr08g0555_Sbr10g1453_Sbr08g0430	0.0775623	0.389381	0.137741	0.432432	0.0660248	0.217195	0.0832178	0.176211	0.0818728	0.549187	0.152188	0.644537	0.0691136	0.256438	0.0882073	0.200859	N	N
Ptr10g1758_Ptr08g0548_Sbr10g1464_Sbr08g0426	0.0591531	0.20737	0.0911608	0.273785	0.0702925	0.130018	0.0170213	0.0906593	0.0616163	0.242734	0.0971953	0.340653	0.073808	0.142787	0.0172174	0.0966247	N	N
Ptr10g1759_Ptr08g0547_Sbr10g1465_Sbr08g0425	0.0482107	0.18655	0.188195	0.387613	0.0595222	0.164744	0.129239	0.23686	0.04983	0.214496	0.216689	0.545521	0.062017	0.186018	0.141845	0.284644	N	N
Ptr10g1761_Ptr08g0545_Sbr10g1466_Sbr08g0424	0.0593116	0.225928	0.0697306	0.266667	0.0211454	0.11682	0.0402187	0.116442	0.0617883	0.268833	0.0731882	0.329525	0.0214492	0.126989	0.0413373	0.126541	N	N
Ptr10g1765_Ptr08g0544_Sbr10g1468_Sbr08g0423	0.0556526	0.147605	0.124165	0.229991	0.0984025	0.134807	0.0342612	0.108581	0.0578256	0.164369	0.135739	0.274671	0.105485	0.148603	0.0350685	0.117293	N	N
Ptr10g1770_Ptr08g0542_Sbr10g1473_Sbr08g0421	0.0236244	0.198363	0.0430782	0.232498	0.00848656	0.0783801	0.0278901	0.109661	0.0240045	0.230388	0.0443648	0.278294	0.00853494	0.0827855	0.0284219	0.118556	N	N
Ptr10g1771_Ptr08g0541_Sbr10g1474_Sbr08g0420	0.0297361	0.305208	0.0446373	0.30447	0.0341838	0.135812	0.0267924	0.173773	0.0303416	0.39185	0.0460208	0.390607	0.0349873	0.14983	0.0272826	0.197679	N	N
Ptr10g1772_Ptr08g0539_Sbr10g1475_Sbr08g0418	0.0386212	0.19389	0.102143	0.259025	0.0263892	0.069962	0.0803155	0.18431	0.0396511	0.224331	0.109802	0.317761	0.0268647	0.0734434	0.0849499	0.21152	N	N
Ptr10g1774_Ptr08g0538_Sbr10g1476_Sbr08g0417	0.0254777	0.21147	0.0429822	0.249327	0.0227955	0.124175	0.0111574	0.112533	0.0259205	0.248422	0.044263	0.303091	0.0231492	0.135752	0.0112412	0.121929	N	N
Ptr10g1776_Ptr08g0536_Sbr10g1478_Sbr08g0415	0.0234757	0.161658	0.105898	0.33541	0.0756193	0.157676	0.0971317	0.139004	0.023851	0.182074	0.114162	0.444588	0.0797088	0.177015	0.104023	0.153737	N	N
Ptr10g1780_Ptr08g0532_Sbr10g1483_Sbr08g0413	0.131651	0.202064	0.140877	0.227097	0.0481505	0.101824	0.0778801	0.119442	0.144765	0.235436	0.156039	0.270508	0.0497656	0.109434	0.0822273	0.130101	N	N
Ptr10g1785_Ptr08g0528_Sbr10g1486_Sbr08g0410	0.0536088	0.218154	0.400238	0.531435	0.0120046	0.105037	0.390355	0.468643	0.0556213	0.257789	0.572116	0.924742	0.0121017	0.11316	0.551218	0.735336	N	N
Ptr10g1793_Ptr08g0525_Sbr10g1493_Sbr08g0408	0.0366392	0.181121	0.0704024	0.215462	0.0249366	0.0927724	0.0370452	0.0937275	0.0375644	0.207304	0.0739292	0.254003	0.0253605	0.0990321	0.0379914	0.100123	N	N
Ptr10g1794_Ptr08g0524_Sbr10g1494_Sbr08g0407	0.0437769	0.296054	0.060771	0.320781	0.0318158	0.141307	0.0307275	0.135402	0.0451065	0.376571	0.0633747	0.41858	0.0325103	0.156569	0.0313747	0.149329	N	N
Ptr10g1795_Ptr08g0523_Sbr10g1495_Sbr08g0406	0.0552073	0.253541	0.071539	0.327645	0.0349835	0.192547	0.0324467	0.137342	0.0573448	0.309429	0.0751846	0.43067	0.0358257	0.222521	0.0331695	0.1517	N	N
Ptr10g1798_Ptr08g0521_Sbr10g1498_Sbr08g0404	0.0427828	0.231792	0.051054	0.247965	0.0162287	0.128141	0.0324074	0.128788	0.0440515	0.277273	0.0528747	0.301052	0.0164069	0.14052	0.0331284	0.1413	N	N
Ptr10g1803_Ptr08g0516_Sbr10g1500_Sbr08g0401	0.0127051	0.197096	0.0245083	0.242626	0.00998336	0.111376	0.0149762	0.118487	0.012814	0.228667	0.0249177	0.293119	0.0100504	0.120567	0.0151277	0.128966	N	N
Ptr10g1806_Ptr08g0514_Sbr10g1502_Sbr08g0399	0.0721725	0.204498	0.0980351	0.241907	0.0380933	0.104022	0.0428586	0.13199	0.0758852	0.238775	0.105062	0.292057	0.0390947	0.111981	0.044132	0.145177	N	N
Ptr10g1816_Ptr08g0507_Sbr10g1509_Sbr08g0392	0.0269058	0.174648	0.0322484	0.243167	0.0170531	0.177049	0.0161122	0.0736892	0.0274003	0.198818	0.0329623	0.293918	0.01725	0.201955	0.0162878	0.0775653	N	N
Ptr10g1818_Ptr08g0505_Sbr10g1511_Sbr08g0391	0.0564839	0.207897	0.064258	0.287555	0.0423729	0.15942	0.0308272	0.0975413	0.058724	0.243463	0.0671788	0.36266	0.0436169	0.179226	0.0314786	0.104494	N	N
Ptr10g1820_Ptr08g0502_Sbr10g1514_Sbr08g0388	0.024976	0.237624	0.0461391	0.368825	0.0308038	0.229383	0.0220624	0.135987	0.0254013	0.285761	0.0476193	0.507612	0.0314542	0.273794	0.0223934	0.150043	N	N
Ptr10g1821_Ptr08g0501_Sbr10g1515_Sbr08g0387	0.0305626	0.198921	0.0748009	0.224212	0.0305202	0.106894	0.0423072	0.123208	0.0312028	0.231146	0.0787992	0.266381	0.0311586	0.115323	0.0435474	0.134594	N	N
Ptr10g1822_Ptr08g0500_Sbr10g1516_Sbr08g0386	0.0962125	0.322137	0.0679147	0.256489	0.122976	0.154423	0.0155912	0.1493	0.102968	0.420953	0.0711888	0.313895	0.134316	0.172907	0.0157555	0.166483	N	N
Ptr10g1824_Ptr08g0499_Sbr10g1518_Sbr08g0385	0.00130506	0.16975	0.00260785	0.2008	0.00260756	0.117904	0	0.117476	0.00130619	0.19246	0.00261239	0.233708	0.00261211	0.128274	0	0.127767	N	N
Ptr10g1825_Ptr08g0498_Sbr10g1519_Sbr08g0384	0.0415825	0.169887	0.0536865	0.200864	0.0272271	0.103374	0.012819	0.127239	0.0427797	0.192638	0.0557049	0.233795	0.0277336	0.111229	0.0129298	0.139433	N	N
Ptr10g1837_Ptr08g0487_Sbr10g1532_Sbr08g0376	0.0564091	0.211649	0.0828634	0.286524	0.0428473	0.140436	0.0254325	0.140683	0.0586432	0.248672	0.0878088	0.360988	0.0441199	0.155497	0.0258737	0.155801	N	N
Ptr10g1839_Ptr08g0485_Sbr10g1533_Sbr08g0375	0.0263665	0.19313	0.0373284	0.248514	0.0189917	0.10175	0.0147874	0.114007	0.0268411	0.223305	0.0382894	0.301874	0.0192363	0.109347	0.0149352	0.123664	N	N
Ptr10g1844_Ptr08g0481_Sbr10g1536_Sbr08g0373	0.110117	0.325056	0.180041	0.383122	0.162887	0.23356	0.104076	0.234944	0.119091	0.426088	0.205882	0.536282	0.183641	0.279836	0.112043	0.281849	N	N
Ptr10g1845_Ptr08g0480_Sbr10g1537_Sbr08g0372	0.0487171	0.258132	0.0921268	0.290422	0.0332031	0.16875	0.0508475	0.174274	0.0503714	0.316397	0.0982957	0.367324	0.0339605	0.191169	0.0526532	0.198331	N	N
Ptr10g1847_Ptr08g0476_Sbr10g1538_Sbr08g0369	0.0187774	0.192334	0.0250026	0.264613	0.00499792	0.105189	0.00500992	0.129391	0.0190164	0.222235	0.0254289	0.326345	0.00501464	0.113337	0.00502672	0.142029	N	N
Ptr10g1852_Ptr08g0474_Sbr10g1541_Sbr08g0367	0.0504104	0.21558	0.0633633	0.268192	0.0284498	0.145925	0.0294968	0.0825336	0.0521845	0.254169	0.0662009	0.331896	0.0290034	0.162282	0.0300925	0.0874381	N	N
Ptr10g1853_Ptr08g0473_Sbr10g1542_Sbr08g0366	0.282815	0.702109	0.188815	0.682243	0.0223523	0.173765	0.187286	0.198072	0.355011	2.06336	0.217517	1.80311	0.0226922	0.197668	0.215476	0.229992	N	N
Ptr10g1860_Ptr08g0465_Sbr10g1549_Sbr08g0361	0.0396442	0.190833	0.0426938	0.303087	0.0244026	0.11215	0.0182927	0.179775	0.0407304	0.220218	0.0439571	0.388282	0.0248085	0.121477	0.0185195	0.205532	N	N
Ptr10g1862_Ptr08g0463_Sbr10g1550_Sbr08g0359	0.00993926	0.226843	0.009953	0.270931	0	0.233766	0	0.115053	0.0100057	0.270144	0.0100196	0.336172	0	0.280135	0	0.124898	N	N
Ptr10g1864_Ptr08g0461_Sbr10g1553_Sbr08g0357	0.0325476	0.190581	0.201498	0.648855	0.188021	0.638952	0.0196111	0.101105	0.033275	0.219881	0.234662	1.50264	0.216456	1.43258	0.0198721	0.108602	N	N
Ptr10g1867_Ptr08g0457_Sbr10g1556_Sbr08g0354	0.0689238	0.283843	0.108229	0.380884	0.0674475	0.192197	0.0618932	0.228448	0.0722993	0.356663	0.116881	0.531723	0.0706753	0.22205	0.0645969	0.272449	N	N
Ptr10g1869_Ptr08g0455_Sbr10g1557_Sbr08g0352	0.0955269	0.264059	0.127389	0.25413	0.0584489	0.121982	0.0288097	0.0831296	0.102182	0.325489	0.139613	0.310319	0.0608521	0.133129	0.0293776	0.0881081	N	N
Ptr10g1879_Ptr08g0448_Sbr10g1566_Sbr08g0348	0.438841	0.599318	0.497512	0.655201	0.382469	0.424658	0.328016	0.465742	0.659828	1.20368	0.816533	1.55123	0.534949	0.626396	0.43133	0.727642	N	N
Ptr10g1885_Ptr08g0443_Sbr10g1571_Sbr08g0343	0.0531452	0.215737	0.128291	0.320868	0.085391	0.178577	0.0557917	0.120269	0.0551221	0.254389	0.1407	0.418731	0.0906557	0.203958	0.0579759	0.131086	N	N
Ptr10g1887_Ptr08g0442_Sbr10g1573_Sbr08g0342	0.0802126	0.273132	0.107903	0.335106	0.0678997	0.124004	0.091576	0.137133	0.0848346	0.339625	0.1165	0.444038	0.0711723	0.135546	0.0976681	0.151444	N	N
Ptr10g1889_Ptr08g0441_Sbr10g1576_Sbr08g0340	0.0544431	0.2147	0.104932	0.334288	0.0707355	0.170048	0.0584171	0.10325	0.0565202	0.252935	0.113039	0.442561	0.074297	0.192846	0.0608176	0.111086	N	N
Ptr10g1899_Ptr08g0432_Sbr10g1583_Sbr08g0333	0.0698487	0.227875	0.116245	0.257246	0.0623747	0.176854	0.0717157	0.183058	0.0733184	0.271625	0.126308	0.315048	0.0651218	0.201699	0.07538	0.209862	N	N
Ptr10g1901_Ptr08g0431_Sbr10g1584_Sbr08g0332	0.0630292	0.192519	0.0798156	0.216236	0.0391706	0.0893218	0.0358472	0.098057	0.065836	0.222484	0.0843903	0.255089	0.0402306	0.0951048	0.0367322	0.105087	N	N
Ptr10g1905_Ptr08g0430_Sbr10g1587_Sbr08g0331	0.0459477	0.175362	0.0607504	0.213973	0.0176073	0.0886613	0.0342157	0.108613	0.0474154	0.199749	0.0633524	0.251916	0.0178173	0.0943553	0.0350207	0.11733	N	N
Ptr10g1908_Ptr08g0426_Sbr10g1589_Sbr08g0328	0.0506198	0.195314	0.065583	0.226736	0.0312029	0.103459	0.0335438	0.0862992	0.052409	0.226253	0.0686294	0.26999	0.0318705	0.111328	0.034317	0.0916813	N	N
Ptr10g1911_Ptr08g0422_Sbr10g1591_Sbr08g0325	0.243361	0.459495	0.0478851	0.264935	0.229274	0.362914	0.0239234	0.09375	0.294206	0.71134	0.0494821	0.326843	0.273637	0.49607	0.0243133	0.100149	N	N
Ptr10g1913_Ptr08g0421_Sbr10g1592_Sbr08g0324	0.0721903	0.175424	0.08509	0.223996	0.0279252	0.0916598	0.0388983	0.0892162	0.0759049	0.199831	0.0903162	0.266073	0.0284584	0.0977635	0.0399433	0.0949849	N	N
Ptr10g1916_Ptr08g0420_Sbr10g1594_Sbr08g0323	0.0354437	0.224906	0.0323492	0.260217	0.0184521	0.166107	0.0138942	0.0944099	0.0363085	0.267372	0.0330675	0.319583	0.0186829	0.187767	0.0140246	0.100903	N	N
Ptr10g1919_Ptr08g0417_Sbr10g1595_Sbr08g0320	0.0652705	0.172562	0.112754	0.28556	0.0251836	0.102236	0.0770967	0.156777	0.068287	0.196104	0.122189	0.35943	0.0256162	0.109911	0.0813537	0.175878	N	N
Ptr10g1920_Ptr08g0416_Sbr10g1596_Sbr08g0319	0.0431441	0.180562	0.0641423	0.206737	0.0364143	0.122393	0.0274809	0.0702187	0.0444348	0.206567	0.0670523	0.24186	0.037328	0.133619	0.027997	0.0737265	N	N
Ptr10g1922_Ptr08g0413_Sbr10g1598_Sbr08g0315	0.0844853	0.197419	0.138814	0.238112	0.104748	0.124494	0.0565645	0.111515	0.0896343	0.229105	0.153504	0.286475	0.112824	0.136134	0.0588112	0.120731	N	N
Ptr10g1923_Ptr08g0412_Sbr10g1599_Sbr08g0314	0.0601233	0.193093	0.0766067	0.241379	0.0324116	0.131404	0.0400565	0.108533	0.0626703	0.223256	0.0808077	0.291278	0.0331328	0.144466	0.0411659	0.117237	N	N
Ptr10g1924_Ptr08g0411_Sbr10g1600_Sbr08g0313	0.0334047	0.223448	0.0681494	0.266851	0.0397256	0.0925756	0.0119641	0.100046	0.0341715	0.265293	0.071447	0.329812	0.0408164	0.0988076	0.0120606	0.107379	N	N
Ptr10g1926_Ptr08g0410_Sbr10g1603_Sbr08g0312	0.0436006	0.247685	0.0548909	0.30254	0.0316099	0.163351	0.0214085	0.0943323	0.0449193	0.300635	0.0570033	0.387365	0.0322953	0.184235	0.02172	0.100814	N	N
Ptr10g1927_Ptr08g0409_Sbr10g1604_Sbr08g0311	0.028626	0.197452	0.0449045	0.256871	0.0172414	0.157233	0.0228426	0.0642398	0.0291866	0.22915	0.0463049	0.314477	0.0174426	0.176453	0.0231977	0.0671589	N	N
Ptr10g1928_Ptr08g0408_Sbr10g1605_Sbr08g0310	0.0681367	0.292527	0.131535	0.367808	0.0482408	0.137931	0.0632228	0.159229	0.071433	0.370766	0.144625	0.505613	0.0498621	0.152421	0.0660475	0.178983	N	N
Ptr10g1929_Ptr08g0404_Sbr10g1607_Sbr08g0306	0.0358506	0.197234	0.0672426	0.252788	0.0456535	0.121774	0.0192057	0.101639	0.0367358	0.228854	0.0704502	0.308293	0.047102	0.13288	0.0194559	0.10922	N	N
Ptr10g1931_Ptr08g0402_Sbr10g1609_Sbr08g0304	0.0735552	0.194896	0.0703289	0.233993	0.0356893	0.132712	0.0236427	0.0991879	0.0774167	0.225688	0.0738482	0.280465	0.0365664	0.146054	0.0240234	0.106389	N	N
Ptr10g1932_Ptr08g0398_Sbr10g1610_Sbr08g0302	0.111753	0.248467	0.12834	0.324675	0.0512326	0.196906	0.0625253	0.115085	0.121011	0.301803	0.14076	0.425415	0.0530665	0.228409	0.0652861	0.124936	N	N
Ptr10g1935_Ptr08g0396_Sbr10g1612_Sbr08g0300	0.0532251	0.236735	0.0630063	0.367123	0.042808	0.144368	0.0253165	0.232432	0.0552081	0.28446	0.0658111	0.50427	0.0440782	0.16035	0.0257536	0.2782	N	N
Ptr10g1936_Ptr08g0395_Sbr10g1613_Sbr08g0299	0.0922969	0.206262	0.121083	0.247628	0.0473631	0.11124	0.0474159	0.0966632	0.0984897	0.241204	0.132055	0.30055	0.0489247	0.120408	0.048981	0.103485	N	N
Ptr10g1938_Ptr08g0393_Sbr10g1615_Sbr08g0297	0	0.171285	0	0.21	0.0122543	0.130544	0.0122574	0.0602007	0	0.194447	0	0.246378	0.0123555	0.143424	0.0123587	0.0627544	N	N
Ptr10g1941_Ptr08g0389_Sbr10g1616_Sbr08g0295	0.0327459	0.190624	0.0533637	0.248657	0.0259859	0.0922367	0.0286657	0.0696325	0.0334823	0.219938	0.0553573	0.302087	0.0264467	0.0984211	0.0292279	0.0730801	N	N
Ptr10g1945_Ptr08g0385_Sbr10g1620_Sbr08g0293	0.0349709	0.144695	0.0378693	0.239936	0.00748596	0.106538	0.0149969	0.0866079	0.0358124	0.160755	0.0388588	0.289152	0.00752357	0.114907	0.0151488	0.0920302	N	N
Ptr10g1946_Ptr08g0384_Sbr10g1621_Sbr08g0292	0.0523438	0.204274	0.0661032	0.22475	0.0278428	0.0985433	0.0267222	0.091895	0.05426	0.238466	0.0691996	0.267149	0.0283728	0.105647	0.0272099	0.0980315	N	N
Ptr10g1951_Ptr08g0380_Sbr10g1625_Sbr08g0289	0.278016	0.551701	0.380054	0.648929	0.198242	0.354088	0.0610633	0.114676	0.347347	0.997722	0.530038	1.50319	0.230223	0.479161	0.0636929	0.124453	N	N
Ptr10g1956_Ptr08g0376_Sbr10g1627_Sbr08g0287	0.0521342	0.345679	0.066386	0.411697	0.0234299	0.148816	0.020428	0.174658	0.0540348	0.463398	0.0695098	0.597099	0.0238037	0.165879	0.0207114	0.198831	N	N
Ptr10g1959_Ptr08g0374_Sbr10g1628_Sbr08g0285	0.055747	0.23541	0.073741	0.264706	0.0306444	0.116788	0.0376794	0.112648	0.0579276	0.282526	0.0776228	0.326489	0.0312881	0.126951	0.0386589	0.122064	N	N
Ptr10g1960_Ptr08g0372_Sbr10g1629_Sbr08g0283	0.013556	0.324582	0.0198692	0.337827	0.015023	0.210944	0.00580973	0.20366	0.01368	0.425251	0.0201371	0.448973	0.0151755	0.24769	0.00583235	0.237623	N	N
Ptr10g1964_Ptr08g0369_Sbr10g1632_Sbr08g0280	0.0545284	0.188305	0.0675633	0.259222	0.0269452	0.0971901	0.0262801	0.115576	0.0566122	0.216836	0.0708026	0.318061	0.0274411	0.10409	0.0267516	0.125517	N	N
Ptr10g1966_Ptr08g0367_Sbr10g1633_Sbr08g0278	0.0870811	0.207322	0.118412	0.26221	0.0526057	0.124768	0.0602144	0.118711	0.0925654	0.242667	0.128877	0.322641	0.0545417	0.136463	0.0627693	0.129232	N	N
Ptr10g1969_Ptr08g0364_Sbr10g1635_Sbr08g0276	0.0201083	0.275689	0.0529776	0.399749	0.0445852	0.279619	0.0215994	0.217355	0.0203828	0.343658	0.0549417	0.571068	0.0459654	0.349897	0.0219165	0.256663	N	N
Ptr10g1970_Ptr08g0362_Sbr10g1637_Sbr08g0274	0.0736344	0.217401	0.0974469	0.27907	0.0455519	0.102735	0.0720966	0.174202	0.0775045	0.256728	0.104386	0.349022	0.0469939	0.110488	0.0758014	0.198237	N	N
Ptr10g1971_Ptr08g0361_Sbr10g1638_Sbr08g0272	0.033218	0.264237	0.103728	0.339085	0.0719759	0.179926	0.0248447	0.11954	0.0339761	0.325764	0.111639	0.451265	0.0756677	0.20573	0.0252655	0.130218	N	N
Ptr10g1972_Ptr08g0360_Sbr10g1639_Sbr08g0271	0.101755	0.210911	0.086105	0.232454	0.0420431	0.0926186	0.0777862	0.125457	0.109353	0.247645	0.0914619	0.278231	0.0432674	0.0988566	0.0821226	0.13729	N	N
Ptr10g1974_Ptr08g0359_Sbr10g1640_Sbr08g0270	0.0369967	0.202503	0.0333696	0.273038	0.021797	0.117736	0.0275229	0.128049	0.0379404	0.236037	0.0341347	0.339477	0.0221201	0.128074	0.0280406	0.140409	N	N
Ptr10g1981_Ptr08g0356_Sbr10g1646_Sbr08g0268	0.0320611	0.162861	0.0400679	0.238866	0.0203804	0.103134	0.0167882	0.111224	0.0327665	0.183609	0.0411779	0.287582	0.0206625	0.110951	0.0169789	0.120389	N	N
Ptr10g1988_Ptr08g0348_Sbr10g1651_Sbr08g0264	0.147711	0.337879	0.180973	0.233333	0.103683	0.14264	0.0601073	0.0363086	0.164502	0.449067	0.207109	0.279506	0.111587	0.158214	0.0626529	0.0372169	N	N
Ptr10g1991_Ptr08g0345_Sbr10g1653_Sbr08g0262	0.0401562	0.173777	0.03603	0.219125	0.0247934	0.105222	0.0187751	0.0979782	0.0412712	0.197684	0.0369242	0.25916	0.0252125	0.113376	0.0190141	0.104996	N	N
Ptr10g1992_Ptr08g0343_Sbr10g1654_Sbr08g0261	0.0579804	0.201732	0.0838824	0.249359	0.044373	0.104508	0.0231809	0.134694	0.0603441	0.234982	0.0889552	0.303137	0.0457398	0.112546	0.0235467	0.148465	N	N
Ptr10g1993_Ptr08g0342_Sbr10g1655_Sbr08g0260	0.0444815	0.243287	0.0734086	0.320288	0.0199846	0.106024	0.0520098	0.187724	0.0458551	0.294096	0.0772543	0.417718	0.0202557	0.114309	0.0539011	0.216061	N	N
Ptr10g1996_Ptr08g0339_Sbr10g1659_Sbr08g0257	0.0586426	0.255378	0.0640657	0.348066	0.0350589	0.193683	0.023411	0.161546	0.0610622	0.31221	0.0669685	0.46784	0.0359048	0.224051	0.0237842	0.181931	N	N
Ptr10g1998_Ptr08g0337_Sbr10g1660_Sbr08g0255	0.0373111	0.208134	0.0757885	0.239246	0.0523215	0.157401	0.0141498	0.0720634	0.0382711	0.243791	0.079897	0.288139	0.0542361	0.176666	0.014285	0.0757646	N	N
Ptr10g2002_Ptr08g0334_Sbr10g1663_Sbr08g0252	0.0308047	0.171704	0.0383266	0.189402	0.0147621	0.0957293	0.0150912	0.0829049	0.0314552	0.194991	0.0393406	0.218302	0.0149093	0.102414	0.0152451	0.0878554	N	N
Ptr10g2003_Ptr08g0333_Sbr10g1664_Sbr08g0251	0.045921	0.271025	0.128675	0.331977	0.0842873	0.200756	0.042232	0.102788	0.0473869	0.336318	0.141164	0.438402	0.0894113	0.233648	0.0434676	0.11055	N	N
Ptr10g2006_Ptr08g0331_Sbr10g1666_Sbr08g0247	0.0252048	0.217865	0.0353684	0.293948	0.0214646	0.0822511	0.0100862	0.130529	0.025638	0.257382	0.0362296	0.3731	0.0217778	0.0871207	0.0101546	0.143406	N	N
Ptr10g2011_Ptr08g0328_Sbr10g1668_Sbr08g0246	0.0566736	0.19366	0.082587	0.236315	0.0243015	0.117572	0.0491142	0.102703	0.0589293	0.22402	0.0874982	0.283847	0.0247039	0.12788	0.0507961	0.110451	N	N
Ptr10g2012_Ptr08g0327_Sbr10g1669_Sbr08g0245	0.0154355	0.234875	0.194928	0.644279	0.0418195	0.164678	0.191652	0.548826	0.0155966	0.281748	0.225731	1.46945	0.0430307	0.185933	0.221317	0.986926	N	N
Ptr10g2022_Ptr08g0313_Sbr10g1673_Sbr08g0235	0.0495146	0.19708	0.0682204	0.267688	0.0291439	0.131148	0.0310567	0.134454	0.0512247	0.228645	0.0715251	0.331111	0.0297253	0.144155	0.031718	0.148172	N	N
Ptr10g2030_Ptr08g0308_Sbr10g1678_Sbr08g0231	0.0396009	0.18858	0.0707017	0.311193	0.0228317	0.123815	0.0392427	0.121021	0.0406847	0.217203	0.0742596	0.402011	0.0231865	0.13532	0.0403067	0.131981	N	N
Ptr10g2035_Ptr08g0305_Sbr10g1681_Sbr08g0229	0.0425301	0.177368	0.0723972	0.241514	0.0262805	0.102558	0.0507244	0.126705	0.0437836	0.202372	0.076134	0.291476	0.026752	0.110283	0.0525212	0.13879	N	N
Ptr10g2036_Ptr08g0304_Sbr10g1682_Sbr08g0228	0.0420031	0.243535	0.0583093	0.283915	0.0218456	0.118901	0.0240853	0.115116	0.0432251	0.294464	0.0607007	0.356779	0.02217	0.129458	0.0244805	0.124973	N	N
Ptr10g2038_Ptr08g0302_Sbr10g1683_Sbr08g0227	0.0800881	0.19543	0.106073	0.250244	0.0469458	0.0971064	0.0586777	0.0901163	0.0846952	0.22641	0.114366	0.304465	0.0484794	0.103994	0.0611003	0.0960072	N	N
Ptr10g2041_Ptr08g0298_Sbr10g1686_Sbr08g0223	0.0666878	0.273736	0.165609	0.393564	0.11553	0.113636	0.0344718	0.145103	0.0698411	0.340576	0.187127	0.55794	0.125463	0.123227	0.0352891	0.161261	N	N
Ptr10g2048_Ptr08g0287_Sbr10g1697_Sbr08g0214	0.0243779	0.288925	0.0972328	0.338153	0.0244337	0.143426	0.0704154	0.250809	0.0247828	0.364884	0.104139	0.449565	0.0248406	0.159185	0.0739436	0.305313	N	N
Ptr10g2051_Ptr08g0286_Sbr10g1699_Sbr08g0213	0.0289224	0.216191	0.0357032	0.292568	0.0233572	0.159366	0.0167416	0.181389	0.0294948	0.255026	0.036581	0.370834	0.0237286	0.179158	0.0169313	0.207657	N	N
Ptr10g2055_Ptr08g0282_Sbr10g1701_Sbr08g0210	0.112648	0.256008	0.133237	0.320448	0.0606849	0.16124	0.0546954	0.114139	0.122063	0.313166	0.146691	0.417997	0.063281	0.181541	0.0567924	0.12382	N	N
Ptr10g2059_Ptr08g0280_Sbr10g1703_Sbr08g0208	0.0741959	0.2301	0.0892574	0.317487	0.039917	0.260708	0.0445418	0.172285	0.0781275	0.274827	0.0950316	0.412845	0.0410185	0.320336	0.0459193	0.195744	N	N
Ptr10g2068_Ptr08g0271_Sbr10g1710_Sbr08g0202	0.0413306	0.188892	0.0830613	0.279953	0.0283147	0.106477	0.070096	0.141155	0.042513	0.21762	0.0880313	0.35043	0.0288631	0.114837	0.0735912	0.156383	N	N
Ptr10g2071_Ptr08g0267_Sbr10g1711_Sbr08g0201	0.0489625	0.160595	0.0447709	0.236343	0.0167754	0.102832	0.0154008	0.106785	0.0506338	0.180719	0.0461629	0.283889	0.0169659	0.1106	0.0155611	0.115196	N	N
Ptr10g2073_Ptr08g0264_Sbr10g1712_Sbr08g0200	0.00620797	0.337568	0.048951	0.577236	0.0512555	0.320362	0.0217391	0.554348	0.0062338	0.448502	0.0506216	1.10111	0.053091	0.417848	0.0220604	1.0078	N	N
Ptr10g2075_Ptr08g0263_Sbr10g1713_Sbr08g0199	0.0943396	0.155401	0.170786	0.328125	0.0279008	0.0800562	0.0979872	0.178295	0.100823	0.174139	0.1938	0.431523	0.028433	0.0846595	0.105007	0.203587	N	N
Ptr10g2077_Ptr08g0261_Sbr10g1715_Sbr08g0198	0.0408832	0.231056	0.0595844	0.305564	0.0362506	0.128253	0.0188712	0.131817	0.0420397	0.276208	0.0620846	0.392451	0.037156	0.140655	0.0191126	0.144966	N	N
Ptr10g2080_Ptr08g0259_Sbr10g1716_Sbr08g0197	0.0122731	0.329369	0.0307456	0.457766	0.0122794	0.263014	0.0368758	0.294813	0.0123746	0.433737	0.0313935	0.706888	0.012381	0.323878	0.0378132	0.374524	N	N
Ptr10g2084_Ptr08g0256_Sbr10g1719_Sbr08g0194	0.0715856	0.285391	0.131604	0.388093	0.0869565	0.214765	0.0453972	0.200893	0.0752361	0.359157	0.144708	0.546514	0.0924245	0.253026	0.0468293	0.233835	N	N
Ptr10g2086_Ptr08g0254_Sbr10g1720_Sbr08g0192	0.110596	0.231608	0.139016	0.235841	0.0403413	0.111411	0.0463957	0.0908816	0.119652	0.277006	0.153752	0.283155	0.0414668	0.120609	0.0478929	0.0968775	N	N
Ptr10g2088_Ptr08g0252_Sbr10g1722_Sbr08g0191	0.0915574	0.243119	0.140314	0.365223	0.0474949	0.0938416	0.0811516	0.183295	0.0976469	0.293848	0.155346	0.500557	0.0490654	0.100253	0.0858868	0.210176	N	N
Ptr10g2093_Ptr08g0248_Sbr10g1728_Sbr08g0190	0.0429383	0.209292	0.0724028	0.273844	0.050599	0.185067	0.0265842	0.118957	0.0442164	0.245395	0.0761401	0.340745	0.0523867	0.212525	0.0270668	0.129524	N	N
Ptr10g2097_Ptr08g0231_Sbr10g1732_Sbr08g0182	0.0347135	0.2	0.0513463	0.25641	0.0250539	0.115612	0.0192334	0.0915831	0.0355425	0.232616	0.0531885	0.313776	0.025482	0.125559	0.0194844	0.0976761	N	N
Ptr10g2099_Ptr08g0230_Sbr10g1734_Sbr08g0181	0.0404896	0.234921	0.0531098	0.298563	0.0230932	0.128131	0.0262931	0.131375	0.0416236	0.281814	0.055084	0.380728	0.0234562	0.140508	0.0267651	0.144431	N	N
Ptr10g2100_Ptr08g0229_Sbr10g1735_Sbr08g0180	0.0578687	0.213482	0.0775227	0.233301	0.0325221	0.105066	0.0249688	0.106244	0.0602231	0.251229	0.0818287	0.279459	0.0332483	0.113194	0.0253939	0.114565	N	N
Ptr10g2101_Ptr08g0228_Sbr10g1736_Sbr08g0179	0.0531934	0.210716	0.0762972	0.252263	0.044895	0.122596	0.029635	0.116082	0.055174	0.247374	0.0804631	0.307501	0.0462949	0.133862	0.0302364	0.126115	N	N
Ptr10g2103_Ptr08g0225_Sbr10g1738_Sbr08g0175	0.0274534	0.221306	0.0522777	0.315433	0.0386566	0.146673	0.0250188	0.138388	0.0279685	0.262247	0.054189	0.409293	0.0396884	0.16321	0.0254456	0.152981	N	N
Ptr10g2105_Ptr08g0221_Sbr10g1739_Sbr08g0174	0.0480714	0.213354	0.0674467	0.32	0.0219931	0.113475	0.0330086	0.151003	0.0496812	0.251051	0.0706744	0.417216	0.022322	0.123037	0.033757	0.168612	N	N
Ptr10g2106_Ptr08g0220_Sbr10g1740_Sbr08g0173	0.111667	0.197172	0.136039	0.254379	0.0589715	0.112383	0.0473975	0.119591	0.12091	0.22877	0.150106	0.310697	0.0614191	0.121752	0.0489614	0.130278	N	N
Ptr10g2113_Ptr08g0215_Sbr10g1746_Sbr08g0168	0.0774422	0.188043	0.0874053	0.269458	0.0531829	0.132329	0.0434084	0.113883	0.0817388	0.216487	0.0929322	0.333869	0.0551627	0.145588	0.0447152	0.123518	N	N
Ptr10g2114_Ptr08g0214_Sbr10g1747_Sbr08g0167	0.131011	0.31815	0.173177	0.349521	0.070252	0.145732	0.112679	0.246547	0.14399	0.413996	0.196903	0.470559	0.0737633	0.162042	0.1221	0.298937	N	N
Ptr10g2116_Ptr08g0207_Sbr10g1750_Sbr08g0163	0.106965	0.18663	0.120472	0.256867	0.0519771	0.114681	0.0454418	0.0956098	0.115405	0.214602	0.131328	0.314471	0.053866	0.12446	0.0468767	0.102277	N	N
Ptr10g2118_Ptr08g0205_Sbr10g1752_Sbr08g0161	0.0884487	0.269674	0.1108	0.300922	0.0469099	0.1321	0.045535	0.129022	0.0941142	0.334206	0.119892	0.384657	0.0484411	0.145309	0.0469759	0.141583	N	N
Ptr10g2119_Ptr08g0204_Sbr10g1754_Sbr08g0160	0.0601657	0.197133	0.0840304	0.253737	0.0232237	0.100241	0.0407903	0.103442	0.0627164	0.228717	0.0891218	0.309725	0.0235908	0.107604	0.0419415	0.111308	N	N
Ptr10g2136_Ptr08g0184_Sbr10g1780_Sbr08g0148	0.113142	0.306291	0.0415636	0.29654	0.0089153	0.187192	0.114511	0.252492	0.122645	0.393679	0.0427597	0.377375	0.00896872	0.215351	0.124259	0.307846	N	N
Ptr10g2141_Ptr08g0178_Sbr10g1782_Sbr08g0144	0.195951	0.370115	0.152339	0.300341	0.13213	0.256351	0.197603	0.430351	0.227115	0.510153	0.170288	0.383688	0.145346	0.313686	0.229354	0.639637	N	N
Ptr10g2142_Ptr08g0176_Sbr10g1783_Sbr08g0143	0.0156109	0.1608	0.0384528	0.219376	0.0343309	0.109457	0.00951626	0.0907282	0.0157756	0.180981	0.0394736	0.259514	0.0351415	0.118317	0.00957715	0.096703	N	N
Ptr10g2146_Ptr08g0172_Sbr10g1788_Sbr08g0138	0.0655249	0.206089	0.107706	0.242093	0.0223853	0.116324	0.0829619	0.147013	0.0685658	0.240966	0.11627	0.292331	0.0227261	0.126402	0.0879195	0.163633	N	N
Ptr10g2147_Ptr08g0171_Sbr10g1789_Sbr08g0137	0.0788858	0.201934	0.0950804	0.220843	0.0441952	0.0909847	0.0445037	0.107515	0.0833504	0.235258	0.101671	0.261592	0.0455509	0.0969949	0.0458788	0.116047	N	N
Ptr10g2150_Ptr08g0168_Sbr10g1792_Sbr08g0136	0.0465598	0.238017	0.0696235	0.295492	0.0310398	0.128926	0.0340382	0.140234	0.0480677	0.286336	0.0730702	0.375644	0.0317004	0.141467	0.0348348	0.155248	N	N
Ptr10g2151_Ptr08g0167_Sbr10g1793_Sbr08g0135	0.166045	0.261574	0.186356	0.341463	0.0722892	0.147014	0.0610212	0.133641	0.187687	0.321664	0.214238	0.455619	0.0760144	0.163634	0.063647	0.147182	N	N
Ptr10g2152_Ptr08g0166_Sbr10g1794_Sbr08g0134	0.073192	0.10979	0.109957	0.148459	0.0939948	0.0991736	0.0632765	0.131163	0.0770142	0.118707	0.118903	0.165434	0.100428	0.106373	0.0661061	0.144173	N	N
Ptr10g2155_Ptr08g0164_Sbr10g1796_Sbr08g0132	0.00398804	0.245734	0.012024	0.33557	0.00799733	0.0676437	0.00799467	0.148984	0.00399868	0.297727	0.0121215	0.444878	0.00804028	0.070891	0.00803759	0.166089	N	N
Ptr10g2156_Ptr08g0163_Sbr10g1797_Sbr08g0131	0.24021	0.393178	0.35467	0.452229	0.068864	0.184534	0.260907	0.265116	0.289556	0.557127	0.480264	0.692812	0.0722335	0.211818	0.320641	0.327123	N	N
Ptr10g2158_Ptr08g0161_Sbr10g1799_Sbr08g0129	0.0746302	0.274219	0.0772763	0.359295	0.0391275	0.166795	0.0348253	0.171089	0.0786096	0.341336	0.0815539	0.489091	0.0401851	0.188651	0.0356598	0.194193	N	N
Ptr10g2160_Ptr08g0159_Sbr10g1801_Sbr08g0127	0.05444	0.211382	0.0587799	0.281813	0.0267777	0.12351	0.0124666	0.196721	0.0565169	0.2483	0.0612112	0.353404	0.0272675	0.134956	0.0125714	0.228159	N	N
Ptr10g2189_Ptr08g0153_Sbr10g1823_Sbr08g0122	0.260005	0.426602	0.420452	0.802281	0.35574	0.796729	0.220691	0.375791	0.319258	0.630892	0.616763	-1	0.482297	-1	0.261376	0.521444	N	N
Ptr10g2193_Ptr08g0127_Sbr10g1827_Sbr08g0099	0.0773529	0.245227	0.212015	0.36785	0.023666	0.157828	0.177247	0.284342	0.0816393	0.296973	0.249181	0.505694	0.0240475	0.177207	0.202214	0.357467	N	N
Ptr10g2196_Ptr08g0124_Sbr10g1830_Sbr08g0095	0.0626956	0.246638	0.0814768	0.334684	0.0387426	0.136977	0.0341309	0.112633	0.065472	0.299073	0.0862515	0.443275	0.0397791	0.151253	0.0349319	0.122046	N	N
Ptr10g2199_Ptr08g0123_Sbr10g1832_Sbr08g0094	0.096463	0.169072	0.105466	0.173196	0.029525	0.161826	0.0335052	0.131148	0.103256	0.191585	0.11366	0.196928	0.0301219	0.182287	0.0342766	0.144155	N	N
Ptr10g2200_Ptr08g0122_Sbr10g1833_Sbr08g0093	0.0848226	0.197621	0.115677	0.283691	0.0304081	0.120769	0.0712475	0.123344	0.0900146	0.229379	0.125636	0.356419	0.0310417	0.131681	0.0748625	0.134757	N	N
Ptr10g2201_Ptr08g0121_Sbr10g1834_Sbr08g0092	0.180167	0.317187	0.172446	0.279177	0.0752752	0.0638524	0.132649	0.199139	0.206048	0.412325	0.195954	0.349193	0.0793262	0.0667354	0.145977	0.231443	N	N
Ptr10g2217_Ptr08g0096_Sbr10g1844_Sbr08g0074	0.173691	0.346273	0.114624	0.267717	0.0388526	0.109722	0.127376	0.23103	0.197572	0.4645	0.124392	0.331156	0.0398951	0.118628	0.139597	0.27617	N	N
Ptr10g2222_Ptr08g0093_Sbr10g1847_Sbr08g0072	0.0465059	0.1642	0.0813888	0.211666	0.0290359	0.0777013	0.0432836	0.0939759	0.0480102	0.185321	0.0861529	0.248695	0.0296129	0.0820279	0.0445828	0.100407	N	N
Ptr10g2226_Ptr08g0086_Sbr10g1851_Sbr08g0069	0.0424688	0.128597	0.0571306	0.195103	0.0232071	0.127735	0.037303	0.126441	0.0437186	0.14107	0.0594237	0.225968	0.0235737	0.14003	0.0382627	0.138473	N	N
Ptr10g2230_Ptr08g0083_Sbr10g1855_Sbr08g0066	0.0512859	0.146943	0.059221	0.229259	0.0200699	0.121939	0.0457645	0.0969953	0.0531237	0.163546	0.06169	0.273616	0.0203434	0.133076	0.0472203	0.103867	N	N
Ptr10g2231_Ptr08g0082_Sbr10g1856_Sbr08g0065	0.0586654	0.159867	0.0801433	0.246804	0.0307818	0.0951057	0.0542743	0.134813	0.0610869	0.179794	0.0847571	0.29932	0.0314313	0.101699	0.0563383	0.14861	N	N
Ptr10g2232_Ptr08g0081_Sbr10g1857_Sbr08g0064	0.038315	0.110242	0.0675209	0.227182	0.0354832	0.168914	0.0443003	0.0895874	0.0393284	0.119238	0.070756	0.27063	0.03635	0.19138	0.0456625	0.0954063	N	N
Ptr10g2238_Ptr08g0077_Sbr10g1860_Sbr08g0061	0.0501567	0.165829	0.0487102	0.169506	0.0313603	0.110414	0.0282723	0.0549085	0.0519126	0.18741	0.050364	0.192145	0.0320348	0.119439	0.0288189	0.0570223	N	N
Ptr10g2245_Ptr08g0069_Sbr10g1864_Sbr08g0054	0.0411696	0.241693	0.173453	0.420614	0.167028	0.317501	0.0152002	0.168401	0.0423426	0.291741	0.197262	0.617133	0.18895	0.412871	0.0153563	0.19072	N	N
Ptr10g2248_Ptr08g0065_Sbr10g1866_Sbr08g0051	0.0426556	0.211309	0.0529251	0.22695	0.0156169	0.142704	0.0237467	0.110212	0.0439166	0.248198	0.0548852	0.270298	0.0157818	0.158292	0.0241308	0.119202	N	N
Ptr10g2249_Ptr08g0063_Sbr10g1868_Sbr08g0050	0	0.0233463	0.0284698	0.188235	0.0142349	0.117647	0.0142687	0.140078	0	0.0237174	0.0290242	0.216743	0.0143717	0.127969	0.0144062	0.155056	R	N	0.93 1 - -
Ptr10g2254_Ptr08g0056_Sbr10g1871_Sbr08g0047	0.0369578	0.223841	0.0490372	0.259389	0.0205867	0.114385	0.029703	0.13396	0.0378995	0.265853	0.0507138	0.318316	0.0208745	0.12411	0.0303072	0.147571	N	N
Ptr10g2257_Ptr08g0054_Sbr10g1873_Sbr08g0044	0.0311358	0.28474	0.0231576	0.329968	0.0122146	0.102619	0.0158126	0.0938478	0.0318006	0.358108	0.0235226	0.434807	0.0123152	0.110354	0.0159817	0.10026	N	N
Ptr10g2263_Ptr08g0046_Sbr10g1880_Sbr08g0038	0.122699	0.278311	0.130787	0.324429	0.0597976	0.181556	0.0641907	0.174672	0.133986	0.347815	0.143718	0.424982	0.0623162	0.207878	0.0671052	0.19885	N	N
Ptr10g2267_Ptr08g0041_Sbr10g1884_Sbr08g0034	0.057971	0.230159	0.0621293	0.23299	0.025291	0.11215	0.0248009	0.124301	0.060334	0.274912	0.0648542	0.279009	0.0257273	0.121477	0.0252202	0.135903	N	N
Ptr10g2268_Ptr08g0038_Sbr10g1885_Sbr08g0031	0.122416	0.532379	0.0645661	0.219595	0.0223394	0.132911	0.129598	0.532678	0.133647	0.927989	0.0675158	0.259825	0.0226789	0.146295	0.142279	0.929021	N	N
Ptr10g2273_Ptr08g0034_Sbr10g1889_Sbr08g0029	0.0493026	0.203072	0.0660025	0.236052	0.024831	0.086747	0.0458512	0.0992874	0.0509978	0.236818	0.0690892	0.283463	0.0252514	0.0921875	0.0473127	0.106504	N	N
Ptr10g2279_Ptr08g0028_Sbr10g1893_Sbr08g0025	0.00921332	0.216157	0.00886211	0.258451	0.00389564	0.1214	0.00283755	0.0914369	0.00927038	0.254979	0.00891488	0.316884	0.0039058	0.132433	0.00284293	0.0975096	N	N
Ptr10g2286_Ptr08g0016_Sbr10g1898_Sbr08g0013	0.056611	0.186322	0.0298965	0.196251	0.0199183	0.0662739	0.0474611	0.110701	0.0588615	0.214192	0.0305087	0.227522	0.0201876	0.0693869	0.0490293	0.119776	N	N
Ptr10g2288_Ptr08g0014_Sbr10g1899_Sbr08g0011	0.0244013	0.203554	0.196887	0.456337	0.00902799	0.0843243	0.204054	0.34748	0.024807	0.237478	0.228384	0.703229	0.00908276	0.089453	0.238165	0.466747	N	N
Ptr10g2293_Ptr08g0007_Sbr10g1904_Sbr08g0005	0.0214424	0.23238	0.0324773	0.323827	0.0236187	0.186996	0.00942992	0.097429	0.0217548	0.278124	0.0332015	0.42392	0.0239986	0.215089	0.0094897	0.104365	N	N
Ptr10g2297_Ptr08g0005_Sbr10g1908_Sbr08g0002	0.0433754	0.196178	0.0733787	0.240758	0.0331002	0.116821	0.0416708	0.127027	0.0446802	0.227423	0.0772211	0.290363	0.0338528	0.12699	0.0428732	0.139178	N	N
Ptr10g2298_Ptr08g0004_Sbr10g1909_Sbr08g0001	0.128594	0.244884	0.129696	0.324022	0.0295964	0.108033	0.0953545	0.13879	0.141066	0.296463	0.142398	0.424265	0.0301962	0.116653	0.101985	0.153474	N	N
Ptr11g0235_Ptr04g0280_Sbr11g1116_Sbr04g0177	0.0433159	0.179177	0.154377	0.697752	0.135994	0.611529	0.0388737	0.115849	0.0446171	0.204745	0.172849	1.99805	0.150051	1.26706	0.0399173	0.125839	N	N
Ptr11g0238_Ptr04g0277_Sbr11g0242_Sbr04g0174	0.0551272	0.173327	0.131712	0.379951	0.124407	0.36545	0.029484	0.0986938	0.0572582	0.197098	0.144839	0.529829	0.13603	0.501	0.0300792	0.10582	N	N
Ptr11g0240_Ptr04g0274_Sbr11g0243_Sbr04g0172	0.111792	0.245269	0.131011	0.403323	0.0502339	0.197162	0.0718124	0.206738	0.121057	0.297035	0.143989	0.57876	0.0519953	0.228756	0.075487	0.241861	N	N
Ptr11g0251_Ptr04g0259_Sbr11g1098_Sbr04g0162	0.0532787	0.235043	0.319863	0.697034	0.302288	0.689341	0.0313494	0.0903874	0.0552658	0.281992	0.416977	1.98782	0.386943	1.8861	0.0320234	0.0963154	N	N
Ptr11g0254_Ptr04g0255_Sbr11g1094_Sbr04g0160	0.0512127	0.179846	0.312732	0.697066	0.304777	0.636755	0.0384973	0.137496	0.0530451	0.205625	0.404645	1.98826	0.391124	1.41789	0.0395204	0.151889	N	N
Ptr11g0255_Ptr04g0254_Sbr11g1093_Sbr04g0159	0.0324792	0.251416	0.0958288	0.670676	0.0952637	0.704152	0.00759494	0.11811	0.0332035	0.306225	0.102528	1.6849	0.101881	2.09606	0.00763365	0.128519	N	N
Ptr11g0293_Ptr04g0237_Sbr11g1092_Sbr04g0151	0.0512195	0.319797	0.242695	0.840881	0.245791	0.72035	0.0514706	0.313433	0.0530524	0.416862	0.29322	-1	0.297812	2.42295	0.0533219	0.405848	N	N
Ptr11g0295_Ptr04g0235_Sbr11g1047_Sbr04g0150	0.172478	0.265604	0.260967	0.69863	0.27867	0.69179	0.182836	0.424324	0.195996	0.327878	0.320732	2.01077	0.348386	1.91701	0.209568	0.625628	R	N	1 0.71 - -
Ptr11g0298_Ptr04g0233_Sbr11g0270_Sbr04g0149	0.0307692	0.233503	0.0443563	0.339924	0.0244727	0.154888	0.0196124	0.131203	0.0314182	0.279752	0.045722	0.452799	0.0248809	0.173493	0.0198734	0.144222	N	N
Ptr11g0303_Ptr04g0282_Sbr11g0271_Sbr04g0179	0.106319	0.260957	0.13803	0.310602	0.046525	0.126	0.0275466	0.144433	0.114652	0.320717	0.152543	0.401001	0.0480306	0.137942	0.0280652	0.160431	N	N
Ptr11g0307_Ptr04g0283_Sbr11g0274_Sbr04g0180	0.0931627	0.27748	0.102178	0.365092	0.0854839	0.158654	0.0445797	0.184838	0.0994776	0.346495	0.109843	0.500302	0.0907605	0.178254	0.0459596	0.212221	N	N
Ptr11g0310_Ptr04g0287_Sbr11g0276_Sbr04g0184	0.0584002	0.198256	0.0758871	0.238633	0.0344801	0.0760809	0.0347122	0.102687	0.0607994	0.230242	0.0800067	0.287239	0.0352979	0.0802223	0.0355412	0.110433	N	N
Ptr11g0311_Ptr04g0288_Sbr11g0277_Sbr04g0185	0.0466601	0.177643	0.0728068	0.231057	0.0470657	0.114556	0.0220075	0.0957926	0.0481747	0.202732	0.0765874	0.276209	0.0486073	0.124312	0.0223368	0.102487	N	N
Ptr11g0313_Ptr04g0293_Sbr11g0279_Sbr04g0187	0.0779896	0.391304	0.137675	0.447289	0.0876581	0.150228	0.0468954	0.31433	0.0823495	0.553199	0.152107	0.680471	0.0932185	0.167642	0.0484256	0.407391	N	N
Ptr11g0315_Ptr04g0295_Sbr11g1039_Sbr04g0189	0.0524811	0.241849	0.27388	0.65696	0.245095	0.615698	0.0793544	0.190024	0.0544077	0.291972	0.340802	1.56528	0.296777	1.28998	0.0838743	0.219134	N	N
Ptr11g0319_Ptr04g0298_Sbr11g0283_Sbr04g0191	0.0485468	0.149902	0.0709736	0.259751	0.0354868	0.135019	0.0233025	0.0938518	0.0501893	0.167235	0.0745599	0.31887	0.0363538	0.148862	0.0236722	0.100265	N	N
Ptr11g0320_Ptr04g0299_Sbr11g0284_Sbr04g0193	0.0243312	0.240857	0.0418192	0.288489	0.0233911	0.116327	0.0160568	0.145433	0.0247346	0.290508	0.0430303	0.364175	0.0237636	0.126405	0.0162311	0.16167	N	N
Ptr11g0321_Ptr04g0301_Sbr11g0285_Sbr04g0194	0.0486296	0.186983	0.0491793	0.240338	0.0322143	0.0988024	0.0126677	0.0904523	0.0502778	0.215073	0.0508659	0.289744	0.0329266	0.105945	0.0127759	0.0963891	N	N
Ptr11g0322_Ptr04g0302_Sbr11g0286_Sbr04g0195	0.10168	0.207645	0.151784	0.293428	0.0818468	0.121055	0.0849654	0.122075	0.109266	0.243114	0.169591	0.372246	0.0866668	0.132022	0.0901755	0.13324	N	N
Ptr11g0323_Ptr04g0304_Sbr11g0287_Sbr04g0198	0.0825688	0.192	0.0937143	0.259109	0.034338	0.15302	0.0618321	0.080429	0.0874777	0.221786	0.100108	0.317889	0.035149	0.171142	0.0645302	0.0850769	N	N
Ptr11g0328_Ptr04g0310_Sbr11g0291_Sbr04g0202	0.060177	0.188962	0.0823193	0.261998	0.0464147	0.119573	0.0308501	0.109783	0.0627286	0.217713	0.0871974	0.322315	0.0479131	0.130257	0.0315025	0.1187	N	N
Ptr11g0329_Ptr04g0311_Sbr11g0292_Sbr04g0203	0.08861	0.21946	0.176778	0.344297	0.048583	0.154176	0.139946	0.183148	0.0942972	0.259634	0.201601	0.460838	0.050228	0.172595	0.154894	0.209981	N	N
Ptr11g0331_Ptr04g0312_Sbr11g0294_Sbr04g0204	0.0647392	0.25084	0.121988	0.305632	0.02859	0.114733	0.0709076	0.160334	0.0677053	0.305359	0.133136	0.392566	0.0291492	0.124521	0.074487	0.180388	N	N
Ptr11g0332_Ptr04g0313_Sbr11g0295_Sbr04g0205	0.030179	0.235041	0.0338545	0.319662	0.0196883	0.169303	0.00422386	0.117497	0.0308029	0.281989	0.0346424	0.416626	0.0199513	0.191883	0.0042358	0.127791	N	N
Ptr11g0333_Ptr04g0314_Sbr11g0296_Sbr04g0206	0.0197027	0.210587	0.0311311	0.227325	0.0124095	0.125436	0.0260146	0.167235	0.0199662	0.247194	0.0317956	0.270835	0.0125133	0.137264	0.0264765	0.189218	N	N
Ptr11g0335_Ptr04g0316_Sbr11g1032_Sbr04g0208	0.146697	0.276882	0.392917	0.649489	0.371922	0.711412	0.138379	0.112022	0.163241	0.345546	0.556578	1.50736	0.51373	2.22536	0.152971	0.121327	N	N
Ptr11g0338_Ptr04g0318_Sbr11g0299_Sbr04g0212	0.0468023	0.207041	0.23481	0.427738	0.20568	0.311102	0.0161468	0.126422	0.0483263	0.24228	0.281654	0.633532	0.240402	0.401854	0.0163231	0.13845	N	N
Ptr11g0348_Ptr04g0329_Sbr11g0307_Sbr04g0216	0.0582681	0.204352	0.135313	0.285804	0.0226945	0.0790464	0.103306	0.141139	0.0606561	0.238574	0.14922	0.359825	0.023045	0.0835299	0.11115	0.156363	N	N
Ptr11g0351_Ptr04g0332_Sbr11g0310_Sbr04g0219	0.0848048	0.310811	0.126921	0.379338	0.0586865	0.189274	0.0585502	0.248013	0.0899945	0.401357	0.13905	0.528586	0.0611099	0.218131	0.060962	0.301124	N	N
Ptr11g0355_Ptr04g0335_Sbr11g0311_Sbr04g0220	0.118238	0.113372	0.282051	0.299145	0.225932	0.265714	0.0696056	0.0869565	0.12867	0.122916	0.353786	0.381696	0.268838	0.328049	0.0730504	0.0924245	N	N
Ptr11g0356_Ptr04g0336_Sbr11g0312_Sbr04g0221	0.0328734	0.140625	0.0499594	0.18272	0.0146282	0.0763791	0.0194726	0.110953	0.0336156	0.15573	0.0517011	0.209415	0.0147727	0.0805543	0.0197299	0.120071	N	N
Ptr11g0361_Ptr04g0343_Sbr11g1015_Sbr04g0225	0.120029	0.430412	0.323928	0.775885	0.305097	0.763399	0.0934511	0.276486	0.1308	0.639781	0.424099	-1	0.391663	-1	0.099807	0.344918	N	N
Ptr11g0362_Ptr04g0344_Sbr11g1013_Sbr04g0226	0.0790168	0.209478	0.380305	0.658374	0.337526	0.632518	0.100141	0.154788	0.0834968	0.245653	0.530546	1.57677	0.448426	1.39034	0.107489	0.173366	N	N
Ptr11g0363_Ptr04g0345_Sbr11g0319_Sbr04g0227	0.0818156	0.206159	0.110563	0.251736	0.0404501	0.0989709	0.0463127	0.0980333	0.0866318	0.241062	0.119614	0.306707	0.0415817	0.106139	0.0478043	0.10506	N	N
Ptr11g0367_Ptr04g0350_Sbr11g0322_Sbr04g0231	0.0263413	0.231861	0.0842986	0.285458	0.0726105	0.167528	0.0176321	0.142311	0.026815	0.277373	0.089424	0.359266	0.07637	0.189593	0.0178427	0.157808	N	N
Ptr11g0368_Ptr04g0352_Sbr11g0323_Sbr04g0233	0.0738964	0.215017	0.087576	0.31576	0.0340745	0.117681	0.0465824	0.158253	0.0777951	0.253379	0.0931256	0.409856	0.0348729	0.128009	0.0480918	0.177745	N	N
Ptr11g0370_Ptr04g0354_Sbr11g0325_Sbr04g0235	0.038521	0.244618	0.052367	0.328585	0.0351362	0.139819	0.0162234	0.134794	0.0395454	0.296068	0.054285	0.432341	0.0359859	0.154738	0.0164014	0.148587	N	N
Ptr11g0382_Ptr04g0358_Sbr11g0332_Sbr04g0239	0.0655281	0.237001	0.0794241	0.300485	0.0431705	0.135977	0.0279005	0.0917136	0.0685692	0.28485	0.0839522	0.383927	0.0444628	0.150031	0.0284327	0.0978248	N	N
Ptr11g0384_Ptr04g0361_Sbr11g0334_Sbr04g0241	0.0395534	0.208668	0.0560086	0.22293	0.0264301	0.0827625	0.0270246	0.115245	0.0406346	0.24453	0.0582103	0.264555	0.0269071	0.0876954	0.0275235	0.125125	N	N
Ptr11g0385_Ptr04g0363_Sbr11g1009_Sbr04g0243	0.0466629	0.241935	0.198819	0.662476	0.191999	0.579049	0.0228652	0.203341	0.0481777	0.292099	0.231007	1.61112	0.221784	1.10902	0.023221	0.237186	N	N
Ptr11g0389_Ptr04g0365_Sbr11g0336_Sbr04g0245	0.0461942	0.186494	0.0490475	0.209034	0.0224618	0.0927536	0.0112672	0.101841	0.0476781	0.214421	0.0507249	0.245038	0.022805	0.0990107	0.0113527	0.109453	N	N
Ptr11g0390_Ptr04g0366_Sbr11g1008_Sbr04g0246	0.0719071	0.258084	0.29656	0.714156	0.305276	0.692654	0.0297188	0.121139	0.0755917	0.316323	0.377408	2.28067	0.391965	1.92822	0.0303236	0.132123	N	N
Ptr11g0392_Ptr04g0367_Sbr11g0339_Sbr04g0247	0.0509705	0.171155	0.123985	0.27019	0.0957051	0.155767	0.01013	0.0645547	0.0527852	0.194279	0.135524	0.335012	0.102386	0.174601	0.010199	0.0675034	N	N
Ptr11g0396_Ptr04g0373_Sbr11g0344_Sbr04g0253	0.0896432	0.205607	0.11401	0.239041	0.0462109	0.114522	0.0525858	0.107708	0.0954696	0.240302	0.123667	0.287838	0.0476958	0.124271	0.0545203	0.116273	N	N
Ptr11g0400_Ptr04g0375_Sbr11g0977_Sbr04g0254	0.452139	0.7856	0.267608	0.616533	0.473969	0.782916	0.0159669	0.112971	0.692586	-1	0.330987	1.29467	0.74967	-1	0.0161393	0.122443	N	N
Ptr11g0402_Ptr04g0377_Sbr11g0976_Sbr04g0256	0.0520733	0.28754	0.318671	0.657937	0.330284	0.658106	0.0463023	0.140426	0.0539693	0.362635	0.414901	1.5732	0.435371	1.57458	0.0477932	0.155484	N	N
Ptr11g0410_Ptr04g0384_Sbr11g0354_Sbr04g0260	0.0799566	0.205557	0.0908386	0.256466	0.0241495	0.0974421	0.046084	0.112767	0.0845481	0.240233	0.0968286	0.31386	0.0245469	0.10438	0.0475607	0.122203	N	N
Ptr11g0411_Ptr04g0386_Sbr11g0356_Sbr04g0261	0.0188076	0.190252	0.0251706	0.234624	0.00977934	0.129209	0.0172824	0.101375	0.0190474	0.219441	0.0256027	0.281382	0.00984365	0.141809	0.0174846	0.108914	N	N
Ptr11g0413_Ptr04g0388_Sbr11g0965_Sbr04g0263	0.0671972	0.261682	0.198697	0.650664	0.197585	0.613542	0.0426793	0.13442	0.0704003	0.32183	0.230842	1.51617	0.229331	1.27804	0.0439418	0.148131	N	N
Ptr11g0414_Ptr04g0389_Sbr11g0358_Sbr04g0264	0.0510998	0.180627	0.0708941	0.222131	0.0315847	0.088761	0.0232044	0.0915751	0.0529239	0.206653	0.0744721	0.263419	0.0322691	0.0944684	0.023571	0.097667	N	N
Ptr11g0417_Ptr04g0391_Sbr11g0360_Sbr04g0266	0.0751065	0.378855	0.184146	0.409908	0.0672767	0.215445	0.10514	0.239729	0.0791387	0.52761	0.211303	0.593142	0.0704877	0.253979	0.113281	0.288849	N	N
Ptr11g0419_Ptr04g0393_Sbr11g0362_Sbr04g0267	0.026878	0.245449	0.0283835	0.308553	0.0203122	0.13132	0.00525986	0.134505	0.0273715	0.297303	0.0289345	0.397511	0.0205923	0.144363	0.00527839	0.148235	N	N
Ptr11g0420_Ptr04g0394_Sbr11g0363_Sbr04g0268	0.0767239	0.203941	0.106497	0.310595	0.0683816	0.145208	0.05051	0.206795	0.0809382	0.238009	0.11486	0.400989	0.0717025	0.161392	0.0522912	0.241939	N	N
Ptr11g0422_Ptr04g0396_Sbr11g0961_Sbr04g0269	0.0767649	0.230928	0.315022	0.67128	0.301251	0.640223	0.0274662	0.13944	0.080984	0.276023	0.408583	1.69063	0.385208	1.44121	0.0279818	0.154272	N	N
Ptr11g0423_Ptr04g0399_Sbr11g0364_Sbr04g0272	0.0808181	0.194835	0.107457	0.245862	0.052087	0.103045	0.0475668	0.096857	0.085513	0.225606	0.115979	0.297917	0.0539841	0.110847	0.0491422	0.103708	N	N
Ptr11g0441_Ptr04g0413_Sbr11g0370_Sbr04g0283	0.0684656	0.170576	0.0811672	0.202444	0.0344236	0.119759	0.0252743	0.0913043	0.0717949	0.193529	0.0859044	0.235956	0.0352386	0.130478	0.02571	0.0973587	N	N
Ptr11g0442_Ptr04g0414_Sbr11g0371_Sbr04g0284	0.0698043	0.13363	0.114955	0.260304	0.0509014	0.105727	0.0700637	0.0789474	0.0732695	0.14717	0.124783	0.319716	0.052711	0.113963	0.0735556	0.0834192	N	N
Ptr11g0445_Ptr04g0416_Sbr11g0375_Sbr04g0286	0.0473546	0.209367	0.0696738	0.235405	0.0238513	0.0828667	0.0357143	0.119369	0.0489156	0.2455	0.0731256	0.282519	0.0242388	0.0878125	0.0365926	0.130015	N	N
Ptr11g0447_Ptr04g0417_Sbr11g0942_Sbr04g0288	0.48029	0.761841	0.390523	0.746758	0.383288	0.726579	0.46948	0.735391	0.767044	-1	0.551566	4.08284	0.536622	2.59982	0.73757	2.95381	N	N
Ptr11g0448_Ptr04g0420_Sbr11g0379_Sbr04g0289	0.0485009	0.166041	0.0633637	0.264166	0.0565081	0.137224	0.0361795	0.064133	0.0501402	0.187681	0.0662014	0.325654	0.0587502	0.151555	0.0370812	0.0670421	N	N
Ptr11g0451_Ptr04g0426_Sbr11g0382_Sbr04g0291	0.0521464	0.217216	0.0795967	0.311566	0.0523533	0.138315	0.0475687	0.181529	0.0540479	0.256468	0.0841453	0.402647	0.0542702	0.152892	0.0491442	0.207842	N	N
Ptr11g0452_Ptr04g0427_Sbr11g0383_Sbr04g0292	0.0794757	0.145661	0.11326	0.235056	0.0792828	0.15744	0.0524627	0.127769	0.08401	0.161954	0.122784	0.282011	0.0837942	0.176716	0.0543879	0.140072	N	N
Ptr11g0454_Ptr04g0431_Sbr11g0386_Sbr04g0295	0.0671815	0.209901	0.0852622	0.245122	0.0384414	0.10483	0.0327958	0.0996634	0.0703831	0.246241	0.0905104	0.296818	0.0394616	0.112919	0.0335345	0.106937	N	N
Ptr11g0455_Ptr04g0432_Sbr11g0387_Sbr04g0296	0.0306246	0.190631	0.0389402	0.236094	0.0209059	0.103363	0.0214592	0.121113	0.0312674	0.219948	0.0399875	0.283525	0.0212028	0.111217	0.0217722	0.132091	N	N
Ptr11g0457_Ptr04g0433_Sbr11g0389_Sbr04g0297	0.0559682	0.179303	0.0707384	0.345556	0.0549888	0.122449	0.0227508	0.180602	0.0581666	0.204911	0.0743002	0.463169	0.0571089	0.133686	0.023103	0.20662	N	N
Ptr11g0461_Ptr04g0437_Sbr11g0393_Sbr04g0300	0.0406411	0.213262	0.0463211	0.246925	0.0235266	0.12162	0.0185335	0.10434	0.0417837	0.250923	0.0478133	0.2995	0.0239035	0.132696	0.0187664	0.11235	N	N
Ptr11g0463_Ptr04g0440_Sbr11g0394_Sbr04g0303	0.0669975	0.270998	0.123629	0.3625	0.0446761	0.123515	0.105657	0.315872	0.070181	0.336277	0.135098	0.495268	0.0460621	0.134962	0.113881	0.41005	N	N
Ptr11g0473_Ptr04g0448_Sbr11g0401_Sbr04g0309	0.0462623	0.211139	0.0551349	0.243632	0.0251434	0.11649	0.0185036	0.0881236	0.0477506	0.247962	0.0572666	0.294607	0.0255745	0.126598	0.0187356	0.0937458	N	N
Ptr11g0474_Ptr04g0450_Sbr11g0403_Sbr04g0311	0.0377358	0.193548	0.0503834	0.299611	0.00985761	0.151751	0.0355483	0.154448	0.0387183	0.22387	0.0521555	0.382471	0.00992297	0.16955	0.0364183	0.172938	N	N
Ptr11g0477_Ptr04g0454_Sbr11g0405_Sbr04g0313	0.0839525	0.257336	0.155682	0.426508	0.0511826	0.182973	0.117172	0.181818	0.0890342	0.315185	0.174494	0.630675	0.0530128	0.20975	0.127406	0.208224	N	N
Ptr11g0487_Ptr04g0460_Sbr11g0427_Sbr04g0319	0.0321686	0.199811	0.0513957	0.259796	0.0274409	0.133744	0.0297297	0.120199	0.0328789	0.232358	0.0532416	0.318938	0.0279555	0.147309	0.030335	0.131002	N	N
Ptr11g0495_Ptr04g0467_Sbr11g0435_Sbr04g0332	0.0769143	0.182766	0.0813419	0.232595	0.0406243	0.0976966	0.0433139	0.0886228	0.0811504	0.209475	0.0861003	0.278435	0.0417659	0.104673	0.0446149	0.0943116	N	N
Ptr11g0500_Ptr04g0474_Sbr11g0437_Sbr04g0339	0.104903	0.340836	0.243335	0.376835	0.164221	0.312914	0.0481375	0.0570523	0.113004	0.454468	0.294168	0.52354	0.185348	0.404957	0.0497518	0.059339	N	N
Ptr11g0502_Ptr04g0475_Sbr11g0439_Sbr04g0340	0.0777439	0.214286	0.0890275	0.308411	0.0319343	0.156805	0.0292906	0.128843	0.0820754	0.252354	0.0947708	0.397271	0.0326341	0.175912	0.0298779	0.141367	N	N
Ptr11g0506_Ptr04g0481_Sbr11g0443_Sbr04g0344	0.0651341	0.242424	0.138503	0.386444	0.105431	0.157761	0.0451056	0.0933735	0.0681376	0.29282	0.153123	0.543105	0.113618	0.177122	0.0465189	0.0997184	N	N
Ptr11g0508_Ptr04g0484_Sbr11g0445_Sbr04g0345	0.0680581	0.256875	0.0802475	0.351192	0.0656335	0.236308	0.0472783	0.183076	0.0713465	0.314483	0.0848737	0.473695	0.0686848	0.283837	0.0488342	0.209887	N	N
Ptr11g0516_Ptr04g0489_Sbr11g0452_Sbr04g0349	0.0714286	0.271447	0.0709552	0.277368	0.0305935	0.0885183	0.0293788	0.0845883	0.0750626	0.336979	0.0745396	0.346316	0.031235	0.0941931	0.0299697	0.0897504	N	N
Ptr11g0517_Ptr04g0490_Sbr11g0453_Sbr04g0350	0.0788371	0.221342	0.1065	0.301178	0.0381804	0.153376	0.0465553	0.145714	0.083296	0.262298	0.114863	0.385085	0.0391865	0.17159	0.0480629	0.16202	N	N
Ptr11g0519_Ptr04g0492_Sbr11g0455_Sbr04g0352	0.0817906	0.190211	0.104927	0.327942	0.0725197	0.148065	0.0586649	0.152655	0.0866038	0.219385	0.113032	0.431198	0.0762696	0.164943	0.0610864	0.170684	N	N
Ptr11g0520_Ptr04g0508_Sbr11g0456_Sbr04g0355	0.0764431	0.165714	0.111664	0.249769	0.0877972	0.224509	0.0625978	0.079096	0.0806255	0.187262	0.120907	0.303752	0.093376	0.266805	0.0653652	0.0835854	N	N
Ptr11g0522_Ptr04g0509_Sbr11g0457_Sbr04g0356	0.0709736	0.23494	0.099455	0.277273	0.0571429	0.146119	0.0355353	0.089955	0.0745599	0.281842	0.106697	0.346166	0.059437	0.162522	0.0364047	0.0958239	N	N
Ptr11g0523_Ptr04g0510_Sbr11g0458_Sbr04g0357	0.0137435	0.245575	0.0176125	0.208054	0.0117647	0.0933333	0.00391901	0.146993	0.0138709	0.297491	0.0178226	0.24368	0.011858	0.0996725	0.00392928	0.163609	N	N
Ptr11g0524_Ptr04g0511_Sbr11g0459_Sbr04g0358	0.0915209	0.206621	0.120703	0.238711	0.0540429	0.10134	0.0457352	0.10424	0.0976053	0.241699	0.131602	0.287354	0.0560889	0.108873	0.0471891	0.112234	N	N
Ptr11g0526_Ptr04g0512_Sbr11g0462_Sbr04g0359	0.0272053	0.213158	0.0320988	0.301587	0.00990099	0.125984	0.0123355	0.198939	0.027711	0.250777	0.0328059	0.385769	0.00996692	0.137923	0.0124381	0.231171	N	N
Ptr11g0527_Ptr04g0513_Sbr11g0463_Sbr04g0360	0.0490898	0.213298	0.102364	0.307194	0.0823939	0.24722	0.0295385	0.0626223	0.0507701	0.250973	0.110058	0.395206	0.0872812	0.299941	0.0301359	0.065392	N	N
Ptr11g0528_Ptr04g0514_Sbr11g0464_Sbr04g0361	0.0272865	0.307965	0.0687563	0.303887	0.0595759	0.159763	0.0080958	0.0845567	0.0277953	0.396512	0.0721149	0.389626	0.0620754	0.179662	0.00813981	0.0897148	N	N
Ptr11g0532_Ptr04g0516_Sbr11g0468_Sbr04g0363	0.0924543	0.226197	0.138449	0.320424	0.0779455	0.152201	0.0648433	0.142237	0.0986692	0.269218	0.153056	0.417955	0.0823003	0.170113	0.0678193	0.157716	N	N
Ptr11g0541_Ptr04g0526_Sbr11g0473_Sbr04g0368	0.0611925	0.173955	0.165908	0.310577	0.0297781	0.116816	0.128147	0.209028	0.0638336	0.197915	0.187511	0.400958	0.0303854	0.126984	0.140527	0.24503	N	N
Ptr11g0542_Ptr04g0527_Sbr11g0474_Sbr04g0369	0.0170318	0.204008	0.0243281	0.237699	0.0205136	0.0988044	0.0100576	0.127831	0.0172282	0.238102	0.0247314	0.285871	0.0207993	0.105947	0.0101256	0.140147	N	N
Ptr11g0547_Ptr04g0531_Sbr11g0478_Sbr04g0371	0.149094	0.252781	0.174025	0.269793	0.0662423	0.0816191	0.0619347	0.0808011	0.166226	0.308281	0.198006	0.334392	0.0693522	0.0864113	0.0646421	0.0854939	N	N
Ptr11g0551_Ptr04g0534_Sbr11g0534_Sbr04g0373	0.0560494	0.197846	0.0740804	0.228158	0.028816	0.130836	0.0309907	0.100651	0.0582544	0.229685	0.0779993	0.272031	0.0293842	0.143778	0.0316492	0.108077	N	N
Ptr11g0555_Ptr04g0537_Sbr11g0537_Sbr04g0375	0.0950656	0.24374	0.129228	0.321136	0.0626324	0.155458	0.0526475	0.205072	0.101654	0.294766	0.141832	0.4192	0.065403	0.174211	0.0545866	0.239564	N	N
Ptr11g0556_Ptr04g0539_Sbr11g0538_Sbr04g0378	0.112454	0.184317	0.13586	0.195281	0.0620079	0.127036	0.0710409	0.106624	0.121835	0.211529	0.149888	0.226208	0.0647219	0.139188	0.0746343	0.115007	N	N
Ptr11g0559_Ptr04g0542_Sbr11g0541_Sbr04g0381	0.114204	0.290727	0.21341	0.358354	0.0964975	0.246883	0.12023	0.250608	0.123897	0.367821	0.25113	0.487285	0.103295	0.299438	0.131039	0.305012	N	N
Ptr11g0562_Ptr04g0547_Sbr11g0542_Sbr04g0385	0.0311348	0.240863	0.0364136	0.294465	0.0152413	0.12	0.0243737	0.100766	0.0317995	0.290517	0.0373273	0.37395	0.0153983	0.130765	0.0247786	0.10821	N	N
Ptr11g0563_Ptr04g0548_Sbr11g0544_Sbr04g0386	0.0509274	0.18451	0.0635697	0.292943	0.0433962	0.153584	0.0283845	0.172249	0.0527389	0.211786	0.0664264	0.37145	0.0447023	0.171851	0.0289355	0.195697	N	N
Ptr11g0570_Ptr04g0556_Sbr11g0553_Sbr04g0391	0.058966	0.17221	0.0668944	0.234703	0.0385246	0.106002	0.0213114	0.115729	0.0614131	0.195646	0.0700678	0.281498	0.0395493	0.114283	0.02162	0.125698	N	N
Ptr11g0571_Ptr04g0559_Sbr11g0554_Sbr04g0394	0.0795145	0.232306	0.0904262	0.282234	0.0511743	0.118189	0.0438173	0.132666	0.0840533	0.278017	0.0963595	0.354079	0.0530039	0.128613	0.0451494	0.145997	N	N
Ptr11g0572_Ptr04g0560_Sbr11g0556_Sbr04g0395	0.0566802	0.239609	0.0558704	0.334963	0.0283133	0.208418	0.0299878	0.182852	0.0589363	0.288672	0.0580609	0.44378	0.0288616	0.244185	0.0306038	0.20959	N	N
Ptr11g0812_Ptr04g0579_Sbr11g0845_Sbr04g0411	0.604454	0.733148	0.604379	0.718115	0.0191942	0.103544	0.0269649	0.113138	1.22968	2.84669	1.2293	2.36844	0.0194441	0.111426	0.0274616	0.12264	N	N
Ptr11g0852_Ptr04g0573_Sbr11g0542_Sbr04g0405	0.122505	0.610853	0.487729	0.759518	0.480671	0.761884	0.0109164	0.104923	0.133754	1.26341	0.78802	-1	0.768103	-1	0.0109966	0.113027	N	N
Ptr11g0872_Ptr04g0556_Sbr11g0526_Sbr04g0391	0.206123	0.617851	0.157474	0.312204	0.271943	0.633919	0.0251931	0.117212	0.241013	1.30211	0.176759	0.40374	0.337758	1.39934	0.025626	0.127454	N	N
Ptr11g0882_Ptr04g0548_Sbr11g0519_Sbr04g0386	0.329292	0.793026	0.0651067	0.288549	0.332908	0.816854	0.0286442	0.170261	0.4336	-1	0.0681076	0.364273	0.440074	-1	0.0292055	0.193121	N	N
Ptr11g0898_Ptr04g0512_Sbr11g0378_Sbr04g0359	0.148179	0.681199	0.671253	0.793706	0.65611	0.686344	0.0124792	0.193029	0.165085	1.79164	1.69037	-1	1.55846	1.84994	0.0125842	0.223171	N	N
Ptr11g0948_Ptr04g0417_Sbr11g0376_Sbr04g0288	0.449334	0.732359	0.459237	0.752093	0.454873	0.744937	0.460244	0.734799	0.685554	2.81237	0.710675	-1	0.6995	3.74854	0.713276	2.92406	R	N	0.39 0.49 - -
Ptr11g0974_Ptr04g0396_Sbr11g0961_Sbr04g0269	0.308305	0.635351	0.311375	0.674048	0.0163007	0.15265	0.0274914	0.139059	0.39709	1.40865	0.40232	1.71748	0.0164804	0.170678	0.0280079	0.153805	N	N
Ptr11g0981_Ptr04g0389_Sbr11g0358_Sbr04g0264	0.282559	0.631261	0.0577052	0.209029	0.275163	0.650279	0.0160632	0.0894511	0.3546	1.38236	0.060046	0.245031	0.342826	1.51328	0.0162377	0.0952515	N	N
Ptr11g0994_Ptr04g0377_Sbr11g0347_Sbr04g0256	0.320279	0.599104	0.134	0.350993	0.372302	0.597765	0.0459694	0.132743	0.417702	1.20261	0.14762	0.473321	0.514483	1.19599	0.0474385	0.146091	N	N
Ptr11g0995_Ptr04g0375_Sbr11g0977_Sbr04g0254	0.28081	0.628743	0.285332	0.614805	0.031327	0.135872	0.0198976	0.0946124	0.351798	1.36662	0.359062	1.28502	0.0320001	0.149903	0.0201663	0.101135	N	N
Ptr11g1005_Ptr04g0366_Sbr11g0338_Sbr04g0246	0.301091	0.70462	0.0845967	0.292625	0.309849	0.710136	0.0317609	0.119846	0.38494	2.10375	0.0897599	0.370928	0.399716	2.20096	0.032453	0.130581	N	N
Ptr11g1006_Ptr04g0363_Sbr11g0335_Sbr04g0243	0.189873	0.652174	0.0580345	0.324595	0.192064	0.57453	0.0228652	0.203341	0.218933	1.52766	0.0604028	0.425273	0.221872	1.08945	0.023221	0.237186	N	N
Ptr11g1011_Ptr04g0348_Sbr11g1011_Sbr04g0229	0.222036	0.588988	0.300833	0.669271	0.0473225	0.126482	0.115854	0.228481	0.263284	1.15395	0.384509	1.67173	0.0488814	0.138522	0.125845	0.272496	N	N
Ptr11g1012_Ptr04g0347_Sbr11g1012_Sbr04g0228	0.457949	0.733851	0.442944	0.704156	0.0488301	0.11071	0.082727	0.146656	0.707359	2.87867	0.669782	2.09613	0.0504922	0.119786	0.0876554	0.163189	N	N
Ptr11g1013_Ptr04g0344_Sbr11g0318_Sbr04g0226	0.330693	0.641555	0.1484	0.290623	0.338856	0.65058	0.100814	0.156606	0.436103	1.45037	0.16536	0.367651	0.450846	1.51554	0.108265	0.175661	N	N
Ptr11g1015_Ptr04g0343_Sbr11g0317_Sbr04g0225	0.228807	0.805797	0.0914853	0.437678	0.21863	0.751456	0.0700883	0.25947	0.272964	-1	0.0975647	0.65703	0.258461	-1	0.0735827	0.31844	N	N
Ptr11g1127_Ptr04g0280_Sbr11g0239_Sbr04g0177	0.146341	0.656642	0.0448207	0.193548	0.135894	0.603015	0.0388737	0.115849	0.162798	1.56272	0.0462159	0.22387	0.149929	1.22231	0.0399173	0.125839	N	N
Ptr11g1147_Ptr04g0177_Sbr11g0210_Sbr04g0109	0.122061	0.596503	0.0528191	0.674951	0.105901	0.751736	0.0295721	0.342689	0.133222	1.18979	0.0547712	1.72645	0.114165	-1	0.0301709	0.457873	N	N
Ptr11g1156_Ptr04g0171_Sbr11g1140_Sbr04g0105	0.159423	0.65656	0.160434	0.660355	0.0179071	0.107335	0.0257487	0.100089	0.17923	1.56206	0.180515	1.59316	0.0181243	0.115837	0.0262011	0.107429	N	N
Ptr12g0079_Ptr15g0010_Sbr12g0064_Sbr15g0010	0.0856079	0.252101	0.111732	0.289308	0.0484171	0.113208	0.0334988	0.163866	0.0909006	0.307257	0.120986	0.365508	0.0500506	0.122722	0.0342699	0.184893	N	N
Ptr12g0100_Ptr15g0141_Sbr12g0158_Sbr15g0114	0.247813	0.447619	0.270619	0.50431	0.24089	0.512352	0.273786	0.477707	0.300826	0.681289	0.335682	0.837003	0.290557	0.861963	0.340655	0.759896	N	N
Ptr12g0104_Ptr15g0135_Sbr12g0157_Sbr15g0110	0.197047	0.413586	0.275996	0.576806	0.272076	0.458678	0.271186	0.653543	0.228601	0.601299	0.344144	1.09924	0.337967	0.709232	0.336571	1.53823	R	N	0.67 0.96 - -
Ptr12g0251_Ptr15g0186_Sbr12g0183_Sbr15g0152	0.059691	0.223996	0.0743191	0.306891	0.0356033	0.12348	0.0341628	0.146933	0.0622004	0.266074	0.0782642	0.394693	0.0364761	0.134919	0.0349653	0.163534	N	N
Ptr12g0856_Ptr15g0850_Sbr12g0691_Sbr15g1157	0.249881	0.502269	0.355908	0.649296	0.0649819	0.155211	0.195171	0.28321	0.30392	0.830798	0.482617	1.50592	0.067971	0.173899	0.22606	0.355645	N	N
Ptr13g0010_Ptr05g0017_Sbr13g0008_Sbr05g0134	0.0491379	0.238399	0.111351	0.33727	0.0176135	0.103866	0.0677074	0.140996	0.0508216	0.286896	0.120539	0.447959	0.0178237	0.1118	0.070961	0.156186	N	N
Ptr13g0012_Ptr05g0019_Sbr13g0010_Sbr05g0136	0.119725	0.212475	0.154614	0.261813	0.0475067	0.0743206	0.0544968	0.0916621	0.130438	0.249823	0.173147	0.322031	0.049078	0.0782659	0.0565782	0.0977661	N	N
Ptr13g0019_Ptr05g0025_Sbr13g0014_Sbr05g0138	0.0695652	0.401674	0.079569	0.400556	0.0895522	0.283333	0.0248344	0.134078	0.0730059	0.5752	0.0841143	0.572798	0.0953664	0.355843	0.0252549	0.147715	N	N
Ptr13g0020_Ptr05g0026_Sbr13g0015_Sbr05g0001	0.026498	0.205248	0.0549935	0.235907	0.0243234	0.107294	0.0235939	0.0990566	0.0269774	0.239807	0.057114	0.283252	0.0247265	0.11579	0.023973	0.106238	N	N
Ptr13g0021_Ptr05g0027_Sbr13g0016_Sbr05g0002	0.0644229	0.167524	0.0567388	0.205899	0.032121	0.104691	0.040559	0.113379	0.0673592	0.189589	0.0589998	0.240704	0.0328291	0.112758	0.0416969	0.122924	N	N
Ptr13g0030_Ptr05g0034_Sbr13g0029_Sbr05g0009	0.0536816	0.22782	0.0549383	0.231982	0.0327869	0.109497	0.0221652	0.0818492	0.0556996	0.271545	0.0570544	0.277547	0.0335251	0.118365	0.0224993	0.0866695	N	N
Ptr13g0037_Ptr05g0044_Sbr13g0034_Sbr05g0151	0.0696056	0.17931	0.106811	0.206422	0.0509259	0.125	0.0465477	0.109339	0.0730504	0.204921	0.115226	0.241425	0.0527374	0.136741	0.0480549	0.11818	N	N
Ptr13g0038_Ptr05g0045_Sbr13g0035_Sbr05g0152	0.0196028	0.22352	0.0211358	0.192254	0.0190754	0.0986072	0.00412655	0.0600667	0.0198635	0.265394	0.0214394	0.222127	0.0193222	0.10572	0.00413794	0.0626088	N	N
Ptr13g0040_Ptr05g0046_Sbr13g0036_Sbr05g0154	0.139407	0.620727	0.048138	0.232282	0.138748	0.621969	0.0168021	0.100168	0.154231	1.31861	0.0497523	0.277982	0.153423	1.32585	0.0169931	0.107519	N	N
Ptr13g0045_Ptr05g0051_Sbr13g0040_Sbr05g0157	0.0321824	0.18491	0.0645593	0.204387	0.0280983	0.0834671	0.0221254	0.0765143	0.0328932	0.212316	0.0675084	0.238623	0.0286382	0.0884878	0.0224583	0.0807049	N	N
Ptr13g0058_Ptr05g0091_Sbr13g0053_Sbr05g0185	0.0228841	0.16472	0.0332788	0.270506	0.0141844	0.104712	0.00926262	0.0893692	0.0232405	0.185987	0.0340397	0.335507	0.0143202	0.112782	0.0093203	0.0951585	N	N
Ptr13g0059_Ptr05g0092_Sbr13g0054_Sbr05g0186	0.0518376	0.248221	0.0738402	0.336291	0.0361892	0.13363	0.035425	0.156845	0.0537161	0.301435	0.0777329	0.446183	0.0370914	0.14717	0.0362889	0.175964	N	N
Ptr13g0063_Ptr05g0096_Sbr13g0057_Sbr05g0191	0.0811376	0.19187	0.0919095	0.231668	0.0352164	0.0869915	0.0244642	0.109801	0.0858711	0.221611	0.098048	0.277093	0.0360701	0.0924641	0.0248721	0.11872	N	N
Ptr13g0064_Ptr05g0097_Sbr13g0058_Sbr05g0192	0.0708241	0.219076	0.0947298	0.32809	0.03596	0.113037	0.0321285	0.16	0.0743947	0.259091	0.101269	0.431461	0.0368507	0.122521	0.032837	0.179963	N	N
Ptr13g0069_Ptr05g0103_Sbr13g0064_Sbr05g0197	0.0527142	0.12878	0.0472739	0.236766	0.0188147	0.140762	0.0340587	0.0806916	0.0546583	0.141292	0.0488295	0.284506	0.0190547	0.155899	0.0348562	0.0853712	N	N
Ptr13g0070_Ptr05g0104_Sbr13g0065_Sbr05g0198	0.0850485	0.24497	0.143832	0.389702	0.0737273	0.241681	0.072953	0.147094	0.0902694	0.296592	0.159687	0.549855	0.0776076	0.291723	0.0767494	0.163734	N	N
Ptr13g0075_Ptr05g0116_Sbr13g0069_Sbr05g0208	0.0317003	0.26	0.0797502	0.363031	0.00287977	0.110276	0.0596154	0.152824	0.0323897	0.319251	0.084317	0.496296	0.00288531	0.119277	0.0621183	0.170896	N	N
Ptr13g0076_Ptr05g0117_Sbr13g0070_Sbr05g0209	0.0681818	0.159011	0.116853	0.202949	0.0433548	0.0744021	0.0787422	0.142734	0.0714826	0.178706	0.127028	0.236648	0.0446584	0.0783564	0.08319	0.158329	N	N
Ptr13g0078_Ptr05g0118_Sbr13g0071_Sbr05g0219	0.118898	0.229796	0.309838	0.489054	0.035916	0.123089	0.282264	0.416733	0.129454	0.274389	0.399698	0.79182	0.0368044	0.134452	0.354126	0.608346	N	N
Ptr13g0083_Ptr05g0121_Sbr13g0075_Sbr05g0226	0.203786	0.298961	0.248265	0.340021	0.0553737	0.142407	0.14078	0.152239	0.237797	0.381389	0.3015	0.452976	0.0575244	0.157926	0.155921	0.170161	N	N
Ptr13g0088_Ptr05g0126_Sbr13g0080_Sbr05g0247	0.0455515	0.221926	0.0494059	0.277025	0.0266348	0.123588	0.0210113	0.149204	0.0469935	0.263128	0.0511084	0.345773	0.0271192	0.135049	0.0213112	0.166364	N	N
Ptr13g0090_Ptr05g0127_Sbr13g0082_Sbr05g0248	0.120209	0.420818	0.150714	0.355457	0.0502934	0.160237	0.057898	0.248337	0.131014	0.617596	0.16825	0.481759	0.0520591	0.180265	0.060255	0.301609	N	N
Ptr13g0091_Ptr05g0129_Sbr13g0083_Sbr05g0249	0.0269663	0.251908	0.0371971	0.275645	0.0168571	0.102988	0.0247934	0.0831234	0.027463	0.306967	0.0381512	0.343588	0.0170494	0.110781	0.0252125	0.0881012	N	N
Ptr13g0092_Ptr05g0133_Sbr13g0084_Sbr05g0250	0.0137931	0.165899	0.0447043	0.248837	0.0502755	0.118056	0.00550964	0.12037	0.0139215	0.187499	0.046092	0.302357	0.0520399	0.128454	0.00552998	0.131206	N	N
Ptr13g0095_Ptr05g0136_Sbr13g0087_Sbr05g0253	0.0675815	0.302243	0.093315	0.353666	0.0377034	0.22559	0.028251	0.183546	0.0708225	0.386867	0.0996516	0.478361	0.0386841	0.26835	0.0287968	0.210508	N	N
Ptr13g0098_Ptr05g0142_Sbr13g0089_Sbr05g0256	0.102083	0.245864	0.127878	0.342539	0.0616412	0.186328	0.0848753	0.144129	0.109733	0.29792	0.140202	0.457596	0.0643223	0.2142	0.090074	0.160055	N	N
Ptr13g0099_Ptr05g0143_Sbr13g0090_Sbr05g0257	0.0594321	0.33032	0.0635621	0.292921	0.0420684	0.140468	0.031929	0.2016	0.0619192	0.435436	0.0664181	0.371413	0.0432943	0.155537	0.0326286	0.234801	N	N
Ptr13g0100_Ptr05g0145_Sbr13g0091_Sbr05g0258	0.016444	0.215779	0.0255302	0.262911	0.00986031	0.1	0.0181294	0.139224	0.0166269	0.254447	0.0259748	0.323719	0.0099257	0.107326	0.0183521	0.154007	N	N
Ptr13g0102_Ptr05g0148_Sbr13g0094_Sbr05g0261	0.0356364	0.188544	0.0400583	0.258907	0.0196817	0.0876431	0.021073	0.117272	0.0365108	0.217155	0.0411677	0.31758	0.0199445	0.0932015	0.0213747	0.127524	N	N
Ptr13g0103_Ptr05g0149_Sbr13g0095_Sbr05g0262	0.0305257	0.256214	0.143316	0.332278	0.118349	0.232602	0.0225479	0.123552	0.0311643	0.313478	0.159048	0.438944	0.128802	0.278445	0.0228938	0.135006	N	N
Ptr13g0104_Ptr05g0150_Sbr13g0096_Sbr05g0263	0.0787013	0.21608	0.11918	0.298938	0.0652443	0.148254	0.0399203	0.115437	0.0831442	0.25487	0.129789	0.381351	0.0682583	0.165178	0.041022	0.125352	N	N
Ptr13g0107_Ptr05g0152_Sbr13g0098_Sbr05g0265	0.0452549	0.243441	0.0582968	0.291334	0.0348837	0.156442	0.0289122	0.123778	0.0466778	0.294324	0.0606872	0.368813	0.035721	0.175453	0.0294842	0.135276	N	N
Ptr13g0110_Ptr05g0154_Sbr13g0100_Sbr05g0267	0.0246365	0.221318	0.03926	0.25528	0.0212646	0.122497	0.0231893	0.114737	0.0250502	0.262264	0.0403249	0.312061	0.0215718	0.133744	0.0235553	0.124525	N	N
Ptr13g0111_Ptr05g0155_Sbr13g0101_Sbr05g0268	0.177551	0.304661	0.216089	0.388858	0.0808144	0.120873	0.0773342	0.218785	0.202612	0.390929	0.254883	0.548101	0.0855088	0.131805	0.0816184	0.258679	N	N
Ptr13g0113_Ptr05g0157_Sbr13g0103_Sbr05g0270	0.0273522	0.197378	0.0438	0.220025	0.0215585	0.121033	0.0235803	0.124285	0.0278634	0.229049	0.045131	0.260432	0.0218744	0.131996	0.023959	0.135884	N	N
Ptr13g0114_Ptr05g0159_Sbr13g0104_Sbr05g0271	0.0550566	0.267643	0.0820874	0.374129	0.0280674	0.168731	0.0399374	0.205805	0.0571821	0.331042	0.0869369	0.518121	0.0286061	0.191145	0.04104	0.240574	N	N
Ptr13g0120_Ptr05g0162_Sbr13g0110_Sbr05g0272	0.292254	0.377814	0.334763	0.529459	0.0879232	0.266244	0.191361	0.324717	0.370318	0.525509	0.443418	0.917991	0.0935187	0.32887	0.220927	0.425489	N	N
Ptr13g0121_Ptr05g0163_Sbr13g0111_Sbr05g0273	0.300887	0.37294	0.299683	0.490798	0.0838095	0.237219	0.0945946	0.186813	0.384599	0.515751	0.38259	0.796848	0.0888732	0.285168	0.101114	0.214846	N	N
Ptr13g0122_Ptr05g0164_Sbr13g0112_Sbr05g0275	0.313053	0.296479	0.319546	0.426195	0.0923077	0.160825	0.0913504	0.21733	0.405196	0.377274	0.416425	0.62995	0.098502	0.181012	0.0974111	0.256628	N	N
Ptr13g0141_Ptr05g0181_Sbr13g0123_Sbr05g0286	0.0471019	0.252469	0.0775761	0.24622	0.0395133	0.0918849	0.0376126	0.150324	0.048646	0.307811	0.0818882	0.298451	0.0405922	0.0980201	0.0385886	0.167763	N	N
Ptr13g0142_Ptr05g0182_Sbr13g0124_Sbr05g0287	0.110329	0.366667	0.131301	0.428094	0.0796564	0.134078	0.0422866	0.133038	0.119339	0.503376	0.144341	0.634359	0.0842121	0.147715	0.0435255	0.146449	N	N
Ptr13g0146_Ptr05g0184_Sbr13g0128_Sbr05g0289	0.0278261	0.233129	0.0277457	0.297521	0.0173611	0.111111	0.0208454	0.135524	0.0283554	0.27921	0.0282719	0.378998	0.0175652	0.120257	0.0211406	0.149477	N	N
Ptr13g0147_Ptr05g0185_Sbr13g0129_Sbr05g0290	0.056228	0.198221	0.0518053	0.285	0.0375734	0.105927	0.0234926	0.13602	0.0584474	0.230194	0.0536814	0.358527	0.0385472	0.114196	0.0238684	0.150083	N	N
Ptr13g0149_Ptr05g0187_Sbr13g0131_Sbr05g0291	0.0355365	0.236028	0.0569127	0.263832	0.0227019	0.142433	0.0318275	0.138158	0.036406	0.283429	0.0591879	0.325139	0.0230525	0.157958	0.0325226	0.152699	N	N
Ptr13g0154_Ptr05g0194_Sbr13g0189_Sbr05g0298	0.0856711	0.235611	0.124707	0.286374	0.0503356	0.12311	0.073453	0.13629	0.0909719	0.282819	0.136389	0.360745	0.0521043	0.134477	0.0773034	0.150413	N	N
Ptr13g0161_Ptr05g0198_Sbr13g0194_Sbr05g0301	0.0633357	0.249423	0.0650407	0.323094	0.04024	0.253714	0.0465116	0.248276	0.0661707	0.303233	0.0680353	0.422633	0.0413598	0.309691	0.0480164	0.301517	N	N
Ptr13g0163_Ptr05g0199_Sbr13g0196_Sbr05g0302	0	0.246057	0.0207433	0.282132	0.0103627	0.132075	0.0207254	0.132075	0	0.298207	0.0210356	0.353915	0.010435	0.14528	0.0210171	0.14528	N	N
Ptr13g0164_Ptr05g0200_Sbr13g0197_Sbr05g0303	0.170982	0.379909	0.19792	0.4291	0.0902363	0.198183	0.101075	0.190123	0.194055	0.529743	0.229786	0.636707	0.0961436	0.230143	0.108567	0.219268	N	N
Ptr13g0170_Ptr05g0206_Sbr13g0200_Sbr05g0306	0.0309039	0.396618	0.0402997	0.511805	0.018528	0.1849	0.00930714	0.209726	0.0315587	0.564393	0.0414228	0.860238	0.0187607	0.212303	0.00936537	0.245998	N	N
Ptr13g0172_Ptr05g0207_Sbr13g0202_Sbr05g0307	0.0576868	0.258044	0.0971206	0.310798	0.0588852	0.150524	0.0398747	0.146577	0.0600261	0.316263	0.104011	0.401335	0.0613254	0.168013	0.0409738	0.163091	N	N
Ptr13g0174_Ptr05g0210_Sbr13g0203_Sbr05g0309	0.094722	0.242294	0.113568	0.276136	0.0548856	0.146126	0.0438551	0.128214	0.10126	0.292628	0.123147	0.344365	0.0569975	0.162531	0.0451896	0.140608	N	N
Ptr13g0175_Ptr05g0211_Sbr13g0204_Sbr05g0310	0.0434571	0.191896	0.0536964	0.223466	0.0244207	0.0722639	0.0272949	0.115973	0.0447669	0.221646	0.0557155	0.265317	0.0248271	0.0759864	0.0278039	0.125986	N	N
Ptr13g0176_Ptr05g0213_Sbr13g0205_Sbr05g0311	0.0679709	0.17711	0.0788724	0.21718	0.0281339	0.0848903	0.0456046	0.0927724	0.0712506	0.202034	0.0833354	0.256417	0.0286751	0.0900909	0.04705	0.0990321	N	N
Ptr13g0178_Ptr05g0216_Sbr13g0207_Sbr05g0314	0.0881412	0.176534	0.124619	0.238991	0.0400828	0.0953653	0.0592714	0.105179	0.0937657	0.20128	0.136284	0.287765	0.0411937	0.101997	0.0617447	0.113325	N	N
Ptr13g0180_Ptr05g0217_Sbr13g0209_Sbr05g0316	0.174066	0.486128	0.230172	0.575201	0.0500963	0.297872	0.188989	0.324356	0.19806	0.783456	0.274931	1.09233	0.0518479	0.379581	0.21775	0.424852	N	N
Ptr13g0186_Ptr05g0226_Sbr13g0217_Sbr05g0321	0.121548	0.200062	0.152091	0.237776	0.049293	0.0750821	0.0634941	0.115247	0.13261	0.232701	0.169976	0.285984	0.0509876	0.0791116	0.0663438	0.125128	N	N
Ptr13g0188_Ptr05g0227_Sbr13g0219_Sbr05g0322	0.0379325	0.152583	0.0578992	0.202122	0.0256345	0.0826052	0.017418	0.0828025	0.0389254	0.170593	0.0602562	0.235515	0.0260828	0.0875186	0.0176235	0.0877404	N	N
Ptr13g0189_Ptr05g0229_Sbr13g0220_Sbr05g0326	0.0879163	0.197228	0.114971	0.224081	0.0445477	0.103303	0.0434904	0.0847857	0.0935109	0.228845	0.124802	0.266195	0.0459255	0.111147	0.0448023	0.0899729	N	N
Ptr13g0199_Ptr05g0259_Sbr13g0230_Sbr05g0334	0.108176	0.173709	0.177526	0.294737	0.066017	0.119859	0.139169	0.184579	0.116819	0.197595	0.202579	0.374398	0.0691051	0.130597	0.153939	0.211878	N	N
Ptr13g0203_Ptr05g0263_Sbr13g0232_Sbr05g0338	0.0595903	0.287582	0.135426	0.34119	0.0744648	0.222465	0.0461823	0.100897	0.062091	0.362702	0.149358	0.455116	0.0784259	0.263893	0.0476653	0.108361	N	N
Ptr13g0204_Ptr05g0265_Sbr13g0233_Sbr05g0339	0.102493	0.306892	0.125997	0.320797	0.052576	0.147465	0.110731	0.303826	0.110207	0.394694	0.137938	0.418608	0.0545098	0.164195	0.119811	0.389523	N	N
Ptr13g0206_Ptr05g0267_Sbr13g0235_Sbr05g0340	0.0858181	0.170886	0.145668	0.208072	0.0343256	0.0955094	0.0924071	0.103177	0.0911379	0.19393	0.161962	0.243706	0.0351359	0.102162	0.0986153	0.111001	N	N
Ptr13g0208_Ptr05g0268_Sbr13g0236_Sbr05g0341	0.0716678	0.255422	0.196285	0.38587	0.14226	0.27697	0.0432451	0.12605	0.075327	0.312276	0.227568	0.541921	0.157745	0.345685	0.0445419	0.138003	N	N
Ptr13g0209_Ptr05g0269_Sbr13g0237_Sbr05g0342	0.0522702	0.149273	0.0663717	0.265156	0.0389651	0.0894954	0.0343769	0.109162	0.0541809	0.166449	0.0694941	0.327185	0.0400137	0.0953018	0.0351897	0.117972	N	N
Ptr13g0212_Ptr05g0272_Sbr13g0239_Sbr05g0344	0.0753033	0.352673	0.126604	0.423154	0.0481547	0.277232	0.0758204	0.317872	0.0793574	0.476486	0.138668	0.622938	0.0497701	0.346102	0.0799325	0.413513	N	N
Ptr13g0213_Ptr05g0273_Sbr13g0240_Sbr05g0345	0.0682755	0.267191	0.143475	0.391927	0.0674423	0.181584	0.0981619	0.144371	0.0715856	0.330338	0.159245	0.554502	0.0706696	0.207915	0.105208	0.160354	N	N
Ptr13g0214_Ptr05g0274_Sbr13g0241_Sbr05g0346	0.0222247	0.237095	0.0513622	0.274439	0.0360537	0.139019	0.0121076	0.0621873	0.0225607	0.284987	0.0532056	0.341683	0.0369491	0.153756	0.0122064	0.0649175	N	N
Ptr13g0216_Ptr05g0276_Sbr13g0242_Sbr05g0347	0.0317083	0.190476	0.0916071	0.352579	0.0755644	0.222349	0.0126432	0.131301	0.0323981	0.21974	0.0977035	0.476308	0.0796478	0.263729	0.012751	0.144341	N	N
Ptr13g0218_Ptr05g0278_Sbr13g0244_Sbr05g0348	0.0964194	0.194851	0.12677	0.239336	0.0425411	0.0806916	0.0552879	0.09145	0.103206	0.225628	0.138868	0.288271	0.0437952	0.0853712	0.0574317	0.0975246	N	N
Ptr13g0231_Ptr05g0287_Sbr13g0252_Sbr05g0351	0.0387155	0.265284	0.0459874	0.237785	0.0161774	0.0857143	0.0126468	0.0906149	0.0397505	0.327382	0.0474577	0.285997	0.0163544	0.0910206	0.0127546	0.0965741	N	N
Ptr13g0234_Ptr05g0291_Sbr13g0255_Sbr05g0356	0.0820583	0.341652	0.181305	0.501048	0.0449859	0.333452	0.153384	0.331724	0.0869042	0.455965	0.207546	0.82711	0.0463916	0.441054	0.171599	0.437949	N	N
Ptr13g0235_Ptr05g0292_Sbr13g0256_Sbr05g0357	0.0902851	0.245583	0.114245	0.298595	0.0568641	0.120934	0.0495146	0.123324	0.0961991	0.297502	0.123945	0.380781	0.0591354	0.131878	0.0512247	0.134732	N	N
Ptr13g0238_Ptr05g0296_Sbr13g0259_Sbr05g0360	0.0982636	0.309842	0.128243	0.367062	0.0485016	0.168088	0.0712805	0.170355	0.105325	0.399705	0.140643	0.504149	0.0501409	0.190315	0.0748989	0.193243	N	N
Ptr13g0257_Ptr05g0326_Sbr13g0275_Sbr05g0379	0.00826446	0.222222	0.0996098	0.28938	0.00551217	0.0853485	0.101858	0.197002	0.00831033	0.263548	0.106876	0.365625	0.00553253	0.0906078	0.109473	0.228539	N	N
Ptr13g0260_Ptr05g0328_Sbr13g0277_Sbr05g0380	0.0446055	0.184005	0.0543659	0.220137	0.0257415	0.0707241	0.0306236	0.0822709	0.045987	0.211116	0.0564371	0.260591	0.0261937	0.0742843	0.0312663	0.087143	N	N
Ptr13g0261_Ptr05g0329_Sbr13g0278_Sbr05g0381	0.048522	0.229759	0.084432	0.294118	0.0714286	0.257642	0.0269134	0.115756	0.0501628	0.274336	0.0895743	0.373379	0.0750626	0.31565	0.0274081	0.125729	N	N
Ptr13g0263_Ptr05g0330_Sbr13g0279_Sbr05g0383	0.106702	0.229078	0.134796	0.298528	0.0483729	0.12291	0.070688	0.123827	0.115099	0.273355	0.148589	0.380671	0.0500033	0.134238	0.0742445	0.135335	N	N
Ptr13g0265_Ptr05g0333_Sbr13g0281_Sbr05g0385	0.0514043	0.274962	0.0493762	0.38961	0.0190981	0.174579	0.0238663	0.197701	0.0532508	0.342508	0.0510766	0.549666	0.0193455	0.198728	0.0242543	0.229488	N	N
Ptr13g0266_Ptr05g0334_Sbr13g0282_Sbr05g0386	0.0109775	0.433904	0.00786988	0.438462	0.0125098	0.103529	0.00315706	0.1373	0.0110587	0.648019	0.00791147	0.658913	0.0126153	0.111409	0.00316373	0.151648	N	N
Ptr13g0270_Ptr05g0340_Sbr13g0285_Sbr05g0388	0.108465	0.195016	0.146963	0.239579	0.0619212	0.0895201	0.0762586	0.152748	0.117158	0.225851	0.163571	0.288628	0.0646274	0.0953299	0.0804201	0.1708	N	N
Ptr13g0276_Ptr05g0342_Sbr13g0289_Sbr05g0389	0.0556569	0.233728	0.363567	0.674939	0.370461	0.696784	0.0489516	0.177376	0.0578303	0.280079	0.497336	1.72633	0.510836	1.98428	0.0506222	0.202383	N	N
Ptr13g0282_Ptr05g0345_Sbr13g0291_Sbr05g0392	0.126606	0.22185	0.190635	0.321628	0.0955236	0.141748	0.114548	0.151239	0.138671	0.263019	0.219953	0.420061	0.102178	0.157113	0.124303	0.168908	N	N
Ptr13g0285_Ptr05g0356_Sbr13g0292_Sbr05g0398	0.0379101	0.141489	0.149214	0.256545	0.0116505	0.0976331	0.120339	0.175112	0.0389018	0.156793	0.166376	0.31398	0.0117419	0.1046	0.131169	0.199423	N	N
Ptr13g0287_Ptr05g0358_Sbr13g0293_Sbr05g0400	0.0602908	0.173741	0.0737589	0.238095	0.0426086	0.0806006	0.0255018	0.129084	0.0628524	0.197636	0.0776426	0.286451	0.0438668	0.0852692	0.0259454	0.141658	N	N
Ptr13g0289_Ptr05g0360_Sbr13g0294_Sbr05g0402	0.108454	0.220566	0.234817	0.35997	0.117033	0.18461	0.108923	0.15262	0.117144	0.261199	0.281663	0.490387	0.127242	0.211918	0.117693	0.170639	N	N
Ptr13g0292_Ptr05g0362_Sbr13g0296_Sbr05g0403	0.0502587	0.194641	0.0507349	0.271143	0.0193731	0.123024	0.0313715	0.134773	0.0520219	0.225344	0.0525324	0.336503	0.0196277	0.134374	0.0320465	0.148562	N	N
Ptr13g0298_Ptr05g0366_Sbr13g0310_Sbr05g0405	0.0305663	0.251281	0.0434896	0.260811	0.0172752	0.103586	0.0191618	0.103657	0.0312066	0.306023	0.0448015	0.320494	0.0174773	0.111474	0.0194109	0.111557	N	N
Ptr13g0299_Ptr05g0367_Sbr13g0311_Sbr05g0406	0.0574786	0.184579	0.077962	0.232097	0.0272065	0.0779065	0.0322601	0.0999802	0.0598006	0.211876	0.0823187	0.277714	0.0277123	0.0822568	0.0329745	0.107303	N	N
Ptr13g0309_Ptr05g0377_Sbr13g0316_Sbr05g0413	0.150087	0.349026	0.20531	0.46074	0.0604651	0.100942	0.184542	0.413584	0.167466	0.469632	0.239893	0.71456	0.0630419	0.108413	0.211829	0.601294	N	N
Ptr13g0324_Ptr05g0394_Sbr13g0326_Sbr05g0420	0.0285714	0.177215	0.146706	0.555477	0.0122463	0.0843585	0.139898	0.585366	0.0291299	0.202172	0.163251	1.01214	0.0123474	0.0894915	0.154835	1.13726	N	N
Ptr13g0325_Ptr05g0396_Sbr13g0327_Sbr05g0424	0.064511	0.203168	0.0875169	0.229652	0.048897	0.104343	0.0375557	0.0663014	0.0674556	0.236948	0.0930586	0.274181	0.0505638	0.112354	0.0385286	0.069417	N	N
Ptr13g0326_Ptr05g0397_Sbr13g0328_Sbr05g0425	0.0585128	0.242261	0.153578	0.294579	0.111247	0.203446	0.0391837	0.151194	0.0609214	0.292579	0.171844	0.374138	0.120417	0.23733	0.0402444	0.168851	N	N
Ptr13g0327_Ptr05g0398_Sbr13g0329_Sbr05g0426	0.0399497	0.19942	0.0686267	0.266413	0.0224154	0.107752	0.0451372	0.133303	0.041053	0.231826	0.0719722	0.329131	0.0227572	0.116324	0.0465525	0.146772	N	N
Ptr13g0330_Ptr05g0401_Sbr13g0331_Sbr05g0428	0.00961282	0.200185	0.0735216	0.235514	0.0128137	0.122449	0.0831335	0.10084	0.00967495	0.232869	0.0773795	0.282679	0.0129244	0.133686	0.0881125	0.108296	N	N
Ptr13g0352_Ptr05g0421_Sbr13g0339_Sbr05g0435	0.0373116	0.186454	0.0597122	0.28673	0.0251016	0.0550678	0.0338292	0.134858	0.0382717	0.214368	0.0622235	0.361322	0.0255313	0.0571942	0.0346159	0.148665	N	N
Ptr13g0355_Ptr05g0425_Sbr13g0342_Sbr05g0437	0.0910797	0.197759	0.153879	0.323425	0.0509303	0.195673	0.0906378	0.191623	0.0971029	0.229566	0.172222	0.423214	0.0527421	0.226739	0.0966001	0.221279	N	N
Ptr13g0357_Ptr05g0428_Sbr13g0344_Sbr05g0438	0.0938041	0.246277	0.199198	0.353992	0.103797	0.163861	0.132779	0.233618	0.10021	0.298535	0.231523	0.478979	0.111719	0.184887	0.146134	0.27992	N	N
Ptr13g0358_Ptr05g0429_Sbr13g0345_Sbr05g0439	0.0164271	0.256579	0.0216681	0.327037	0.0154666	0.146025	0.0143836	0.118162	0.0166097	0.314033	0.0219873	0.429592	0.0156283	0.162405	0.0145233	0.12858	N	N
Ptr13g0359_Ptr05g0430_Sbr13g0346_Sbr05g0440	0.0768761	0.289532	0.080295	0.263386	0.0627684	0.152221	0.054401	0.174779	0.0811079	0.365873	0.0849269	0.324452	0.0655513	0.17014	0.0564749	0.198989	N	N
Ptr13g0368_Ptr05g0436_Sbr13g0351_Sbr05g0445	0.0130818	0.16469	0.0199582	0.247817	0.0165117	0.123565	0.0113928	0.129424	0.0131972	0.185949	0.0202285	0.300832	0.0166961	0.135021	0.0114802	0.142068	N	N
Ptr13g0370_Ptr05g0440_Sbr13g0353_Sbr05g0447	0.0904544	0.181954	0.130202	0.239444	0.0633895	0.116354	0.0434185	0.110972	0.0963916	0.208403	0.143009	0.288429	0.0662295	0.126437	0.044726	0.120094	N	N
Ptr13g0375_Ptr05g0444_Sbr13g0356_Sbr05g0450	0.0556218	0.202643	0.0637751	0.253224	0.0259829	0.103044	0.0240389	0.101927	0.0577924	0.23623	0.0666509	0.308951	0.0264437	0.110846	0.0244325	0.109552	N	N
Ptr13g0384_Ptr05g0451_Sbr13g0363_Sbr05g0453	0.0526894	0.168224	0.218984	0.41806	0.218845	0.381385	0.0264609	0.0137615	0.0546317	0.190491	0.258961	0.61134	0.258764	0.53274	0.0269389	0.0138893	N	N
Ptr13g0386_Ptr05g0457_Sbr13g0364_Sbr05g0456	0.071792	0.338552	0.080566	0.447403	0.0362675	0.217335	0.0271033	0.149312	0.0754644	0.450293	0.0852305	0.680752	0.0371737	0.256635	0.0276052	0.166499	N	N
Ptr13g0591_Ptr19g0434_Sbr13g0541_Sbr19g0487	0.126127	0.248655	0.328092	0.692642	0.0542907	0.132979	0.343459	0.706037	0.138095	0.302084	0.431464	1.92807	0.056356	0.146377	0.459292	2.12755	N	N
Ptr13g1072_Ptr19g0890_Sbr13g0930_Sbr19g0963	0.0558426	0.243111	0.0663507	0.250232	0.0389319	0.13691	0.0221593	0.098773	0.0580309	0.293836	0.0694711	0.304446	0.0399787	0.151171	0.0224932	0.105911	N	N
[truncated: 2,161 more rows]

## Sheet: S5
Table S5. Gene conversion and quartets in S. brachista and P. trichocarpa.
WCV																				PCV
[truncated: 4,138 more rows]

## Sheet: S6
Table S6. Paralogous gene conversion physical location in P. trichocarpa and S. brachista
[truncated: 10 more rows]

[truncated: 11 more sheets: S7, S8, S9, S10, S11, S12, S13, S14, S15, S16, S17]
